# Supplementary material for: Preventive Effects of Green Tea Extract against Obesity Development in Zebrafish
Source: Molecules. 2021 Apr 30;26(9):2627. doi: 10.3390/molecules26092627 (PMC8124760; doi:10.3390/molecules26092627)
Supplement: Supplementary file 1 [file molecules-26-02627-s001.zip]

Archive with 6 entries (4 files):
- molecules-1160899-supplementary/
- molecules-1160899-supplementary/Supplementary Files-revision/
- molecules-1160899-supplementary/Supplementary Files-revision/210305_Supplementary_Table_S1.xlsx
- molecules-1160899-supplementary/Supplementary Files-revision/210305_Supplementary_Table_S2.xlsx
- molecules-1160899-supplementary/Supplementary Files-revision/210305_Supplementary_Table_S3.xlsx
- molecules-1160899-supplementary/Supplementary Files-revision/Supplementary_Figure_S1.pdf
