# Supplementary material for: Preventive Effects of Green Tea Extract against Obesity Development in Zebrafish
Source: Molecules. 2021 Apr 30;26(9):2627. doi: 10.3390/molecules26092627 (PMC8124760; doi:10.3390/molecules26092627)
Supplement: Supplementary file 1 [file molecules-26-02627-s001.zip › molecules-1160899-supplementary/Supplementary Files-revision/210305_Supplementary_Table_S1.xlsx]

## Sheet: Sheet1
Supplementary Table S1. Differentially expressed genes in preventive GTE-treated zebrafish compared with OF zebrafish.
Identifier (Danio rerio)	Homolog gene stable ID	Homolog gene name	Homolog NCBI gene ID	Log Ratio	P-value
ENSDARG00000087867	ENSG00000151229	SLC2A13	114134	6.41994	8.87179e-12
ENSDARG00000027169	ENSG00000185467	KPNA7	402569	-7.7106	5.23364e-09
ENSDARG00000051890	ENSG00000167748	KLK1	3816	-4.98923	5.91458e-09
ENSDARG00000089966	ENSG00000205832	C16orf96	342346	-5.6146	1.24988e-08
ENSDARG00000038720	ENSG00000146707	POMZP3	22932	-6.44769	2.1734e-08
ENSDARG00000026871	ENSG00000154277	UCHL1	7345	-7.04206	3.22789e-08
ENSDARG00000035171	ENSG00000137707	BTG4	54766	-6.80908	5.17342e-08
ENSDARG00000091409	ENSG00000205832	C16orf96	342346	-5.71375	7.49813e-08
ENSDARG00000115205	ENSG00000166535	A2ML1	144568	-5.53979	7.99546e-08
ENSDARG00000089478	ENSG00000115386	REG1A	5967	-6.13701	9.17861e-08
ENSDARG00000077178	ENSG00000164828	SUN1	23353	-5.94942	1.07632e-07
ENSDARG00000074289	ENSG00000243910	TUBA4B	80086	-5.39415	1.21684e-07
ENSDARG00000079034	ENSG00000103310	ZP2	7783	-5.33457	1.61597e-07
ENSDARG00000031044	ENSG00000101670	LIPG	9388	-8.50838	1.75179e-07
ENSDARG00000053535	ENSG00000136153	LMO7	4008	-5.78809	1.79485e-07
ENSDARG00000060112	ENSG00000147642	SYBU	55638	-6.26122	2.01469e-07
ENSDARG00000059252	ENSG00000146707	POMZP3	22932	-5.99671	2.12997e-07
ENSDARG00000075737	ENSG00000166535	A2ML1	144568	-5.32556	2.1929e-07
ENSDARG00000092919	ENSG00000146707	POMZP3	22932	-6.39506	2.22103e-07
ENSDARG00000070052	ENSG00000180113	TDRD6	221400	-5.43398	2.39338e-07
ENSDARG00000016908	ENSG00000146707	POMZP3	22932	-5.57516	2.81757e-07
ENSDARG00000114958	ENSG00000146707	POMZP3	22932	-5.21166	2.87776e-07
ENSDARG00000055973	ENSG00000189167	ZAR1L	646799	-5.82961	3.21476e-07
ENSDARG00000036180	ENSG00000157456	CCNB2	9133	-5.33205	3.76831e-07
ENSDARG00000088989	ENSG00000115386	REG1A	5967	-5.9622	4.20387e-07
ENSDARG00000086859	ENSG00000151552	QDPR	5860	-5.62201	4.28281e-07
ENSDARG00000008835	ENSG00000166535	A2ML1	144568	-5.11557	4.43467e-07
ENSDARG00000008454	ENSG00000260836	AC245033.1	-	-5.44542	4.57642e-07
ENSDARG00000002597	ENSG00000101104	PABPC1L	80336	-5.92837	5.26861e-07
ENSDARG00000090768	ENSG00000146707	POMZP3	22932	-5.30273	5.3293e-07
ENSDARG00000062794	ENSG00000152503	TRIM36	55521	-5.68251	6.26734e-07
ENSDARG00000095743	ENSG00000176887	SOX11	6664	-5.12119	6.36833e-07
ENSDARG00000008803	ENSG00000277443	MARCKS	4082	-7.63457	6.37689e-07
ENSDARG00000045051	ENSG00000141526	SLC16A3	9123	-5.28696	6.6258e-07
ENSDARG00000090118	ENSG00000151552	QDPR	5860	-6.36354	6.63721e-07
ENSDARG00000042129	ENSG00000146707	POMZP3	22932	-5.49953	6.84845e-07
ENSDARG00000069744	ENSG00000172680	MOS	4342	-5.49582	7.04945e-07
ENSDARG00000086522	ENSG00000205832	C16orf96	342346	-6.13025	7.17102e-07
ENSDARG00000074764	ENSG00000166535	A2ML1	144568	-5.1181	7.31678e-07
ENSDARG00000014208	ENSG00000258388	PPT2-EGFL8	-	-5.40016	7.63762e-07
ENSDARG00000043236	ENSG00000133101	CCNA1	8900	-5.50012	8.13415e-07
ENSDARG00000039208	ENSG00000132780	NASP	4678	-4.85173	8.20545e-07
ENSDARG00000057328	ENSG00000128016	ZFP36	7538	-5.17345	8.3122e-07
ENSDARG00000037099	ENSG00000185950	IRS2	8660	-5.27802	1.00086e-06
ENSDARG00000105346	ENSG00000205832	C16orf96	342346	-5.60311	1.04882e-06
ENSDARG00000053877	ENSG00000108582	CPD	1362	-5.58932	1.38376e-06
ENSDARG00000038754	ENSG00000173846	PLK3	1263	-4.66058	1.60711e-06
ENSDARG00000105335	ENSG00000115386	REG1A	5967	-5.16259	1.7755e-06
ENSDARG00000092090	ENSG00000115386	REG1A	5967	-4.96009	1.85585e-06
ENSDARG00000116005	ENSG00000166535	A2ML1	144568	-4.9649	1.88438e-06
ENSDARG00000070618	ENSG00000272410	AC022384.1	-	-5.15141	2.35444e-06
ENSDARG00000039828	ENSG00000146707	POMZP3	22932	-4.85027	2.4794e-06
ENSDARG00000075008	ENSG00000115687	PASK	23178	-4.43891	3.11918e-06
ENSDARG00000069279	ENSG00000164181	ELOVL7	79993	-5.85951	3.13503e-06
ENSDARG00000042130	ENSG00000146707	POMZP3	22932	-5.11417	3.15586e-06
ENSDARG00000086352	ENSG00000205832	C16orf96	342346	-5.53121	3.19913e-06
ENSDARG00000089954	ENSG00000180113	TDRD6	221400	-7.20973	3.29972e-06
ENSDARG00000056387	ENSG00000132972	RNF17	56163	-4.67615	3.42564e-06
ENSDARG00000000887	ENSG00000124196	GTSF1L	149699	-5.87358	4.13441e-06
ENSDARG00000116066	ENSG00000166482	MFAP4	4239	-5.1587	4.31319e-06
ENSDARG00000067669	ENSG00000220201	ZGLP1	100125288	-4.94445	4.511e-06
ENSDARG00000102892	ENSG00000178804	H1-8	132243	-5.10668	4.78474e-06
ENSDARG00000016538	ENSG00000187950	OVCH1	341350	-5.15992	5.0251e-06
ENSDARG00000040266	ENSG00000129194	SOX15	6665	-4.83294	5.47391e-06
ENSDARG00000017901	ENSG00000171914	TLN2	83660	-3.78466	5.59829e-06
ENSDARG00000051892	ENSG00000168418	KCNG4	93107	-6.32414	5.96376e-06
ENSDARG00000035018	ENSG00000154096	THY1	7070	-5.30543	6.11306e-06
ENSDARG00000051854	ENSG00000167513	CDT1	81620	-4.75545	6.27832e-06
ENSDARG00000051923	ENSG00000134057	CCNB1	891	-4.68164	6.40964e-06
ENSDARG00000104186	ENSG00000156509	FBXO43	286151	-4.81152	6.97684e-06
ENSDARG00000090237	ENSG00000205832	C16orf96	342346	-4.7683	7.0729e-06
ENSDARG00000055415	ENSG00000205832	C16orf96	342346	-4.84686	8.05489e-06
ENSDARG00000032808	ENSG00000196116	TDRD7	23424	-4.87298	8.8873e-06
ENSDARG00000019763	ENSG00000102575	ACP5	54	-4.79458	8.98673e-06
ENSDARG00000078183	ENSG00000166535	A2ML1	144568	-4.48941	9.33215e-06
ENSDARG00000006257	ENSG00000147852	VLDLR	7436	-4.38971	9.75503e-06
ENSDARG00000020289	ENSG00000140451	PIF1	80119	-4.12099	9.81892e-06
ENSDARG00000090822	ENSG00000151552	QDPR	5860	-5.14218	1.18678e-05
ENSDARG00000053963	ENSG00000158806	NPM2	10361	-4.63617	1.24766e-05
ENSDARG00000020979	ENSG00000042062	RIPOR3	140876	-4.44056	1.43387e-05
ENSDARG00000089567	ENSG00000229474	PATL2	197135	-4.16067	1.44748e-05
ENSDARG00000033566	ENSG00000148795	CYP17A1	1586	-5.00083	1.45559e-05
ENSDARG00000012981	ENSG00000006025	OSBPL7	114881	-5.00314	1.50536e-05
ENSDARG00000100741	ENSG00000117399	CDC20	991	-4.52163	1.51344e-05
ENSDARG00000071583	ENSG00000122034	GTF3A	2971	-4.78862	1.54703e-05
ENSDARG00000087393	ENSG00000068489	PRR11	55771	-4.85351	1.79832e-05
ENSDARG00000012485	ENSG00000087586	AURKA	6790	-4.24537	1.82278e-05
ENSDARG00000016999	ENSG00000131914	LIN28A	79727	-5.02876	1.92849e-05
ENSDARG00000035028	ENSG00000176454	LPCAT4	254531	-4.63822	1.96455e-05
ENSDARG00000086956	ENSG00000115386	REG1A	5967	-4.50747	2.09418e-05
ENSDARG00000115817	ENSG00000166535	A2ML1	144568	-4.99892	2.18665e-05
ENSDARG00000041248	ENSG00000115386	REG1A	5967	-4.97989	2.42863e-05
ENSDARG00000003904	ENSG00000198765	SYCP1	6847	-6.75674	2.62884e-05
ENSDARG00000007465	ENSG00000095627	TDRD1	56165	-4.0859	2.70063e-05
ENSDARG00000095867	ENSG00000263639	MSMB	4477	-4.584	2.73743e-05
ENSDARG00000094370	ENSG00000115386	REG1A	5967	-5.6951	2.84727e-05
ENSDARG00000078759	ENSG00000169551	CT55	54967	-3.93628	3.10937e-05
ENSDARG00000039020	ENSG00000112029	FBXO5	26271	-3.58783	3.23458e-05
ENSDARG00000079281	ENSG00000107140	TESK1	7016	-3.44637	3.34242e-05
ENSDARG00000056339	ENSG00000196335	STK31	56164	-6.14498	3.36488e-05
ENSDARG00000020749	ENSG00000110888	CAPRIN2	65981	-4.03428	3.9517e-05
ENSDARG00000068846	ENSG00000258388	PPT2-EGFL8	-	-6.22724	4.10206e-05
ENSDARG00000087187	ENSG00000144596	GRIP2	80852	-7.73192	4.39233e-05
ENSDARG00000069745	ENSG00000110660	SLC35F2	54733	-3.71818	4.3933e-05
ENSDARG00000069790	ENSG00000264364	DYNLL2	140735	-5.87324	4.59739e-05
ENSDARG00000006640	ENSG00000163508	EOMES	8320	-4.43794	4.64926e-05
ENSDARG00000010487	ENSG00000142230	SAE1	10055	-3.76235	5.11663e-05
ENSDARG00000045574	ENSG00000118308	LRMP	4033	-3.87735	5.19156e-05
ENSDARG00000105034	ENSG00000204160	ZDHHC18	84243	-5.65625	5.26589e-05
ENSDARG00000068840	ENSG00000258388	PPT2-EGFL8	-	-5.03967	5.48536e-05
ENSDARG00000006003	ENSG00000116990	MYCL	4610	-3.6597	5.51147e-05
ENSDARG00000097789	ENSG00000005421	PON1	5444	-3.03146	5.5195e-05
ENSDARG00000068255	ENSG00000187556	NANOS3	342977	-6.38411	5.55817e-05
ENSDARG00000061468	ENSG00000121152	NCAPH	23397	-4.30733	5.86682e-05
ENSDARG00000074656	ENSG00000163131	CTSS	1520	-4.08623	6.38041e-05
ENSDARG00000005355	ENSG00000166173	LARP6	55323	-3.91151	6.44159e-05
ENSDARG00000014373	ENSG00000152670	DDX4	54514	-5.86011	6.52449e-05
ENSDARG00000103819	ENSG00000183598	H3C13	653604	-3.97684	7.13082e-05
ENSDARG00000042837	ENSG00000069849	ATP1B3	483	-5.45559	7.40447e-05
ENSDARG00000038639	ENSG00000119915	ELOVL3	83401	-4.0503	7.78012e-05
ENSDARG00000006341	ENSG00000169962	TAS1R3	83756	-5.44717	8.65908e-05
ENSDARG00000070404	ENSG00000185614	INKA1	389119	-4.14042	9.0142e-05
ENSDARG00000036247	ENSG00000164124	TMEM144	55314	-5.90994	9.31868e-05
ENSDARG00000062601	ENSG00000197181	PIWIL2	55124	-4.42979	9.51247e-05
ENSDARG00000112895	ENSG00000118707	TGIF2	60436	-4.97822	9.97777e-05
ENSDARG00000056653	ENSG00000022267	FHL1	2273	-5.26337	0.000100941
ENSDARG00000094992	ENSG00000115507	OTX1	5013	-5.32927	0.000104612
ENSDARG00000087996	ENSG00000100836	PABPN1	8106	-4.48128	0.000105257
ENSDARG00000045015	ENSG00000111012	CYP27B1	1594	-4.01035	0.000106514
ENSDARG00000089802	ENSG00000121057	AKAP1	8165	-5.79444	0.000110126
ENSDARG00000013302	ENSG00000164294	GPX8	493869	-4.13909	0.000111267
ENSDARG00000009336	ENSG00000126878	AIF1L	83543	-3.26558	0.000111802
ENSDARG00000005454	ENSG00000013810	TACC3	10460	-3.69118	0.000115054
ENSDARG00000054313	ENSG00000146707	POMZP3	22932	-6.03963	0.000121509
ENSDARG00000092290	ENSG00000177602	HASPIN	83903	-3.99374	0.000122169
ENSDARG00000042688	ENSG00000136122	BORA	79866	-3.78818	0.000124169
ENSDARG00000059917	ENSG00000107443	CCNJ	54619	-4.59806	0.000135297
ENSDARG00000008278	ENSG00000167771	RCOR2	283248	-5.77299	0.000141057
ENSDARG00000011094	ENSG00000145386	CCNA2	890	-3.66962	0.000148396
ENSDARG00000100558	ENSG00000163950	SLBP	7884	-4.24206	0.000152105
ENSDARG00000004789	ENSG00000168702	LRP1B	53353	-5.23862	0.000152127
ENSDARG00000059247	ENSG00000121900	TMEM54	113452	-3.81237	0.000156033
ENSDARG00000042561	ENSG00000064547	LPAR2	9170	-3.50349	0.000162634
ENSDARG00000105459	ENSG00000183598	H3C13	653604	-4.05921	0.000162999
ENSDARG00000037640	ENSG00000178999	AURKB	9212	-3.79662	0.00017508
ENSDARG00000103277	ENSG00000019186	CYP24A1	1591	3.01824	0.000175735
ENSDARG00000030756	ENSG00000130816	DNMT1	1786	-3.65962	0.000175769
ENSDARG00000008859	ENSG00000007944	MYLIP	29116	-3.36858	0.000177326
ENSDARG00000070178	ENSG00000146707	POMZP3	22932	-5.63679	0.000201893
ENSDARG00000101720	ENSG00000183598	H3C13	653604	-3.81507	0.000205098
ENSDARG00000062970	ENSG00000136830	NIBAN2	64855	-3.3834	0.000209823
ENSDARG00000036967	ENSG00000088826	SMOX	54498	2.21145	0.000212793
ENSDARG00000045789	ENSG00000196935	SRGAP1	57522	-4.12447	0.000213126
ENSDARG00000059226	ENSG00000160062	ZBTB8A	653121	-4.39845	0.000219148
ENSDARG00000016830	ENSG00000177181	RIMKLA	284716	-3.59222	0.000220888
ENSDARG00000040277	ENSG00000156804	FBXO32	114907	-3.36071	0.000225592
ENSDARG00000021794	ENSG00000072571	HMMR	3161	-3.28085	0.000225886
ENSDARG00000075354	ENSG00000135476	ESPL1	9700	-3.44151	0.000226971
ENSDARG00000010255	ENSG00000110934	BIN2	51411	-4.04318	0.00022928
ENSDARG00000014565	ENSG00000175766	EIF4E1B	253314	-5.39174	0.000231746
ENSDARG00000089181	ENSG00000164113	ADAD1	132612	-6.93612	0.000238967
ENSDARG00000042215	ENSG00000105229	PIAS4	51588	-7.03883	0.000245858
ENSDARG00000069595	ENSG00000183248	PRR36	80164	-2.99609	0.000282208
ENSDARG00000009629	ENSG00000175970	UNC119B	84747	-3.26703	0.000282469
ENSDARG00000068820	ENSG00000105968	H2AZ2	94239	-3.28644	0.000287258
ENSDARG00000012390	ENSG00000164626	KCNK5	8645	-3.75649	0.00028858
ENSDARG00000037618	ENSG00000168209	DDIT4	54541	-3.21124	0.0003057
ENSDARG00000055753	ENSG00000101945	SUV39H1	6839	-3.56508	0.00030658
ENSDARG00000015543	ENSG00000160678	S100A1	6271	-3.9926	0.000307335
ENSDARG00000060350	ENSG00000189058	APOD	347	-3.22115	0.000314209
ENSDARG00000062049	ENSG00000180448	AC004151.1	23526	-2.85173	0.000314794
ENSDARG00000040081	ENSG00000146707	POMZP3	22932	-4.52233	0.000315966
ENSDARG00000011506	ENSG00000153395	LPCAT1	79888	-3.84102	0.000318419
ENSDARG00000076754	ENSG00000065923	SLC9A7	84679	-2.87249	0.000319644
ENSDARG00000076473	ENSG00000108395	TRIM37	4591	-3.179	0.000330047
ENSDARG00000003872	ENSG00000135736	CCDC102A	92922	-2.99619	0.000335082
ENSDARG00000039650	ENSG00000135916	ITM2C	81618	-3.42285	0.000339013
ENSDARG00000037491	ENSG00000130385	BMP15	9210	-3.78609	0.000343011
ENSDARG00000016837	ENSG00000122694	GLIPR2	152007	-5.22835	0.000369476
ENSDARG00000030107	ENSG00000054654	SYNE2	23224	-2.57289	0.000370819
ENSDARG00000024877	ENSG00000106853	PTGR1	22949	-3.07315	0.000372902
ENSDARG00000077073	ENSG00000115183	TANC1	85461	-2.99446	0.000388013
ENSDARG00000055331	ENSG00000143149	ALDH9A1	223	-5.01354	0.000394378
ENSDARG00000093931	ENSG00000183688	RFLNB	359845	-3.56594	0.000397643
ENSDARG00000037158	ENSG00000180198	RCC1	1104	-3.27805	0.000403013
ENSDARG00000101557	ENSG00000073060	SCARB1	949	-3.07335	0.000419633
ENSDARG00000114552	ENSG00000184990	SIVA1	10572	-2.99355	0.000429944
ENSDARG00000069966	ENSG00000012779	ALOX5	240	-3.37802	0.000438797
ENSDARG00000004405	ENSG00000086300	SNX10	29887	-3.48548	0.000447268
ENSDARG00000005108	ENSG00000197822	OCLN	100506658	-2.84142	0.000448432
ENSDARG00000015559	ENSG00000163430	FSTL1	11167	2.62143	0.000460612
ENSDARG00000075421	ENSG00000250254	PTTG2	10744	-3.5981	0.00046087
ENSDARG00000045139	ENSG00000168748	CA7	766	-4.77362	0.000487765
ENSDARG00000034080	ENSG00000187091	PLCD1	5333	-3.19161	0.000490044
ENSDARG00000059244	ENSG00000132254	ARFIP2	23647	-4.81832	0.00049265
ENSDARG00000054786	ENSG00000165591	FAAH2	158584	-3.38198	0.000501051
ENSDARG00000069018	ENSG00000167910	CYP7A1	1581	-3.65315	0.000514604
ENSDARG00000004460	ENSG00000121644	DESI2	51029	-3.55947	0.000514798
ENSDARG00000075100	ENSG00000067141	NEO1	4756	-3.30959	0.000520773
ENSDARG00000006112	ENSG00000138119	MYOF	26509	-3.15689	0.000526245
ENSDARG00000029497	ENSG00000115112	TFCP2L1	29842	2.21438	0.000543593
ENSDARG00000058939	ENSG00000139044	B4GALNT3	283358	-3.6525	0.000546079
ENSDARG00000098669	ENSG00000178997	EXD1	161829	-5.53855	0.000581501
ENSDARG00000013453	ENSG00000156414	TDRD9	122402	-3.60108	0.000583805
ENSDARG00000037002	ENSG00000181026	AEN	64782	-3.73866	0.000584682
ENSDARG00000042213	ENSG00000164659	KIAA1324L	222223	-3.28789	0.000586436
ENSDARG00000036592	ENSG00000185917	SETD4	54093	-2.78523	0.00059148
ENSDARG00000102050	ENSG00000055732	MCOLN3	55283	-4.34116	0.000593527
ENSDARG00000103978	ENSG00000131370	SH3BP5	9467	-2.36175	0.000603585
ENSDARG00000009693	ENSG00000131899	LLGL1	3996	-2.8689	0.000607449
ENSDARG00000037773	ENSG00000163602	RYBP	23429	-2.66332	0.000623281
ENSDARG00000077620	ENSG00000144354	CDCA7	83879	-3.38249	0.000627506
ENSDARG00000012467	ENSG00000101448	EPPIN	57119	-3.75132	0.000633191
ENSDARG00000011605	ENSG00000205593	DENND6B	414918	-3.34452	0.000650936
ENSDARG00000060113	ENSG00000186918	ZNF395	55893	-2.60294	0.000678449
ENSDARG00000062370	ENSG00000099968	BCL2L13	23786	-3.02034	0.000681
ENSDARG00000098414	ENSG00000101004	NINL	22981	-3.13232	0.000700224
ENSDARG00000055075	ENSG00000197321	SVIL	6840	-2.87905	0.000711467
ENSDARG00000015576	ENSG00000148841	ITPRIP	85450	-3.43165	0.000712771
ENSDARG00000019815	ENSG00000115414	FN1	2335	-2.3784	0.000715318
ENSDARG00000068231	ENSG00000130038	CRACR2A	84766	-3.55374	0.000724376
ENSDARG00000038666	ENSG00000146678	IGFBP1	3484	2.75547	0.000731867
ENSDARG00000039424	ENSG00000125870	SNRPB2	6629	-3.28421	0.000745119
ENSDARG00000100019	ENSG00000284906	ARHGAP11B	89839	-3.40018	0.000770523
ENSDARG00000087657	ENSG00000169710	FASN	2194	-2.68436	0.000771599
ENSDARG00000011262	ENSG00000183763	TRAIP	10293	-4.04486	0.00078188
ENSDARG00000008808	ENSG00000125746	EML2	24139	-2.54739	0.000790201
ENSDARG00000035470	ENSG00000148341	SH3GLB2	56904	-6.29647	0.000794799
ENSDARG00000053269	ENSG00000197241	SLC2A7	155184	-3.94548	0.000805824
ENSDARG00000079015	ENSG00000139618	BRCA2	675	-3.00704	0.000811776
ENSDARG00000067950	ENSG00000141664	ZCCHC2	54877	-3.05878	0.000826553
ENSDARG00000076241	ENSG00000164440	TXLNB	167838	-5.50586	0.00083831
ENSDARG00000061520	ENSG00000135454	B4GALNT1	2583	-4.21261	0.000853828
ENSDARG00000098622	ENSG00000105173	CCNE1	898	-3.28201	0.0008557
ENSDARG00000002298	ENSG00000152766	ANKRD22	118932	-4.20929	0.000865021
ENSDARG00000111619	ENSG00000158406	H4C8	8365	-3.59671	0.000891915
ENSDARG00000045167	ENSG00000126787	DLGAP5	9787	-3.26549	0.000906979
ENSDARG00000026616	ENSG00000149534	MS4A2	2206	-3.61642	0.000910826
ENSDARG00000060248	ENSG00000139132	FGD4	121512	-3.0074	0.000914521
ENSDARG00000094896	ENSG00000184863	RBM33	155435	-4.68938	0.000935323
ENSDARG00000100236	ENSG00000104218	CSPP1	79848	-6.36237	0.000950723
ENSDARG00000105345	ENSG00000273213	H3-2	440686	-3.14494	0.000970745
ENSDARG00000078547	ENSG00000162897	FCAMR	83953	3.0331	0.00099574
ENSDARG00000059900	ENSG00000109436	TBC1D9	23158	-2.791	0.00100002
ENSDARG00000004713	ENSG00000164109	MAD2L1	4085	-3.05959	0.00100973
ENSDARG00000003091	ENSG00000197822	OCLN	100506658	-5.03702	0.00101122
ENSDARG00000053558	ENSG00000182010	RTKN2	219790	-3.34025	0.00102411
ENSDARG00000102366	ENSG00000164877	MICALL2	79778	-2.88021	0.00102717
ENSDARG00000079578	ENSG00000166831	RBPMS2	348093	-3.04925	0.00102755
ENSDARG00000028715	ENSG00000148481	MINDY3	80013	-2.25513	0.00105137
ENSDARG00000036257	ENSG00000075391	RASAL2	9462	-2.41098	0.001054
ENSDARG00000001710	ENSG00000137312	FLOT1	10211	-4.2958	0.00105535
ENSDARG00000100918	ENSG00000198901	PRC1	9055	-3.18228	0.00106005
ENSDARG00000075158	ENSG00000174498	IGDCC3	9543	-4.74973	0.0010696
ENSDARG00000086112	ENSG00000136108	CKAP2	26586	-3.13907	0.001077
ENSDARG00000075334	ENSG00000134909	ARHGAP32	9743	-2.81945	0.0010917
ENSDARG00000019233	ENSG00000123213	NLN	57486	-4.15851	0.00117751
ENSDARG00000004094	ENSG00000130377	ACSBG2	81616	-2.25767	0.00118479
ENSDARG00000068650	ENSG00000005238	FAM214B	80256	-2.99923	0.00119878
ENSDARG00000014047	ENSG00000262302	AC003688.2	-	-3.07321	0.00121328
ENSDARG00000077461	ENSG00000089876	DHX32	55760	-3.1988	0.00122494
ENSDARG00000039436	ENSG00000123496	IL13RA2	3598	-3.65023	0.00122694
ENSDARG00000030630	ENSG00000168389	MFSD2A	84879	-3.74161	0.00123531
ENSDARG00000001873	ENSG00000092621	PHGDH	26227	-3.76661	0.00123559
ENSDARG00000086892	ENSG00000268041	ERFL	390937	-3.12154	0.00124182
ENSDARG00000062973	ENSG00000137941	TTLL7	79739	-3.10973	0.00128394
ENSDARG00000075685	ENSG00000169933	FRMPD4	9758	-4.65313	0.00128723
ENSDARG00000027749	ENSG00000149929	HIRIP3	8479	-3.78777	0.00129703
ENSDARG00000104314	ENSG00000157168	NRG1	3084	-4.05732	0.00132182
ENSDARG00000024967	ENSG00000221829	FANCG	2189	-3.60947	0.00133064
ENSDARG00000096229	ENSG00000125319	HROB	78995	-3.76311	0.00138524
ENSDARG00000088515	ENSG00000144057	ST6GAL2	84620	-3.55811	0.00138541
ENSDARG00000063169	ENSG00000118900	UBN1	29855	-4.79427	0.00138937
ENSDARG00000086550	ENSG00000161692	DBF4B	80174	-4.00892	0.00142718
ENSDARG00000095082	ENSG00000179914	ITLN1	55600	-3.70824	0.00143029
ENSDARG00000006604	ENSG00000177707	NECTIN3	25945	-2.75196	0.00145319
ENSDARG00000040534	ENSG00000184292	TACSTD2	4070	-3.0188	0.00147427
ENSDARG00000012306	ENSG00000019505	SYT13	57586	-3.95543	0.00147448
ENSDARG00000103002	ENSG00000156642	NPTN	27020	-5.2049	0.00148286
ENSDARG00000056587	ENSG00000186104	CYP2R1	120227	-3.07274	0.00148431
ENSDARG00000022378	ENSG00000063601	MTMR1	8776	-3.00066	0.00148471
ENSDARG00000098946	ENSG00000107719	PALD1	27143	-2.51839	0.00149474
ENSDARG00000051748	ENSG00000285901	AC008012.1	-	-3.52338	0.00154967
ENSDARG00000002685	ENSG00000132635	PCED1A	64773	-3.23685	0.00156433
ENSDARG00000090557	ENSG00000166482	MFAP4	4239	-2.78299	0.00156862
ENSDARG00000014179	ENSG00000152556	PFKM	5213	-4.46991	0.00157128
ENSDARG00000100535	ENSG00000143369	ECM1	1893	-3.35891	0.00162829
ENSDARG00000076308	ENSG00000164951	PDP1	54704	-2.38495	0.00162851
ENSDARG00000012215	ENSG00000114491	UMPS	7372	-2.69189	0.00168455
ENSDARG00000101385	ENSG00000181333	HEPHL1	341208	1.76668	0.0016888
ENSDARG00000075007	ENSG00000175040	CHST2	9435	-2.91798	0.00171034
ENSDARG00000020079	ENSG00000109674	NEIL3	55247	-3.35895	0.00171359
ENSDARG00000037476	ENSG00000120896	SORBS3	10174	-2.32982	0.00171429
ENSDARG00000055563	ENSG00000113360	DROSHA	29102	-2.25691	0.0017306
ENSDARG00000035910	ENSG00000162702	ZNF281	23528	-2.58411	0.00173603
ENSDARG00000098647	ENSG00000166839	ANKDD1A	348094	-4.64249	0.00176345
ENSDARG00000051768	ENSG00000135723	FHOD1	29109	-2.67664	0.00177227
ENSDARG00000058996	ENSG00000166250	CLMP	79827	-3.07959	0.0017751
ENSDARG00000068876	ENSG00000228716	DHFR	1719	-2.44236	0.00178334
ENSDARG00000090783	ENSG00000166482	MFAP4	4239	-2.72761	0.00183578
ENSDARG00000040070	ENSG00000121058	COIL	8161	-3.38153	0.00184242
ENSDARG00000054122	ENSG00000182107	TMEM30B	161291	-2.90876	0.00190193
ENSDARG00000074393	ENSG00000035115	SH3YL1	26751	-2.83524	0.0019454
ENSDARG00000073957	ENSG00000103460	TOX3	27324	-2.22782	0.00200906
ENSDARG00000053575	ENSG00000186281	GPAT2	150763	-3.54287	0.00201636
ENSDARG00000079252	ENSG00000121104	FAM117A	81558	-3.50545	0.00202069
ENSDARG00000074892	ENSG00000156973	PDE6D	5147	-5.19401	0.00204298
ENSDARG00000011683	ENSG00000099256	PRTFDC1	56952	-6.09608	0.00205159
ENSDARG00000041699	ENSG00000184571	PIWIL3	440822	-3.42611	0.00207166
ENSDARG00000040513	ENSG00000172236	TPSAB1	7177	-2.58372	0.00207376
ENSDARG00000013776	ENSG00000172009	THOP1	7064	-2.56964	0.00210384
ENSDARG00000029353	ENSG00000135919	SERPINE2	5270	-3.16974	0.00213449
ENSDARG00000038812	ENSG00000133740	E2F5	1875	-3.47899	0.00214753
ENSDARG00000100560	ENSG00000169946	ZFPM2	23414	-4.88486	0.00216479
ENSDARG00000069139	ENSG00000171189	GRIK1	2897	-3.74488	0.00221505
ENSDARG00000001880	ENSG00000166900	STX3	6809	-4.0567	0.00228612
ENSDARG00000003027	ENSG00000163156	SCNM1	79005	-3.54611	0.00230299
ENSDARG00000114500	ENSG00000183598	H3C13	653604	-3.12101	0.00230958
ENSDARG00000078935	ENSG00000135912	TTLL4	9654	-2.34548	0.00234662
ENSDARG00000040799	ENSG00000157005	SST	6750	-2.88078	0.0023611
ENSDARG00000061682	ENSG00000122870	BICC1	80114	-3.04282	0.00236704
ENSDARG00000063079	ENSG00000126070	AGO3	192669	-2.55711	0.00236721
ENSDARG00000020794	ENSG00000164600	NEUROD6	63974	-6.13024	0.00240076
ENSDARG00000055630	ENSG00000160973	FOXH1	8928	-2.41938	0.00242159
ENSDARG00000042551	ENSG00000143797	MBOAT2	129642	-4.37736	0.00246107
ENSDARG00000028053	ENSG00000168487	BMP1	649	-3.48485	0.00247346
ENSDARG00000090854	ENSG00000155858	LSM11	134353	-2.82601	0.00250671
ENSDARG00000079992	ENSG00000112701	SENP6	26054	-3.57629	0.00251654
ENSDARG00000089511	ENSG00000163840	DTX3L	151636	-4.12341	0.00252454
ENSDARG00000015425	ENSG00000140090	SLC24A4	123041	-6.08702	0.00259643
ENSDARG00000018165	ENSG00000024526	DEPDC1	55635	-3.15628	0.00262882
ENSDARG00000068175	ENSG00000168395	ING5	84289	-3.37487	0.00264331
ENSDARG00000088073	ENSG00000169122	FAM110B	90362	-6.04563	0.0026621
ENSDARG00000060805	ENSG00000130479	MAP1S	55201	-2.58394	0.00268346
ENSDARG00000067958	ENSG00000141985	SH3GL1	6455	-2.53231	0.00268406
ENSDARG00000058578	ENSG00000173581	CCDC106	29903	-4.71354	0.0027252
ENSDARG00000037122	ENSG00000145934	TENM2	57451	-2.44487	0.00273071
ENSDARG00000004754	ENSG00000170606	HSPA4	3308	-2.37881	0.00279522
ENSDARG00000100003	ENSG00000135821	GLUL	2752	-2.47289	0.00282339
ENSDARG00000010948	ENSG00000138160	KIF11	3832	-2.87704	0.00284553
ENSDARG00000014680	ENSG00000140548	ZNF710	374655	-2.84064	0.002899
ENSDARG00000018809	ENSG00000158201	ABHD3	171586	2.04377	0.00293082
ENSDARG00000014003	ENSG00000130052	STARD8	9754	-2.20828	0.0029319
ENSDARG00000075963	ENSG00000153029	MR1	3140	-2.72225	0.00293934
ENSDARG00000002330	ENSG00000162624	LHX8	431707	-3.77248	0.00296939
ENSDARG00000018492	ENSG00000165655	ZNF503	84858	-2.92444	0.00297455
ENSDARG00000060256	ENSG00000137760	ALKBH8	91801	-2.63378	0.00298534
ENSDARG00000091768	ENSG00000198924	DCLRE1A	9937	-2.6518	0.00298889
ENSDARG00000025275	ENSG00000148288	GBGT1	26301	-4.99328	0.0030672
ENSDARG00000061385	ENSG00000214367	HAUS3	79441	-3.52744	0.0030781
ENSDARG00000005058	ENSG00000010292	NCAPD2	9918	-2.93156	0.00311252
ENSDARG00000087166	ENSG00000183733	FIGLA	344018	-6.04353	0.00312054
ENSDARG00000045705	ENSG00000197889	MEIG1	644890	1.82906	0.00312898
ENSDARG00000052455	ENSG00000102312	PORCN	64840	-4.1548	0.00314682
ENSDARG00000018077	ENSG00000114115	RBP1	5947	-6.08061	0.00322369
ENSDARG00000004311	ENSG00000157978	LDLRAP1	26119	-3.00387	0.00325429
ENSDARG00000042544	ENSG00000168350	DEGS2	123099	-2.5526	0.0033652
ENSDARG00000059690	ENSG00000164638	SLC29A4	222962	1.99753	0.00336671
ENSDARG00000099448	ENSG00000214193	SH3D21	79729	-3.27985	0.00340911
ENSDARG00000087131	ENSG00000159110	IFNAR2	3455	-3.40951	0.00341374
ENSDARG00000034409	ENSG00000278139	AL358075.4	110117499	-2.34067	0.00341563
ENSDARG00000104470	ENSG00000108639	SYNGR2	9144	-1.98138	0.00345695
ENSDARG00000003229	ENSG00000164404	GDF9	2661	-5.85781	0.00346462
ENSDARG00000077121	ENSG00000003137	CYP26B1	56603	2.5809	0.0034647
ENSDARG00000087330	ENSG00000103495	MAZ	4150	-2.44759	0.00349209
ENSDARG00000075121	ENSG00000113070	HBEGF	1839	-2.53136	0.00350077
ENSDARG00000088641	ENSG00000030582	GRN	2896	-3.7033	0.00361729
ENSDARG00000068122	ENSG00000188523	CFAP77	389799	3.02512	0.00368899
ENSDARG00000046124	ENSG00000156675	RAB11FIP1	80223	-2.25188	0.00372335
ENSDARG00000011855	ENSG00000115977	AAK1	22848	-3.21816	0.00373662
ENSDARG00000059131	ENSG00000163806	SPDYA	245711	-5.7236	0.00376916
ENSDARG00000053959	ENSG00000149798	CDC42EP2	10435	-2.42777	0.00379119
ENSDARG00000058820	ENSG00000136717	BIN1	274	-3.20312	0.00380515
ENSDARG00000101652	ENSG00000147874	HAUS6	54801	-2.99809	0.00382213
ENSDARG00000043446	ENSG00000115468	EFHD1	80303	-3.56875	0.00382594
ENSDARG00000010792	ENSG00000164045	CDC25A	993	-2.49005	0.00382706
ENSDARG00000030133	ENSG00000077800	FKBP6	8468	-5.02673	0.00388538
ENSDARG00000034685	ENSG00000188760	TMEM198	130612	-2.35418	0.00390645
ENSDARG00000044038	ENSG00000181472	ZBTB2	57621	-2.98966	0.00392457
ENSDARG00000012222	ENSG00000163002	NUP35	129401	-2.55128	0.00394542
ENSDARG00000069192	ENSG00000101439	CST3	1471	-4.2325	0.0039496
ENSDARG00000057121	ENSG00000112936	C7	730	-3.4328	0.003951
ENSDARG00000043257	ENSG00000166165	CKB	1152	-2.78651	0.00397539
ENSDARG00000076320	ENSG00000185101	ANO9	338440	-3.30897	0.00399022
ENSDARG00000063539	ENSG00000102743	SLC25A15	10166	1.99126	0.00399173
ENSDARG00000004169	ENSG00000117632	STMN1	3925	-2.70332	0.00411461
ENSDARG00000032606	ENSG00000164402	SEPTIN8	23176	-2.58266	0.00415219
ENSDARG00000103066	ENSG00000204392	LSM2	57819	-4.2012	0.00418435
ENSDARG00000077396	ENSG00000185561	TLCD2	727910	-2.3244	0.00418544
ENSDARG00000099960	ENSG00000066322	ELOVL1	64834	-3.11305	0.00418718
ENSDARG00000043720	ENSG00000093009	CDC45	8318	-2.67782	0.00419597
ENSDARG00000114495	ENSG00000124406	ATP8A1	10396	-3.65428	0.00427678
ENSDARG00000030297	ENSG00000143842	SOX13	9580	-2.90319	0.00429686
ENSDARG00000093999	ENSG00000125482	TTF1	7270	-2.63048	0.00430738
ENSDARG00000007377	ENSG00000115758	ODC1	4953	-2.20367	0.00433104
ENSDARG00000074184	ENSG00000134909	ARHGAP32	9743	-1.94757	0.00434092
ENSDARG00000014190	ENSG00000157005	SST	6750	-2.6293	0.00439097
ENSDARG00000039613	ENSG00000166169	POLL	27343	-2.28819	0.00440781
ENSDARG00000025043	ENSG00000071539	TRIP13	9319	-4.12893	0.00451122
ENSDARG00000044298	ENSG00000164902	PHAX	51808	-2.43876	0.00451694
ENSDARG00000043816	ENSG00000070526	ST6GALNAC1	55808	-3.22614	0.00453201
ENSDARG00000071694	ENSG00000080986	NDC80	10403	-3.26942	0.00453738
ENSDARG00000101060	ENSG00000147174	GCNA	93953	-2.74509	0.00454678
ENSDARG00000008472	ENSG00000169188	APEX2	27301	-2.504	0.00456329
ENSDARG00000056517	ENSG00000051596	THOC3	84321	-2.14899	0.00463436
ENSDARG00000010727	ENSG00000141540	TTYH2	94015	-4.85661	0.00469403
ENSDARG00000012369	ENSG00000121039	RDH10	157506	-2.59986	0.00471631
ENSDARG00000104907	ENSG00000168556	ING2	3622	-2.1364	0.00472682
ENSDARG00000059870	ENSG00000176444	CLK2	1196	-2.34128	0.00476508
ENSDARG00000100773	ENSG00000165724	ZMYND19	116225	-2.27504	0.00478226
ENSDARG00000043566	ENSG00000163608	NEPRO	25871	-2.52135	0.00478378
ENSDARG00000101482	ENSG00000159399	HK2	3099	-2.23361	0.00479119
ENSDARG00000040614	ENSG00000187231	SESTD1	91404	-1.85826	0.00484633
ENSDARG00000030972	ENSG00000086061	DNAJA1	3301	-2.11696	0.00489237
ENSDARG00000039217	ENSG00000085840	ORC1	4998	-2.50785	0.00489516
ENSDARG00000056832	ENSG00000174371	EXO1	9156	-2.9567	0.00494759
ENSDARG00000013575	ENSG00000087903	RFX2	5990	-2.52435	0.00496291
ENSDARG00000013076	ENSG00000269897	COMMD3-BMI1	100532731	-2.8846	0.00496531
ENSDARG00000000183	ENSG00000088179	PTPN4	5775	-2.75684	0.00503426
ENSDARG00000102976	ENSG00000164853	UNCX	340260	-4.83991	0.00511067
ENSDARG00000032859	ENSG00000168672	LRATD2	157638	-4.42515	0.00515876
ENSDARG00000056268	ENSG00000162650	ATXN7L2	127002	-2.38155	0.00516414
ENSDARG00000039269	ENSG00000081181	ARG2	384	-2.19481	0.00517058
ENSDARG00000099865	ENSG00000197451	HNRNPAB	3182	-2.34506	0.00520997
ENSDARG00000029856	ENSG00000117519	CNN3	1266	-2.387	0.00527613
ENSDARG00000026225	ENSG00000109685	NSD2	7468	-2.54546	0.00531488
ENSDARG00000032010	ENSG00000163406	SLC15A2	6565	-2.00349	0.00533263
ENSDARG00000034956	ENSG00000116990	MYCL	4610	-2.21004	0.00535633
ENSDARG00000071009	ENSG00000138182	KIF20B	9585	-2.50204	0.0054162
ENSDARG00000028118	ENSG00000171587	DSCAM	1826	-4.49797	0.00544646
ENSDARG00000090904	ENSG00000152193	OBI1	79596	-3.69207	0.00545641
ENSDARG00000005699	ENSG00000157349	DDX19B	11269	-2.19152	0.00547395
ENSDARG00000030759	ENSG00000165304	MELK	9833	-3.04802	0.0054802
ENSDARG00000090447	ENSG00000172167	MTBP	27085	-2.64711	0.00554717
ENSDARG00000045999	ENSG00000173432	SAA1	6288	-4.33551	0.00562076
ENSDARG00000103929	ENSG00000145103	ILDR1	286676	-3.32966	0.00562509
ENSDARG00000032816	ENSG00000149809	TM7SF2	7108	1.84243	0.00563209
ENSDARG00000107283	ENSG00000165671	NSD1	64324	3.42701	0.00568496
ENSDARG00000011370	ENSG00000010810	FYN	2534	-4.13928	0.00571305
ENSDARG00000076302	ENSG00000110042	DTX4	23220	-2.47337	0.00574324
ENSDARG00000069832	ENSG00000183605	SFXN4	119559	-3.07029	0.00574353
ENSDARG00000019294	ENSG00000139899	CBLN3	643866	2.12867	0.00577534
ENSDARG00000009273	ENSG00000170836	PPM1D	8493	-3.14246	0.00577894
ENSDARG00000015709	ENSG00000149084	HSD17B12	51144	-2.28664	0.00581407
ENSDARG00000006754	ENSG00000171843	MLLT3	4300	-3.55411	0.00582317
ENSDARG00000042807	ENSG00000168679	SLC16A4	9122	1.70071	0.00583611
ENSDARG00000038802	ENSG00000120334	CENPL	91687	-2.43352	0.00596932
ENSDARG00000016139	ENSG00000125863	MKKS	8195	-4.00078	0.0059973
ENSDARG00000035993	ENSG00000184900	SUMO3	6612	-2.35195	0.00599784
ENSDARG00000009208	ENSG00000163932	PRKCD	5580	-2.20749	0.00601052
ENSDARG00000102624	ENSG00000079616	KIF22	3835	-2.43202	0.00601332
ENSDARG00000008026	ENSG00000136830	NIBAN2	64855	-1.96835	0.00606264
ENSDARG00000058734	ENSG00000117450	PRDX1	5052	-3.17379	0.00607856
ENSDARG00000088145	ENSG00000130734	ATG4D	84971	-2.69843	0.00613768
ENSDARG00000101024	ENSG00000083635	NUFIP1	26747	-2.30827	0.00617453
ENSDARG00000102387	ENSG00000104635	SLC39A14	23516	1.6908	0.00619947
ENSDARG00000032951	ENSG00000185189	NRBP2	340371	-2.32541	0.00625999
ENSDARG00000094579	ENSG00000167080	B4GALNT2	124872	-2.87507	0.00627771
ENSDARG00000040334	ENSG00000168906	MAT2A	4144	2.10962	0.00629115
ENSDARG00000037966	ENSG00000131652	THOC6	79228	-2.90142	0.00631982
ENSDARG00000059960	ENSG00000149527	PLCH2	9651	-2.43598	0.0063242
ENSDARG00000023768	ENSG00000174514	MFSD4A	148808	-2.28743	0.00633117
ENSDARG00000061039	ENSG00000206190	ATP10A	57194	-1.91316	0.00634622
ENSDARG00000068759	ENSG00000184661	CDCA2	157313	-2.46824	0.00638419
ENSDARG00000036985	ENSG00000196576	PLXNB2	23654	-2.08333	0.00642185
ENSDARG00000061968	ENSG00000174527	MYO1H	283446	3.42728	0.00643573
ENSDARG00000062055	ENSG00000137075	RNF38	152006	-2.17576	0.00648142
ENSDARG00000007818	ENSG00000099864	PALM	5064	-2.56038	0.00651289
ENSDARG00000068814	ENSG00000158792	SPATA2L	124044	-2.07914	0.00658731
ENSDARG00000052617	ENSG00000267303	AC011511.4	-	-2.44393	0.00659266
ENSDARG00000095312	ENSG00000076662	ICAM3	3385	-2.90295	0.00665512
ENSDARG00000015707	ENSG00000161202	DVL3	1857	-2.0789	0.00665772
ENSDARG00000059911	ENSG00000138686	BBS7	55212	-4.30726	0.00667363
ENSDARG00000028431	ENSG00000101544	ADNP2	22850	-2.04477	0.00668251
ENSDARG00000092651	ENSG00000163535	SGO2	151246	-3.07388	0.00671546
ENSDARG00000042563	ENSG00000129534	MIS18BP1	55320	-2.56956	0.00674339
ENSDARG00000022466	ENSG00000171365	CLCN5	1184	-1.88715	0.00676129
ENSDARG00000058943	ENSG00000163814	CDCP1	64866	-2.65215	0.00676683
ENSDARG00000013006	ENSG00000083535	PIBF1	10464	-2.83193	0.00676996
ENSDARG00000045528	ENSG00000180263	FGD6	55785	-1.88372	0.00679701
ENSDARG00000098206	ENSG00000187024	PTRH1	138428	-2.81498	0.00684191
ENSDARG00000062650	ENSG00000080345	RIF1	55183	-2.44594	0.00694049
ENSDARG00000058372	ENSG00000147316	MCPH1	79648	-4.22056	0.00703681
ENSDARG00000089698	ENSG00000166669	ATF7IP2	80063	-2.37687	0.00705528
ENSDARG00000092810	ENSG00000178078	STAP2	55620	-4.19411	0.0070925
ENSDARG00000077943	ENSG00000185085	INTS5	80789	-2.07356	0.00727888
ENSDARG00000078754	ENSG00000148730	EIF4EBP2	1979	-4.04929	0.00731411
ENSDARG00000055300	ENSG00000162650	ATXN7L2	127002	-2.51829	0.00735635
ENSDARG00000045262	ENSG00000148180	GSN	2934	-3.29678	0.00738777
ENSDARG00000016464	ENSG00000143776	CDC42BPA	8476	-2.21941	0.00743636
ENSDARG00000091967	ENSG00000125482	TTF1	7270	-2.56916	0.00752469
ENSDARG00000014041	ENSG00000163104	SMARCAD1	56916	-2.44816	0.00755091
ENSDARG00000003281	ENSG00000100100	PIK3IP1	113791	-2.28018	0.00760705
ENSDARG00000036773	ENSG00000197364	S100A7L2	-	1.45367	0.00764951
ENSDARG00000074915	ENSG00000143971	ETAA1	54465	-2.51561	0.00773124
ENSDARG00000001313	ENSG00000092140	G2E3	55632	-2.45824	0.00773891
ENSDARG00000105349	ENSG00000149380	P4HA3	283208	4.74909	0.0077448
ENSDARG00000105276	ENSG00000177885	GRB2	2885	-2.6373	0.00791801
ENSDARG00000035468	ENSG00000148339	SLC25A25	114789	-2.94764	0.00797864
ENSDARG00000012827	ENSG00000165819	METTL3	56339	-2.22041	0.0079895
ENSDARG00000105626	ENSG00000140955	ADAD2	161931	-5.19589	0.00804535
ENSDARG00000078178	ENSG00000167311	ART5	116969	-1.79272	0.00815163
ENSDARG00000029944	ENSG00000185480	PARPBP	55010	-2.53657	0.00824555
ENSDARG00000052910	ENSG00000061492	WNT8A	7478	-4.10817	0.0082866
ENSDARG00000104188	ENSG00000105523	FAM83E	54854	-3.2484	0.00833126
ENSDARG00000076472	ENSG00000140265	ZSCAN29	146050	-2.78072	0.00838084
ENSDARG00000033285	ENSG00000148834	GSTO1	9446	-2.07661	0.00838296
ENSDARG00000024109	ENSG00000110583	NAA40	79829	-1.88715	0.0084807
ENSDARG00000078014	ENSG00000100266	PACSIN2	11252	-1.62309	0.00848749
ENSDARG00000092134	ENSG00000265817	FSBP	25788	-2.89641	0.00853968
ENSDARG00000043185	ENSG00000130382	MLLT1	4298	-1.77819	0.00855102
ENSDARG00000063021	ENSG00000129197	RPAIN	84268	-2.3185	0.00857321
ENSDARG00000056741	ENSG00000277957	SENP3-EIF4A1	-	-2.08725	0.00862256
ENSDARG00000011801	ENSG00000116874	WARS2	10352	-2.97726	0.00862302
ENSDARG00000015176	ENSG00000185483	ROR1	4919	-2.75376	0.00867057
ENSDARG00000057738	ENSG00000119969	HELLS	3070	-2.24994	0.00888004
ENSDARG00000063385	ENSG00000138778	CENPE	1062	-2.38185	0.00889217
ENSDARG00000015293	ENSG00000125898	FAM110A	83541	-3.18518	0.00896042
ENSDARG00000055470	ENSG00000130177	CDC16	8881	-2.24479	0.00901883
ENSDARG00000002506	ENSG00000155330	C16orf87	388272	-2.22725	0.00907065
ENSDARG00000076239	ENSG00000101220	C20orf27	54976	-1.87615	0.00909877
ENSDARG00000011825	ENSG00000153140	CETN3	1070	-2.19989	0.00911124
ENSDARG00000079452	ENSG00000151962	RBM46	166863	-5.36349	0.00912567
ENSDARG00000056267	ENSG00000150764	DIXDC1	85458	-2.9159	0.00914338
ENSDARG00000041394	ENSG00000132002	DNAJB1	3337	-1.87268	0.0091934
ENSDARG00000029432	ENSG00000129167	TPH1	7166	-3.43522	0.00921622
ENSDARG00000068286	ENSG00000099960	SLC7A4	6545	-3.62641	0.00925829
ENSDARG00000056141	ENSG00000115520	COQ10B	80219	-2.09045	0.00926989
ENSDARG00000022996	ENSG00000169551	CT55	54967	-2.12875	0.00929133
ENSDARG00000040990	ENSG00000135913	USP37	57695	-2.17949	0.00930992
ENSDARG00000033999	ENSG00000095596	CYP26A1	1592	-3.20818	0.00931137
ENSDARG00000090993	ENSG00000063978	RNF4	6047	-2.00386	0.00938307
ENSDARG00000056723	ENSG00000142621	FHAD1	114827	5.04761	0.00940329
ENSDARG00000039979	ENSG00000205678	TECRL	253017	-3.86547	0.00940486
ENSDARG00000010437	ENSG00000183508	TENT5C	54855	-2.22535	0.00941696
ENSDARG00000004576	ENSG00000142731	PLK4	10733	-2.70732	0.00958314
ENSDARG00000075126	ENSG00000137103	TMEM8B	51754	-3.03452	0.00977036
ENSDARG00000015780	ENSG00000186106	ANKRD46	157567	1.91453	0.00977334
ENSDARG00000095538	ENSG00000277957	SENP3-EIF4A1	-	-1.95382	0.00990038
ENSDARG00000099227	ENSG00000144278	GALNT13	114805	-3.46968	0.00992303
ENSDARG00000035650	ENSG00000196405	EVL	51466	-1.87685	0.00995171
ENSDARG00000071294	ENSG00000160949	TONSL	4796	-2.39921	0.0100712
ENSDARG00000043559	ENSG00000119392	GLE1	2733	-1.94244	0.0101722
ENSDARG00000074927	ENSG00000259288	BUB1B-PAK6	-	-1.99237	0.0102159
ENSDARG00000061590	ENSG00000158966	CACHD1	57685	-2.12093	0.0102861
ENSDARG00000051957	ENSG00000198832	SELENOM	140606	-2.70551	0.0103533
ENSDARG00000013063	ENSG00000198754	OXCT2	64064	-2.93169	0.0103578
ENSDARG00000079788	ENSG00000148468	FAM171A1	221061	-1.69888	0.0104475
ENSDARG00000015111	ENSG00000123136	DDX39A	10212	-2.09189	0.0105039
ENSDARG00000054199	ENSG00000163738	MTHFD2L	441024	-5.22378	0.0105496
ENSDARG00000009942	ENSG00000094804	CDC6	990	-2.36659	0.0106082
ENSDARG00000099385	ENSG00000130592	LSP1	4046	-2.20355	0.0107231
ENSDARG00000089856	ENSG00000122966	CIT	11113	-2.22211	0.0108309
ENSDARG00000062109	ENSG00000105251	SHD	56961	-1.97974	0.0109556
ENSDARG00000036500	ENSG00000156500	FAM122C	159091	-1.91448	0.0110802
ENSDARG00000070656	ENSG00000111665	CDCA3	83461	-2.25727	0.0110826
ENSDARG00000036008	ENSG00000130643	CALY	50632	-4.21513	0.0110951
ENSDARG00000075682	ENSG00000091651	ORC6	23594	-3.02176	0.0110979
ENSDARG00000012192	ENSG00000171302	CANT1	124583	-2.20406	0.0111009
ENSDARG00000052427	ENSG00000162069	BICDL2	146439	-2.51091	0.0111073
ENSDARG00000055629	ENSG00000181744	DIPK2A	205428	-2.23856	0.0111382
ENSDARG00000054934	ENSG00000151632	AKR1C2	1646	-2.56666	0.0111766
ENSDARG00000068193	ENSG00000145014	TMEM44	93109	-2.81736	0.0112038
ENSDARG00000102506	ENSG00000081479	LRP2	4036	-2.11889	0.0112282
ENSDARG00000104571	ENSG00000116717	GADD45A	1647	-2.9369	0.0112509
ENSDARG00000102335	ENSG00000131620	ANO1	55107	-2.15833	0.0112969
ENSDARG00000040907	ENSG00000115263	GCG	2641	-2.47386	0.0113298
ENSDARG00000063435	ENSG00000130529	TRPM4	54795	-2.15836	0.0113982
ENSDARG00000034982	ENSG00000033030	ZCCHC8	55596	-1.78549	0.0114004
ENSDARG00000063509	ENSG00000163428	LRRC58	116064	-5.14094	0.0114781
ENSDARG00000061741	ENSG00000096433	ITPR3	3710	-2.02147	0.0114931
ENSDARG00000038635	ENSG00000111196	MAGOHB	55110	-1.99276	0.0115436
ENSDARG00000101289	ENSG00000112759	SLC29A1	2030	-2.28034	0.0116217
ENSDARG00000076227	ENSG00000169071	ROR2	4920	-2.10273	0.0118062
ENSDARG00000024006	ENSG00000177519	RPRM	56475	3.11401	0.011914
ENSDARG00000035633	ENSG00000168778	TCTN2	79867	-3.14324	0.0119646
ENSDARG00000053939	ENSG00000163235	TGFA	7039	-3.25548	0.0119949
ENSDARG00000103470	ENSG00000122678	POLM	27434	-2.79214	0.0120932
ENSDARG00000012039	ENSG00000105948	TTC26	79989	-3.05419	0.0120968
ENSDARG00000038996	ENSG00000287856	AL445524.2	-	1.70745	0.0120984
ENSDARG00000009494	ENSG00000073050	XRCC1	7515	-2.02977	0.0121274
ENSDARG00000079167	ENSG00000141858	SAMD1	90378	-2.00322	0.0121279
ENSDARG00000076913	ENSG00000154920	EME1	146956	-2.742	0.0122137
ENSDARG00000005128	ENSG00000136104	RNASEH2B	79621	-1.98336	0.0123607
ENSDARG00000070952	ENSG00000159784	FAM131B	9715	2.33664	0.0124699
ENSDARG00000019907	ENSG00000136982	DSCC1	79075	-2.41202	0.0125271
ENSDARG00000099654	ENSG00000140832	MARVELD3	91862	-2.68866	0.0126136
ENSDARG00000041361	ENSG00000112742	TTK	7272	-2.33916	0.0126176
ENSDARG00000008805	ENSG00000135336	ORC3	23595	-2.16487	0.0126182
ENSDARG00000006758	ENSG00000084444	FAM234B	57613	1.76732	0.0126371
ENSDARG00000058593	ENSG00000075142	SRI	6717	-1.92876	0.0126378
ENSDARG00000002591	ENSG00000175792	RUVBL1	8607	-2.09949	0.0126528
ENSDARG00000029402	ENSG00000134243	SORT1	6272	-2.10261	0.0127666
ENSDARG00000029524	ENSG00000106348	IMPDH1	3614	1.53665	0.0129121
ENSDARG00000078092	ENSG00000136490	LIMD2	80774	-2.36995	0.0129457
ENSDARG00000090401	ENSG00000121380	BCL2L14	79370	-2.46078	0.0131205
ENSDARG00000052565	ENSG00000102384	CENPI	2491	-2.55415	0.013312
ENSDARG00000028367	ENSG00000196228	SULT1C3	442038	-1.89172	0.013316
ENSDARG00000070256	ENSG00000178691	SUZ12	23512	-1.77414	0.0134313
ENSDARG00000027469	ENSG00000108786	HSD17B1	3292	-3.61252	0.0134475
ENSDARG00000079608	ENSG00000163082	SGPP2	130367	-3.01739	0.0134813
ENSDARG00000000189	ENSG00000143434	SEMA6C	10500	-2.16481	0.013485
ENSDARG00000040198	ENSG00000168843	FSTL5	56884	-2.3277	0.0135226
ENSDARG00000009862	ENSG00000110063	DCPS	28960	-1.98552	0.0135606
ENSDARG00000008807	ENSG00000176720	BOK	666	-2.50429	0.0135674
ENSDARG00000045129	ENSG00000141756	FKBP10	60681	-2.32592	0.0135849
ENSDARG00000075621	ENSG00000089685	BIRC5	332	-2.62822	0.0136849
ENSDARG00000038882	ENSG00000113810	SMC4	10051	-2.08047	0.0137578
ENSDARG00000059056	ENSG00000172461	FUT9	10690	4.97712	0.0138751
ENSDARG00000103800	ENSG00000188191	PRKAR1B	5575	-4.89184	0.0138784
ENSDARG00000078964	ENSG00000117868	ESYT2	57488	-3.0174	0.0139359
ENSDARG00000092445	ENSG00000172244	C5orf34	375444	-2.61409	0.0139874
ENSDARG00000076309	ENSG00000101825	MXRA5	25878	-2.45834	0.0140427
ENSDARG00000043581	ENSG00000116717	GADD45A	1647	1.39787	0.0140814
ENSDARG00000079834	ENSG00000175707	KDF1	126695	-2.23657	0.0143128
ENSDARG00000037278	ENSG00000121207	LRAT	9227	1.80977	0.0143605
ENSDARG00000044142	ENSG00000154930	ACSS1	84532	-1.74851	0.0144546
ENSDARG00000040442	ENSG00000166450	PRTG	283659	-5.03098	0.0145105
ENSDARG00000006963	ENSG00000124207	CSE1L	1434	-2.13372	0.014518
ENSDARG00000057099	ENSG00000138801	PAPSS1	9061	-2.38737	0.0145416
ENSDARG00000078037	ENSG00000123989	CHPF	79586	-4.98389	0.0145488
ENSDARG00000069065	ENSG00000154640	BTG3	10950	-2.06042	0.0146548
ENSDARG00000053386	ENSG00000184465	WDR27	253769	-4.3262	0.0146984
ENSDARG00000114451	ENSG00000196611	MMP1	4312	-2.0598	0.014756
ENSDARG00000002021	ENSG00000100994	PYGB	5834	-1.66836	0.0148515
ENSDARG00000060354	ENSG00000187033	SAMD7	344658	1.52276	0.0149004
ENSDARG00000018494	ENSG00000205571	SMN2	6606	-2.11518	0.0149225
ENSDARG00000078703	ENSG00000198363	ASPH	444	-1.63178	0.0151638
ENSDARG00000061541	ENSG00000156687	UNC5D	137970	-4.80915	0.0152482
ENSDARG00000014232	ENSG00000165059	PRKACG	5568	-3.00026	0.0152765
ENSDARG00000039264	ENSG00000115461	IGFBP5	3488	-3.04126	0.0153278
ENSDARG00000006010	ENSG00000269897	COMMD3-BMI1	100532731	-1.92106	0.015388
ENSDARG00000101244	ENSG00000111087	GLI1	2735	-2.63186	0.0154456
ENSDARG00000030155	ENSG00000157216	SSBP3	23648	-1.66285	0.0154705
ENSDARG00000070109	ENSG00000109805	NCAPG	64151	-2.09684	0.0154766
ENSDARG00000010673	ENSG00000108448	TRIM16L	147166	-1.64624	0.0155517
ENSDARG00000100889	ENSG00000110328	GALNT18	374378	-4.99758	0.0157473
ENSDARG00000008032	ENSG00000075856	SART3	9733	-1.8675	0.015779
ENSDARG00000042527	ENSG00000076248	UNG	7374	-2.4931	0.0157929
ENSDARG00000004046	ENSG00000156531	PHF6	84295	-2.21145	0.0158239
ENSDARG00000086746	ENSG00000100033	PRODH	5625	-1.43514	0.0158583
ENSDARG00000110186	ENSG00000163814	CDCP1	64866	-2.08754	0.0158655
ENSDARG00000038785	ENSG00000285292	ABCF2	114483834	-2.08218	0.0159506
ENSDARG00000035665	ENSG00000174080	CTSF	8722	2.63821	0.0159997
ENSDARG00000006553	ENSG00000126458	RRAS	6237	-1.7671	0.0160203
ENSDARG00000007179	ENSG00000111961	SASH1	23328	-1.55045	0.016023
ENSDARG00000006044	ENSG00000111962	UST	10090	-2.97325	0.0161651
ENSDARG00000068982	ENSG00000109944	JHY	79864	-3.59645	0.0162045
ENSDARG00000098623	ENSG00000198331	HYLS1	219844	-2.63036	0.016207
ENSDARG00000078185	ENSG00000179364	PACS2	23241	-2.03566	0.0162436
ENSDARG00000097718	ENSG00000214530	STARD10	10809	-2.41184	0.0164261
ENSDARG00000069014	ENSG00000131697	NPHP4	261734	-2.1857	0.0165519
ENSDARG00000038243	ENSG00000167967	E4F1	1877	-1.87893	0.0165865
ENSDARG00000014804	ENSG00000153956	CACNA2D1	781	-2.73169	0.0166098
ENSDARG00000074356	ENSG00000165060	FXN	2395	-2.33332	0.0166271
ENSDARG00000077778	ENSG00000163638	ADAMTS9	56999	-2.34726	0.0166289
ENSDARG00000079585	ENSG00000160447	PKN3	29941	-2.18034	0.0166845
ENSDARG00000077818	ENSG00000158458	NRG2	9542	-2.41184	0.0166925
ENSDARG00000013082	ENSG00000197355	UAP1L1	91373	-2.15592	0.0167025
ENSDARG00000071012	ENSG00000119922	IFIT2	3433	-2.4133	0.0167248
ENSDARG00000057683	ENSG00000076003	MCM6	4175	1.63207	0.0167466
ENSDARG00000090980	ENSG00000175336	APOF	319	1.68218	0.0168561
ENSDARG00000006299	ENSG00000102606	ARHGEF7	8874	-2.48162	0.0168854
ENSDARG00000044820	ENSG00000101138	CSTF1	1477	-1.87649	0.017152
ENSDARG00000017744	ENSG00000136824	SMC2	10592	-2.38025	0.0172139
ENSDARG00000102742	ENSG00000138696	BMPR1B	658	-3.68942	0.0173177
ENSDARG00000000442	ENSG00000165915	SLC39A13	91252	-1.8098	0.0173281
ENSDARG00000012468	ENSG00000081760	AACS	65985	-1.47591	0.0176101
ENSDARG00000115902	ENSG00000144320	LNPK	80856	-2.36905	0.0176142
ENSDARG00000093597	ENSG00000104147	OIP5	11339	-3.26366	0.0176304
ENSDARG00000059951	ENSG00000179598	PLD6	201164	-5.06287	0.017697
ENSDARG00000102634	ENSG00000140694	PARN	5073	-2.07862	0.0177949
ENSDARG00000035324	ENSG00000268083	AC008982.1	-	-1.44568	0.0178333
ENSDARG00000035122	ENSG00000130559	CAMSAP1	157922	-1.72468	0.0179858
ENSDARG00000091678	ENSG00000138785	INTS12	57117	-1.85424	0.0179936
ENSDARG00000075556	ENSG00000169641	LUZP1	7798	-1.88412	0.0179997
ENSDARG00000103554	ENSG00000148400	NOTCH1	4851	-1.78481	0.0180609
ENSDARG00000038414	ENSG00000176022	B3GALT6	126792	-2.12225	0.0180965
ENSDARG00000077920	ENSG00000164796	CSMD3	114788	-2.04466	0.0181456
ENSDARG00000044072	ENSG00000203705	TATDN3	128387	1.56599	0.0182062
ENSDARG00000103313	ENSG00000126858	RHOT1	55288	-4.77268	0.0182147
ENSDARG00000089066	ENSG00000204131	NHSL2	340527	-1.69726	0.0182447
ENSDARG00000011769	ENSG00000135678	CPM	1368	-1.93528	0.0182561
ENSDARG00000078797	ENSG00000105339	DENND3	22898	-1.94254	0.0183427
ENSDARG00000008494	ENSG00000196465	MYL6B	140465	-1.91833	0.0183618
ENSDARG00000090721	ENSG00000197362	ZNF786	136051	-3.96935	0.0184201
ENSDARG00000068143	ENSG00000141424	SLC39A6	25800	-1.94932	0.0184389
ENSDARG00000013794	ENSG00000172059	KLF11	8462	1.67232	0.0184523
ENSDARG00000056886	ENSG00000113838	TBCCD1	55171	-2.03383	0.018467
ENSDARG00000036235	ENSG00000185670	ZBTB3	79842	-1.92882	0.0185967
ENSDARG00000001452	ENSG00000151651	ADAM8	101	-1.87169	0.0187654
ENSDARG00000030106	ENSG00000015592	STMN4	81551	-3.75243	0.0187906
ENSDARG00000102995	ENSG00000112183	RBM24	221662	-2.08278	0.0188529
ENSDARG00000094451	ENSG00000126759	CFP	5199	1.59502	0.0189775
ENSDARG00000003531	ENSG00000187735	TCEA1	6917	-1.70371	0.0190185
ENSDARG00000020278	ENSG00000164893	SLC7A13	157724	-1.689	0.0190435
ENSDARG00000060298	ENSG00000100503	NIN	51199	-1.69966	0.0190488
ENSDARG00000021974	ENSG00000156384	SFR1	119392	-2.62572	0.0190967
ENSDARG00000098289	ENSG00000132821	VSTM2L	128434	-3.23756	0.0191416
ENSDARG00000114670	ENSG00000175063	UBE2C	11065	-2.43508	0.0192199
ENSDARG00000062463	ENSG00000102053	ZC3H12B	340554	-2.78366	0.0192781
ENSDARG00000104831	ENSG00000101639	CEP192	55125	-1.79913	0.0193962
ENSDARG00000037789	ENSG00000122543	OCM	654231	4.42332	0.0194247
ENSDARG00000096234	ENSG00000006128	TAC1	6863	-1.54172	0.0194375
ENSDARG00000112751	ENSG00000174796	THAP6	152815	-1.83401	0.0195683
ENSDARG00000012914	ENSG00000136002	ARHGEF4	50649	-1.8069	0.0196582
ENSDARG00000010031	ENSG00000084112	SSH1	54434	-2.4156	0.0197547
ENSDARG00000025808	ENSG00000135801	TAF5L	27097	-1.80833	0.0197733
ENSDARG00000024184	ENSG00000141562	NARF	26502	-1.60688	0.01984
ENSDARG00000037334	ENSG00000243667	WDR92	116143	-2.07614	0.0198409
ENSDARG00000090337	ENSG00000148840	PPRC1	23082	-1.7793	0.0198748
ENSDARG00000014994	ENSG00000112592	TBP	6908	-1.9314	0.0199496
ENSDARG00000020982	ENSG00000163637	PRICKLE2	166336	-2.67781	0.0199657
ENSDARG00000043177	ENSG00000175324	LSM1	27257	-2.967	0.0199694
ENSDARG00000041243	ENSG00000143379	SETDB1	9869	-1.77553	0.0199746
ENSDARG00000019686	ENSG00000127951	FGL2	10875	-3.05365	0.0200778
ENSDARG00000014209	ENSG00000181781	ODF3L2	284451	-2.94226	0.0201524
ENSDARG00000104573	ENSG00000064651	SLC12A2	6558	-1.87014	0.0201855
ENSDARG00000015356	ENSG00000130475	FCHO1	23149	-3.6094	0.0203668
ENSDARG00000096992	ENSG00000187475	H1-6	3010	-3.19783	0.0204007
ENSDARG00000056695	ENSG00000173889	PHC3	80012	-1.83895	0.0204011
ENSDARG00000077442	ENSG00000275835	TUBGCP5	114791	-1.8985	0.0204168
ENSDARG00000102684	ENSG00000137269	LRRC1	55227	-1.78881	0.0204401
ENSDARG00000027357	ENSG00000169217	CD2BP2	10421	-4.57897	0.0204803
ENSDARG00000086336	ENSG00000131591	C1orf159	54991	-2.04806	0.0205988
ENSDARG00000092464	ENSG00000204536	CCHCR1	54535	-1.8747	0.0206349
ENSDARG00000056995	ENSG00000124216	SNAI1	6615	-2.0015	0.0206676
ENSDARG00000006422	ENSG00000158220	ESYT3	83850	-3.10457	0.0207331
ENSDARG00000111290	ENSG00000133935	ERG28	11161	1.38161	0.0207749
ENSDARG00000046133	ENSG00000162885	B3GALNT2	148789	-2.30867	0.0207784
ENSDARG00000099431	ENSG00000008838	MED24	9862	-1.6006	0.0208722
ENSDARG00000067596	ENSG00000181544	FANCB	2187	-2.34862	0.0210458
ENSDARG00000006392	ENSG00000123737	EXOSC9	5393	-2.3863	0.0211645
ENSDARG00000029036	ENSG00000118508	RAB32	10981	-2.44603	0.0211652
ENSDARG00000040162	ENSG00000174721	FGFBP3	143282	2.4828	0.0213581
ENSDARG00000036645	ENSG00000136144	RCBTB1	55213	-1.70015	0.0213646
ENSDARG00000018508	ENSG00000099904	ZDHHC8	29801	-2.24841	0.0213652
ENSDARG00000089075	ENSG00000099364	FBXL19	54620	-2.29225	0.0213713
ENSDARG00000008461	ENSG00000089053	ANAPC5	51433	-2.25057	0.0213918
ENSDARG00000017741	ENSG00000145907	G3BP1	10146	-1.8541	0.0214172
ENSDARG00000078362	ENSG00000041982	TNC	3371	-2.45237	0.0214507
ENSDARG00000042894	ENSG00000176890	TYMS	7298	-2.40918	0.0214631
ENSDARG00000079097	ENSG00000170921	TANC2	26115	-1.56982	0.0214773
ENSDARG00000101637	ENSG00000110092	CCND1	595	1.48119	0.0215395
ENSDARG00000030614	ENSG00000067715	SYT1	6857	-2.01301	0.0217342
ENSDARG00000097591	ENSG00000167595	PROSER3	148137	-2.1193	0.0217527
ENSDARG00000016427	ENSG00000132436	FIGNL1	63979	-2.00806	0.0217634
ENSDARG00000079591	ENSG00000172830	SSH3	54961	-1.46923	0.0218135
ENSDARG00000098528	ENSG00000185924	RTN4RL1	146760	3.33152	0.0218797
ENSDARG00000060865	ENSG00000173611	SCAI	286205	-4.66643	0.021898
ENSDARG00000060452	ENSG00000069188	SDK2	54549	-1.56899	0.0220376
ENSDARG00000071562	ENSG00000129422	MTUS1	57509	-1.76448	0.0220451
ENSDARG00000075307	ENSG00000075043	KCNQ2	3785	5.30766	0.0221046
ENSDARG00000058780	ENSG00000115616	SLC9A2	6549	-4.82785	0.0221506
ENSDARG00000038700	ENSG00000173890	GPR160	26996	-2.31277	0.0221873
ENSDARG00000056156	ENSG00000107281	NPDC1	56654	1.70794	0.0222584
ENSDARG00000006283	ENSG00000106299	WASL	8976	-1.77424	0.022417
ENSDARG00000089260	ENSG00000169718	DUS1L	64118	-2.23709	0.0224983
ENSDARG00000067509	ENSG00000140090	SLC24A4	123041	-5.11326	0.0225227
ENSDARG00000033126	ENSG00000128563	PRKRIP1	79706	-2.17326	0.0226047
ENSDARG00000102720	ENSG00000100867	DHRS2	10202	-3.78294	0.0226246
ENSDARG00000004177	ENSG00000198780	FAM169A	26049	-4.8042	0.0226973
ENSDARG00000051989	ENSG00000177854	TMEM187	8269	1.63	0.0226998
ENSDARG00000034434	ENSG00000140443	IGF1R	3480	-2.38565	0.0226999
ENSDARG00000043360	ENSG00000154813	DPH3	285381	-3.19631	0.0227
ENSDARG00000035952	ENSG00000140743	CDR2	1039	-2.15691	0.0227571
ENSDARG00000052907	ENSG00000110987	BCL7A	605	-2.33011	0.0228107
ENSDARG00000052644	ENSG00000154975	CA10	56934	-2.17106	0.0228637
ENSDARG00000076590	ENSG00000156802	ATAD2	29028	-1.8343	0.0229701
ENSDARG00000077143	ENSG00000167625	ZNF526	116115	-1.80738	0.0230959
ENSDARG00000019001	ENSG00000140057	AK7	122481	3.04185	0.023166
ENSDARG00000005590	ENSG00000143033	MTF2	22823	-2.14547	0.0231924
ENSDARG00000035333	ENSG00000159055	MIS18A	54069	-4.85187	0.0232233
ENSDARG00000016260	ENSG00000129245	FXR2	9513	-1.60358	0.0232709
ENSDARG00000073900	ENSG00000197852	INKA2	55924	3.22802	0.0234167
ENSDARG00000055969	ENSG00000133119	RFC3	5983	1.31288	0.0235077
ENSDARG00000029695	ENSG00000184207	PGP	283871	-1.57233	0.0235804
ENSDARG00000086484	ENSG00000241322	CDRT1	374286	-2.70693	0.0236476
ENSDARG00000077428	ENSG00000171735	CAMTA1	23261	-2.50685	0.0236483
ENSDARG00000076079	ENSG00000182040	USH1G	124590	-4.34167	0.0236748
ENSDARG00000077253	ENSG00000239382	ALKBH6	84964	-2.24667	0.0237125
ENSDARG00000032856	ENSG00000147144	CCDC120	90060	-2.24171	0.0237756
ENSDARG00000029482	ENSG00000042781	USH2A	7399	-2.16567	0.0238243
ENSDARG00000057468	ENSG00000166006	KCNC2	3747	-2.8595	0.0238609
ENSDARG00000014793	ENSG00000110047	EHD1	10938	-1.53911	0.0239542
ENSDARG00000091962	ENSG00000198863	RUNDC1	146923	-1.73632	0.0240068
ENSDARG00000021120	ENSG00000058804	NDC1	55706	-1.82193	0.0240078
ENSDARG00000053574	ENSG00000144554	FANCD2	2177	-2.06381	0.0240306
ENSDARG00000061690	ENSG00000144815	NXPE3	91775	-2.15506	0.0240551
ENSDARG00000063276	ENSG00000113318	MSH3	4437	-2.17107	0.0240958
ENSDARG00000054058	ENSG00000184897	H1-10	8971	1.80249	0.0241162
ENSDARG00000061371	ENSG00000145526	CDH18	1016	-3.93589	0.0245406
ENSDARG00000100869	ENSG00000162104	ADCY9	115	-1.53513	0.0245444
ENSDARG00000033451	ENSG00000150756	ATPSCKMT	134145	-1.93544	0.0246077
ENSDARG00000079622	ENSG00000171877	FRMD5	84978	-2.91876	0.0246646
ENSDARG00000069099	ENSG00000143183	TMCO1	54499	1.38257	0.0246979
ENSDARG00000000529	ENSG00000046651	OFD1	8481	-1.83303	0.0248188
ENSDARG00000036999	ENSG00000204624	DISP3	57540	-3.01662	0.0248251
ENSDARG00000013800	ENSG00000100028	SNRPD3	6634	-1.60233	0.0248378
ENSDARG00000018312	ENSG00000181826	RELL1	768211	-1.50992	0.024934
ENSDARG00000078822	ENSG00000122483	CCDC18	343099	-1.61371	0.0250454
ENSDARG00000071005	ENSG00000119938	PPP1R3C	5507	1.76795	0.0250688
ENSDARG00000009961	ENSG00000105784	RUNDC3B	154661	-4.52515	0.0250994
ENSDARG00000055463	ENSG00000183423	LRIT3	345193	-2.95668	0.0252291
ENSDARG00000018121	ENSG00000151849	CENPJ	55835	-2.16034	0.0252307
ENSDARG00000070570	ENSG00000149923	PPP4C	5531	-1.56332	0.0253175
ENSDARG00000039411	ENSG00000011523	CEP68	23177	-2.04766	0.0253584
ENSDARG00000001557	ENSG00000104450	SPAG1	6674	-2.06419	0.0256024
ENSDARG00000041400	ENSG00000170906	NDUFA3	4696	1.40367	0.0256296
ENSDARG00000102066	ENSG00000074527	NTN4	59277	-2.08711	0.0256922
ENSDARG00000073705	ENSG00000101546	RBFA	79863	-1.90575	0.0258241
ENSDARG00000015422	ENSG00000137168	PPIL1	51645	-2.61039	0.0258616
ENSDARG00000037291	ENSG00000133884	DPF2	5977	-1.96542	0.0260338
ENSDARG00000103595	ENSG00000144040	SFXN5	94097	1.36085	0.0260613
ENSDARG00000038012	ENSG00000105523	FAM83E	54854	-2.61344	0.0262847
ENSDARG00000069326	ENSG00000172732	MUS81	80198	-1.9469	0.0263688
ENSDARG00000024017	ENSG00000139915	MDGA2	161357	-2.48742	0.0264258
ENSDARG00000013360	ENSG00000140600	SH3GL3	6457	1.30453	0.0266256
ENSDARG00000013694	ENSG00000213533	STIMATE	375346	-1.71653	0.026808
ENSDARG00000033012	ENSG00000160299	PCNT	5116	-1.73347	0.0270089
ENSDARG00000071384	ENSG00000151012	SLC7A11	23657	-2.68542	0.0270124
ENSDARG00000039521	ENSG00000117155	SSX2IP	117178	-1.82459	0.0270691
ENSDARG00000110581	ENSG00000141639	MAPK4	5596	-1.59227	0.0270996
ENSDARG00000042232	ENSG00000100014	SPECC1L	23384	-1.924	0.0271192
ENSDARG00000013224	ENSG00000173889	PHC3	80012	-1.79951	0.0271718
ENSDARG00000026053	ENSG00000071794	HLTF	6596	-2.65216	0.0272046
ENSDARG00000070261	ENSG00000176390	CRLF3	51379	-1.70714	0.0272086
ENSDARG00000055314	ENSG00000197771	MCMBP	79892	-1.69452	0.0273633
ENSDARG00000078541	ENSG00000154227	CERS3	204219	-1.61396	0.0274284
ENSDARG00000041145	ENSG00000137819	PAQR5	54852	-2.61936	0.0274409
ENSDARG00000076716	ENSG00000083093	PALB2	79728	-2.6328	0.0274588
ENSDARG00000104388	ENSG00000066923	STAG3	10734	-3.95162	0.0275272
ENSDARG00000055100	ENSG00000107562	CXCL12	6387	-3.44317	0.0277085
ENSDARG00000071198	ENSG00000133393	FOPNL	123811	-3.18265	0.0277479
ENSDARG00000071355	ENSG00000137965	IFI44	10561	-2.71872	0.0277902
ENSDARG00000015905	ENSG00000099949	LZTR1	8216	-1.56972	0.0279563
ENSDARG00000032426	ENSG00000163050	COQ8A	56997	-2.07343	0.0279748
ENSDARG00000045878	ENSG00000173598	NUDT4	11163	-1.69132	0.0279921
ENSDARG00000114038	ENSG00000182628	SKA2	348235	-1.53828	0.0279926
ENSDARG00000019585	ENSG00000197448	GSTK1	373156	-4.52526	0.0280331
ENSDARG00000099177	ENSG00000115325	DOK1	1796	-1.67112	0.0280351
ENSDARG00000077553	ENSG00000125249	RAP2A	5911	-2.85444	0.0281427
ENSDARG00000002403	ENSG00000285920	AC087721.2	-	-2.01693	0.0281851
ENSDARG00000077839	ENSG00000132153	DHX30	22907	-1.72961	0.0281895
ENSDARG00000059774	ENSG00000198771	RCSD1	92241	2.02429	0.0282901
ENSDARG00000087369	ENSG00000135315	CEP162	22832	-2.18349	0.0283332
ENSDARG00000057987	ENSG00000144744	UBA3	9039	-1.52947	0.0283768
ENSDARG00000090624	ENSG00000150471	ADGRL3	23284	-1.99283	0.028691
ENSDARG00000088750	ENSG00000165899	OTOGL	283310	-2.7873	0.0287506
ENSDARG00000069917	ENSG00000165480	SKA3	221150	-1.92579	0.0288241
ENSDARG00000042927	ENSG00000101367	MAPRE1	22919	-1.46602	0.0288968
ENSDARG00000052512	ENSG00000135951	TSGA10	80705	-2.97081	0.0289593
ENSDARG00000052059	ENSG00000188582	PAQR9	344838	1.45165	0.0289601
ENSDARG00000024311	ENSG00000255150	EID3	493861	-1.73873	0.0289815
ENSDARG00000036155	ENSG00000102393	GLA	2717	-1.88032	0.0290296
ENSDARG00000036060	ENSG00000223496	EXOSC6	118460	-2.08	0.0291148
ENSDARG00000040606	ENSG00000087510	TFAP2C	7022	1.82592	0.0291353
ENSDARG00000105389	ENSG00000142606	MMEL1	79258	1.38092	0.029203
ENSDARG00000005645	ENSG00000154134	ROBO3	64221	-2.87372	0.0292052
ENSDARG00000030591	ENSG00000116212	LRRC42	115353	-1.79489	0.0292701
ENSDARG00000054304	ENSG00000215271	HOMEZ	57594	-1.60974	0.0293901
ENSDARG00000078415	ENSG00000160233	LRRC3	81543	-2.76308	0.0294373
ENSDARG00000031775	ENSG00000108106	UBE2S	27338	-1.61346	0.0295043
ENSDARG00000070746	ENSG00000213064	SFT2D2	375035	-2.32549	0.029534
ENSDARG00000013476	ENSG00000137135	ARHGEF39	84904	-2.0162	0.0296669
ENSDARG00000003706	ENSG00000198626	RYR2	6262	-2.3719	0.0297304
ENSDARG00000020191	ENSG00000086717	PPEF1	5475	2.37988	0.0297519
ENSDARG00000053179	ENSG00000143079	CTTNBP2NL	55917	-4.33482	0.0298808
ENSDARG00000099416	ENSG00000234465	PINLYP	390940	-2.97684	0.0299181
ENSDARG00000009046	ENSG00000144061	NPHP1	4867	-1.90548	0.030121
ENSDARG00000002463	ENSG00000183111	ARHGEF37	389337	-1.93969	0.0301317
ENSDARG00000100149	ENSG00000168646	AXIN2	8313	-1.35562	0.0301952
ENSDARG00000036136	ENSG00000075131	TIPIN	54962	-1.83671	0.030252
ENSDARG00000037397	ENSG00000149136	SSRP1	6749	-1.66279	0.0302768
ENSDARG00000060751	ENSG00000135090	TAOK3	51347	-1.39878	0.0302982
ENSDARG00000054454	ENSG00000116106	EPHA4	2043	-1.65742	0.0303368
ENSDARG00000044339	ENSG00000102218	RP2	6102	-1.59535	0.0303561
ENSDARG00000077822	ENSG00000160783	PMF1	11243	-2.6551	0.0304253
ENSDARG00000091754	ENSG00000125611	CHCHD5	84269	-2.51634	0.0304734
ENSDARG00000076729	ENSG00000066933	MYO9A	4649	-1.4322	0.0306032
ENSDARG00000069729	ENSG00000103152	MPG	4350	-2.89633	0.0306092
ENSDARG00000078825	ENSG00000259288	BUB1B-PAK6	-	-2.07219	0.0308047
ENSDARG00000070019	ENSG00000270647	TAF15	8148	-1.36487	0.0308362
ENSDARG00000060169	ENSG00000138587	MNS1	55329	-3.27345	0.030838
ENSDARG00000078473	ENSG00000069275	NUCKS1	64710	-1.5628	0.030852
ENSDARG00000051889	ENSG00000102967	DHODH	1723	-1.56923	0.0309054
ENSDARG00000101606	ENSG00000176406	RIMS2	9699	-2.44287	0.0309712
ENSDARG00000036820	ENSG00000074416	MGLL	11343	1.46827	0.0310472
ENSDARG00000075281	ENSG00000111490	TBC1D30	23329	-1.54696	0.0310677
ENSDARG00000077883	ENSG00000101447	FAM83D	81610	-2.13457	0.0313054
ENSDARG00000013174	ENSG00000145506	NKD2	85409	1.92058	0.0318257
ENSDARG00000018423	ENSG00000062096	ARSF	416	-2.33552	0.0320504
ENSDARG00000077769	ENSG00000125931	CITED1	4435	-2.21032	0.0321104
ENSDARG00000074337	ENSG00000078699	CBFA2T2	9139	-2.83373	0.0321691
ENSDARG00000023600	ENSG00000107295	SH3GL2	6456	-3.77682	0.0323692
ENSDARG00000020876	ENSG00000005882	PDK2	5164	1.55848	0.0324789
ENSDARG00000036781	ENSG00000137814	HAUS2	55142	-2.35744	0.0325001
ENSDARG00000074428	ENSG00000054392	HHAT	55733	-2.38047	0.032509
ENSDARG00000022254	ENSG00000166501	PRKCB	5579	-1.9165	0.0326935
ENSDARG00000076318	ENSG00000114573	ATP6V1A	523	-1.68277	0.0329929
ENSDARG00000102963	ENSG00000077463	SIRT6	51548	-2.0408	0.0329962
ENSDARG00000016594	ENSG00000092036	HAUS4	54930	-2.4411	0.0330481
ENSDARG00000063233	ENSG00000198604	BAZ1A	11177	-1.71199	0.0330561
ENSDARG00000013795	ENSG00000100099	HPS4	89781	-2.08725	0.0332001
ENSDARG00000020645	ENSG00000165349	SLC7A3	84889	-1.70578	0.0332692
ENSDARG00000091872	ENSG00000159873	CCDC117	150275	-1.84505	0.0334258
ENSDARG00000071395	ENSG00000148660	CAMK2G	818	-1.35139	0.0334647
ENSDARG00000087394	ENSG00000121297	TSHZ3	57616	-2.34043	0.0335163
ENSDARG00000062418	ENSG00000114999	TTL	150465	-1.6962	0.0335908
ENSDARG00000027172	ENSG00000112419	PHACTR2	9749	-1.70973	0.033708
ENSDARG00000077948	ENSG00000166348	USP54	159195	-1.70372	0.0337327
ENSDARG00000036577	ENSG00000185883	ATP6V0C	527	-2.61532	0.0337904
ENSDARG00000019451	ENSG00000125851	PCSK2	5126	-2.09194	0.0339083
ENSDARG00000045408	ENSG00000149591	TAGLN	6876	-1.85718	0.0339175
ENSDARG00000095046	ENSG00000106628	POLD2	5425	-2.1879	0.0340336
ENSDARG00000078751	ENSG00000134900	TPP2	7174	-1.3287	0.0340956
ENSDARG00000102105	ENSG00000129562	DAD1	1603	1.52197	0.034251
ENSDARG00000010946	ENSG00000274276	CBSL	102724560	-1.40287	0.0343044
ENSDARG00000102896	ENSG00000070495	JMJD6	23210	-1.52987	0.0343393
ENSDARG00000079027	ENSG00000131873	CHSY1	22856	-1.55588	0.0344049
ENSDARG00000059276	ENSG00000170166	HOXD4	3233	-3.552	0.0344316
ENSDARG00000011863	ENSG00000112655	PTK7	5754	-1.49542	0.0344934
ENSDARG00000011466	ENSG00000135537	AFG1L	246269	-2.0387	0.0345629
ENSDARG00000070605	ENSG00000167080	B4GALNT2	124872	-2.20613	0.0345669
ENSDARG00000093185	ENSG00000152402	GUCY1A2	2977	1.69206	0.0346091
ENSDARG00000088841	ENSG00000100246	DNAL4	10126	-2.1378	0.0346181
ENSDARG00000053554	ENSG00000092470	WDR76	79968	-2.32293	0.0346261
ENSDARG00000075795	ENSG00000225921	NOL7	51406	-1.44567	0.034682
ENSDARG00000037238	ENSG00000113658	SMAD5	4090	-1.46178	0.0348291
ENSDARG00000060586	ENSG00000137770	CTDSPL2	51496	-1.69302	0.0348501
ENSDARG00000053896	ENSG00000170385	SLC30A1	7779	-4.41336	0.0349887
ENSDARG00000013946	ENSG00000116679	IVNS1ABP	10625	-1.96785	0.0350307
ENSDARG00000077633	ENSG00000269313	MAGIX	79917	-4.17769	0.0352867
ENSDARG00000078535	ENSG00000133739	LRRCC1	85444	-1.87924	0.0354673
ENSDARG00000029688	ENSG00000126803	HSPA2	3306	-4.15466	0.0357016
ENSDARG00000058319	ENSG00000101624	CEP76	79959	-2.37162	0.0359458
ENSDARG00000104442	ENSG00000181409	AATK	9625	-1.48231	0.0360055
ENSDARG00000058719	ENSG00000163029	SMC6	79677	-1.57992	0.0360347
ENSDARG00000115174	ENSG00000274180	NATD1	256302	2.04056	0.0360574
ENSDARG00000060012	ENSG00000181104	F2R	2149	1.13841	0.0361277
ENSDARG00000038985	ENSG00000153046	CDYL	9425	-1.4163	0.0361588
ENSDARG00000076437	ENSG00000173451	THAP2	83591	-2.7533	0.0362765
ENSDARG00000020953	ENSG00000132002	DNAJB1	3337	-1.91036	0.0362878
ENSDARG00000016117	ENSG00000081177	EXD2	55218	-1.50293	0.0363881
ENSDARG00000104943	ENSG00000124688	MAD2L1BP	9587	-1.85234	0.0365735
ENSDARG00000042214	ENSG00000135185	TMEM243	79161	-2.05781	0.0365735
ENSDARG00000039616	ENSG00000123219	CENPK	64105	-3.29526	0.0366162
ENSDARG00000020219	ENSG00000198719	DLL1	28514	-3.31964	0.0366901
ENSDARG00000074307	ENSG00000136237	RAPGEF5	9771	-1.68923	0.0370367
ENSDARG00000088202	ENSG00000109686	SH3D19	152503	-2.14233	0.0370547
ENSDARG00000032584	ENSG00000144115	THNSL2	55258	1.23975	0.0371627
ENSDARG00000075883	ENSG00000154473	BUB3	9184	-1.63392	0.0372133
ENSDARG00000089461	ENSG00000148337	CIZ1	25792	-2.46414	0.0373117
ENSDARG00000093366	ENSG00000078124	ACER3	55331	1.40412	0.0375057
ENSDARG00000056468	ENSG00000161664	ASB16	92591	-3.03682	0.0378595
ENSDARG00000034268	ENSG00000184347	SLIT3	6586	-1.73736	0.0379404
ENSDARG00000075400	ENSG00000165355	FBXO33	254170	-1.62166	0.0379422
ENSDARG00000059950	ENSG00000120594	PLXDC2	84898	-2.08289	0.0379446
ENSDARG00000054975	ENSG00000180871	CXCR2	3579	1.13231	0.0379823
ENSDARG00000105431	ENSG00000124575	H1-3	3007	-2.57991	0.037999
ENSDARG00000051975	ENSG00000002586	CD99	4267	-2.13422	0.038004
ENSDARG00000059340	ENSG00000198010	DLGAP2	9228	-4.16997	0.0380349
ENSDARG00000077710	ENSG00000169760	NLGN1	22871	-4.48272	0.0380779
ENSDARG00000014790	ENSG00000138757	G3BP2	9908	-1.56133	0.0381425
ENSDARG00000019487	ENSG00000139921	TMX1	81542	-1.73153	0.0381536
ENSDARG00000030177	ENSG00000118939	UCHL3	7347	-1.80126	0.0381996
ENSDARG00000102406	ENSG00000151914	DST	667	1.31396	0.0382961
ENSDARG00000016470	ENSG00000164111	ANXA5	308	-1.5407	0.0383474
ENSDARG00000036687	ENSG00000116128	BCL9	607	-1.52469	0.0384164
ENSDARG00000001939	ENSG00000149541	B3GAT3	26229	-1.60531	0.0388127
ENSDARG00000008105	ENSG00000165055	METTL2B	55798	-1.59951	0.0388288
ENSDARG00000052089	ENSG00000163394	CCKAR	886	-4.47024	0.039019
ENSDARG00000056923	ENSG00000138231	DBR1	51163	-1.489	0.0390599
ENSDARG00000040633	ENSG00000111218	PRMT8	56341	1.91081	0.0390927
ENSDARG00000040046	ENSG00000124216	SNAI1	6615	-2.15389	0.0391221
ENSDARG00000003749	ENSG00000070501	POLB	5423	-1.61482	0.0391449
ENSDARG00000061725	ENSG00000099308	MAST3	23031	-1.50273	0.0391956
ENSDARG00000027828	ENSG00000176884	GRIN1	2902	3.78515	0.0392594
ENSDARG00000079382	ENSG00000165259	HDX	139324	-1.9543	0.0393566
ENSDARG00000040350	ENSG00000152464	RPP38	10557	-1.77369	0.0394862
ENSDARG00000004586	ENSG00000198400	NTRK1	4914	-2.53668	0.0395718
ENSDARG00000070991	ENSG00000115648	MLPH	79083	-2.02706	0.0395841
ENSDARG00000077471	ENSG00000183624	HMCES	56941	-2.15468	0.0396761
ENSDARG00000068365	ENSG00000136944	LMX1B	4010	3.06526	0.0397476
ENSDARG00000079472	ENSG00000164220	F2RL2	2151	2.44339	0.0397628
ENSDARG00000063646	ENSG00000144320	LNPK	80856	-1.97905	0.0398033
ENSDARG00000059680	ENSG00000075618	FSCN1	6624	-1.4707	0.0398092
ENSDARG00000045747	ENSG00000106034	CPED1	79974	-1.74472	0.0398605
ENSDARG00000068714	ENSG00000141068	KSR1	8844	-4.14951	0.0399529
ENSDARG00000101118	ENSG00000111912	NCOA7	135112	-2.44998	0.0400255
ENSDARG00000062748	ENSG00000123143	PKN1	5585	-1.68335	0.0400442
ENSDARG00000067824	ENSG00000154529	CNTNAP3B	728577	-2.49583	0.0400888
ENSDARG00000096307	ENSG00000100346	CACNA1I	8911	-3.06832	0.0400933
ENSDARG00000114762	ENSG00000173482	PTPRM	5797	-1.67955	0.0401062
ENSDARG00000007198	ENSG00000182979	MTA1	9112	-1.44495	0.0402257
ENSDARG00000055133	ENSG00000117724	CENPF	1063	-1.80977	0.0403221
ENSDARG00000063040	ENSG00000151136	BTBD11	121551	-1.87981	0.0404627
ENSDARG00000071669	ENSG00000135632	SMYD5	10322	-1.61126	0.0404693
ENSDARG00000070688	ENSG00000104490	NCALD	83988	-1.41251	0.040493
ENSDARG00000101010	ENSG00000186603	HPDL	84842	-1.56606	0.0405008
ENSDARG00000101670	ENSG00000184445	KNTC1	9735	-1.83708	0.040502
ENSDARG00000029305	ENSG00000006453	BAIAP2L1	55971	-1.53705	0.0405168
ENSDARG00000020131	ENSG00000137942	FNBP1L	54874	-1.39485	0.0405839
ENSDARG00000020771	ENSG00000116147	TNR	7143	-2.51684	0.0405989
ENSDARG00000100088	ENSG00000149418	ST14	6768	-1.50432	0.0406199
ENSDARG00000099240	ENSG00000131584	ACAP3	116983	-1.77218	0.040674
ENSDARG00000098175	ENSG00000065357	DGKA	1606	-2.52521	0.0407018
ENSDARG00000077740	ENSG00000187676	B3GLCT	145173	-2.38062	0.040744
ENSDARG00000102362	ENSG00000115840	SLC25A12	8604	-1.39506	0.0407751
ENSDARG00000098350	ENSG00000213347	MXD3	83463	-1.91018	0.040895
ENSDARG00000062081	ENSG00000065882	TBC1D1	23216	-1.4981	0.0409049
ENSDARG00000103848	ENSG00000107282	APBA1	320	-2.05829	0.0411774
ENSDARG00000078615	ENSG00000145390	USP53	54532	-1.67422	0.0412677
ENSDARG00000089536	ENSG00000178568	ERBB4	2066	-1.91388	0.0413091
ENSDARG00000057983	ENSG00000157703	SVOPL	136306	-2.39116	0.0413651
ENSDARG00000073728	ENSG00000175229	GAL3ST3	89792	-1.55415	0.0414306
ENSDARG00000052011	ENSG00000166592	RRAD	6236	-4.08475	0.0414999
ENSDARG00000026834	ENSG00000109089	CDR2L	30850	-1.70633	0.0415584
ENSDARG00000068148	ENSG00000205784	ARRDC5	645432	-1.70454	0.0415789
ENSDARG00000012199	ENSG00000166123	GPT2	84706	-1.57971	0.041615
ENSDARG00000062565	ENSG00000089558	KCNH4	23415	1.28809	0.0418009
ENSDARG00000057927	ENSG00000177189	RPS6KA3	6197	-1.29976	0.0418372
ENSDARG00000077044	ENSG00000144746	ARL6IP5	10550	-1.99794	0.0418845
ENSDARG00000006301	ENSG00000173166	RAPH1	65059	-1.71014	0.0419951
ENSDARG00000100674	ENSG00000175931	UBE2O	63893	-1.75694	0.0420051
ENSDARG00000026400	ENSG00000185379	RAD51D	5892	-2.63794	0.0423311
ENSDARG00000027689	ENSG00000062822	POLD1	5424	-1.84985	0.0424541
ENSDARG00000078717	ENSG00000077943	ITGA8	8516	-2.37194	0.0426913
ENSDARG00000105098	ENSG00000117505	DR1	1810	-1.45655	0.0427376
ENSDARG00000021193	ENSG00000110880	CORO1C	23603	-2.47046	0.0427835
ENSDARG00000077301	ENSG00000178053	MLF1	4291	4.33567	0.0430056
ENSDARG00000035868	ENSG00000134278	SPIRE1	56907	-1.82007	0.0430781
ENSDARG00000040700	ENSG00000138386	NAB1	4664	-3.26369	0.0431618
ENSDARG00000079216	ENSG00000167261	DPEP2	64174	1.5267	0.0431656
ENSDARG00000040695	ENSG00000106080	FKBP14	55033	-2.70674	0.0432627
ENSDARG00000077688	ENSG00000144410	CPO	130749	-2.38095	0.0432904
ENSDARG00000105782	ENSG00000175920	DOK7	285489	-2.22271	0.0433886
ENSDARG00000068262	ENSG00000168899	VAMP5	10791	-1.59998	0.0434573
ENSDARG00000105045	ENSG00000107779	BMPR1A	657	-1.54885	0.0435519
ENSDARG00000031814	ENSG00000167536	DHRS13	147015	-1.58127	0.0436267
ENSDARG00000102175	ENSG00000105697	HAMP	57817	-2.09638	0.0436685
ENSDARG00000098780	ENSG00000169189	NSMCE1	197370	-2.49146	0.0437017
ENSDARG00000067992	ENSG00000091972	CD200	4345	-2.47211	0.0437336
ENSDARG00000101037	ENSG00000105011	ASF1B	55723	-1.89228	0.0437602
ENSDARG00000074117	ENSG00000110148	CCKBR	887	-4.19279	0.043836
ENSDARG00000044752	ENSG00000135124	P2RX4	5025	-1.93221	0.0438695
ENSDARG00000071501	ENSG00000136720	HS6ST1	9394	-1.95944	0.0439077
ENSDARG00000071250	ENSG00000163472	TMEM79	84283	-1.91902	0.0440212
ENSDARG00000002546	ENSG00000108309	RUNDC3A	10900	-3.16092	0.0440349
ENSDARG00000016301	ENSG00000188229	TUBB4B	10383	1.38161	0.0440699
ENSDARG00000023584	ENSG00000097046	CDC7	8317	-2.15628	0.0442508
ENSDARG00000033345	ENSG00000044459	CNTLN	54875	-2.30201	0.0443045
ENSDARG00000068580	ENSG00000174332	GLIS1	148979	2.58741	0.0443475
ENSDARG00000018263	ENSG00000185615	PDIA2	64714	-1.57002	0.0443494
ENSDARG00000043026	ENSG00000180138	CSNK1A1L	122011	-1.38931	0.0443607
ENSDARG00000074889	ENSG00000132781	MUTYH	4595	-1.82837	0.0444664
ENSDARG00000068246	ENSG00000149782	PLCB3	5331	-1.3123	0.0445872
ENSDARG00000038066	ENSG00000182481	KPNA2	3838	-1.90701	0.0446554
ENSDARG00000007278	ENSG00000114346	ECT2	1894	-1.53643	0.0447198
ENSDARG00000042112	ENSG00000211452	DIO1	1733	1.53904	0.0452097
ENSDARG00000071724	ENSG00000154122	ANKH	56172	-1.82073	0.0452436
ENSDARG00000074727	ENSG00000077232	DNAJC10	54431	-1.33446	0.0452715
ENSDARG00000074564	ENSG00000149926	TLCD3B	83723	2.6995	0.0452868
ENSDARG00000060837	ENSG00000072315	TRPC5	7224	-2.30727	0.0453249
ENSDARG00000034457	ENSG00000179902	C1orf194	127003	1.45916	0.0453724
ENSDARG00000006863	ENSG00000181378	CFAP65	255101	-3.07246	0.045386
ENSDARG00000025046	ENSG00000154997	SEPTIN14	346288	2.64593	0.0455611
ENSDARG00000103525	ENSG00000047188	YTHDC2	64848	-1.37445	0.0456064
ENSDARG00000013843	ENSG00000284874	AC000093.1	-	-4.08068	0.0457275
ENSDARG00000009252	ENSG00000161048	NAPEPLD	222236	1.43515	0.0457357
ENSDARG00000078497	ENSG00000111602	TIMELESS	8914	-1.3619	0.0458821
ENSDARG00000019595	ENSG00000166192	SENP8	123228	-1.88949	0.0459013
ENSDARG00000003934	ENSG00000130045	NXNL2	158046	-2.15162	0.046098
ENSDARG00000104042	ENSG00000121578	B4GALT4	8702	-1.50364	0.0462226
ENSDARG00000101472	ENSG00000105171	POP4	10775	-1.46927	0.046383
ENSDARG00000025071	ENSG00000112983	BRD8	10902	-1.27726	0.0465962
ENSDARG00000069085	ENSG00000108506	INTS2	57508	-1.25696	0.0466264
ENSDARG00000037528	ENSG00000140832	MARVELD3	91862	-2.00648	0.0466649
ENSDARG00000070822	ENSG00000173786	CNP	1267	-1.61728	0.0470717
ENSDARG00000010181	ENSG00000151693	ASAP2	8853	-1.74376	0.0470832
ENSDARG00000061461	ENSG00000171451	DSEL	92126	1.57235	0.0471751
ENSDARG00000031483	ENSG00000112280	COL9A1	1297	3.13703	0.0472934
ENSDARG00000008127	ENSG00000150275	PCDH15	65217	-2.08866	0.047594
ENSDARG00000057903	ENSG00000186439	TRDN	10345	-3.52814	0.0476272
ENSDARG00000037000	ENSG00000134285	FKBP11	51303	1.5852	0.047681
ENSDARG00000004049	ENSG00000277443	MARCKS	4082	-4.31989	0.0477209
ENSDARG00000077047	ENSG00000054356	PTPRN	5798	-2.26557	0.0479294
ENSDARG00000057433	ENSG00000117069	ST6GALNAC5	81849	1.56731	0.0481439
ENSDARG00000061896	ENSG00000174640	SLCO2A1	6578	1.49459	0.048198
ENSDARG00000000747	ENSG00000168806	LCMT2	9836	-2.22393	0.0482003
ENSDARG00000030250	ENSG00000162777	DENND2D	79961	-1.62048	0.0482684
ENSDARG00000063144	ENSG00000187902	SHISA7	729956	3.03799	0.0482904
ENSDARG00000036090	ENSG00000178184	PARD6G	84552	-1.82168	0.0483042
ENSDARG00000053344	ENSG00000111452	ADGRD1	283383	-1.22075	0.0483967
ENSDARG00000075362	ENSG00000095397	WHRN	25861	-2.29868	0.0484626
ENSDARG00000018073	ENSG00000175110	MRPS22	56945	-1.23105	0.0485222
ENSDARG00000057248	ENSG00000151466	SCLT1	132320	-1.65131	0.048616
ENSDARG00000077728	ENSG00000156502	SUPV3L1	6832	-1.40839	0.0486448
ENSDARG00000025820	ENSG00000183765	CHEK2	11200	-1.69847	0.0487038
ENSDARG00000060338	ENSG00000183665	TRMT12	55039	-1.66121	0.049042
ENSDARG00000000018	ENSG00000106459	NRF1	4899	-1.35147	0.0491051
ENSDARG00000114184	ENSG00000198624	CCDC69	26112	1.5904	0.0491634
ENSDARG00000003200	ENSG00000111206	FOXM1	2305	-2.10356	0.0492555
ENSDARG00000014866	ENSG00000099256	PRTFDC1	56952	-1.78336	0.0493643
ENSDARG00000095577	ENSG00000071967	CYBRD1	79901	-2.23082	0.0494829
ENSDARG00000023472	ENSG00000168036	CTNNB1	1499	-1.52482	0.0495168
ENSDARG00000116344	ENSG00000196976	LAGE3	8270	0.981874	0.0495238
ENSDARG00000102195	ENSG00000122299	ZC3H7A	29066	-1.35004	0.0496197
ENSDARG00000059139	ENSG00000127578	WFIKKN1	117166	3.46422	0.0497117
ENSDARG00000104962	ENSG00000162897	FCAMR	83953	3.12803	0.0497256
ENSDARG00000077845	ENSG00000146707	POMZP3	22932	-4.27563	0.0497671
ENSDARG00000015998	ENSG00000198554	WDHD1	11169	-1.54536	0.0497682
ENSDARG00000019746	ENSG00000169733	RFNG	5986	-1.32977	0.0498542
ENSDARG00000031770	ENSG00000136504	KAT7	11143	-1.34325	0.0498982
ENSDARG00000036043	ENSG00000175213	ZNF408	79797	-1.27118	0.0499051
