# Supplementary material for: Preventive Effects of Green Tea Extract against Obesity Development in Zebrafish
Source: Molecules. 2021 Apr 30;26(9):2627. doi: 10.3390/molecules26092627 (PMC8124760; doi:10.3390/molecules26092627)
Supplement: Supplementary file 1 [file molecules-26-02627-s001.zip › molecules-1160899-supplementary/Supplementary Files-revision/210305_Supplementary_Table_S2.xlsx]

## Sheet: DAVID_GO_BP_ALL
Annotation Cluster 1	Enrichment Score: 11.3197696880072
Category	Term	Count	%	PValue	Genes	List Total	Pop Hits	Pop Total	Fold Enrichment	Bonferroni	Benjamini	FDR
GOTERM_BP_ALL	GO:0000280~nuclear division	96	9.24855	2.36e-22	ENSG00000175063, ENSG00000104147, ENSG00000108106, ENSG00000197771, ENSG00000158806, ENSG00000046651, ENSG00000156509, ENSG00000113810, ENSG00000075131, ENSG00000154920, ENSG00000198901, ENSG00000177602, ENSG00000133101, ENSG00000134278, ENSG00000013810, ENSG00000275835, ENSG00000184661, ENSG00000119969, ENSG00000159055, ENSG00000167967, ENSG00000147874, ENSG00000094804, ENSG00000250254, ENSG0000…	920	583	16792	3.0055	1.55e-18	1.55e-18	1.52e-18
GOTERM_BP_ALL	GO:0048285~organelle fission	96	9.24855	2.47e-20	ENSG00000175063, ENSG00000104147, ENSG00000108106, ENSG00000197771, ENSG00000158806, ENSG00000046651, ENSG00000156509, ENSG00000113810, ENSG00000075131, ENSG00000154920, ENSG00000198901, ENSG00000177602, ENSG00000133101, ENSG00000134278, ENSG00000013810, ENSG00000275835, ENSG00000184661, ENSG00000119969, ENSG00000159055, ENSG00000167967, ENSG00000147874, ENSG00000094804, ENSG00000250254, ENSG0000…	920	622	16792	2.81706	1.62e-16	8.09e-17	7.96e-17
GOTERM_BP_ALL	GO:0051321~meiotic cell cycle	43	4.14258	4.26e-12	ENSG00000174371, ENSG00000113318, ENSG00000112029, ENSG00000158806, ENSG00000164828, ENSG00000156509, ENSG00000198765, ENSG00000113810, ENSG00000112742, ENSG00000154920, ENSG00000178997, ENSG00000066923, ENSG00000133101, ENSG00000134278, ENSG00000172732, ENSG00000117399, ENSG00000168556, ENSG00000275835, ENSG00000087586, ENSG00000185379, ENSG00000250254, ENSG00000058804, ENSG00000179598, ENSG0000…	920	230	16792	3.41236	2.79e-08	2.33e-09	2.29e-09
GOTERM_BP_ALL	GO:1903046~meiotic cell cycle process	35	3.37187	7.17e-10	ENSG00000113318, ENSG00000112029, ENSG00000158806, ENSG00000164828, ENSG00000156509, ENSG00000198765, ENSG00000113810, ENSG00000112742, ENSG00000154920, ENSG00000066923, ENSG00000133101, ENSG00000134278, ENSG00000172732, ENSG00000168556, ENSG00000275835, ENSG00000087586, ENSG00000185379, ENSG00000250254, ENSG00000058804, ENSG00000179598, ENSG00000152670, ENSG00000136824, ENSG00000077800, ENSG0000…	920	189	16792	3.38003	4.7e-06	2.76e-07	2.72e-07
GOTERM_BP_ALL	GO:0007126~meiotic nuclear division	34	3.27553	7.68e-10	ENSG00000113318, ENSG00000112029, ENSG00000158806, ENSG00000164828, ENSG00000156509, ENSG00000198765, ENSG00000113810, ENSG00000112742, ENSG00000154920, ENSG00000066923, ENSG00000133101, ENSG00000134278, ENSG00000172732, ENSG00000168556, ENSG00000275835, ENSG00000087586, ENSG00000185379, ENSG00000250254, ENSG00000058804, ENSG00000179598, ENSG00000152670, ENSG00000136824, ENSG00000077800, ENSG0000…	920	180	16792	3.44763	5.04e-06	2.8e-07	2.75e-07
GOTERM_BP_ALL	GO:0007127~meiosis I	19	1.83044	2.15e-05	ENSG00000113318, ENSG00000139618, ENSG00000112029, ENSG00000164828, ENSG00000135476, ENSG00000198765, ENSG00000066923, ENSG00000154920, ENSG00000133101, ENSG00000172732, ENSG00000168556, ENSG00000126803, ENSG00000071539, ENSG00000087586, ENSG00000185379, ENSG00000144554, ENSG00000197181, ENSG00000250254, ENSG00000058804	920	108	16792	3.21103	0.13149	0.00234958	0.00231052
GOTERM_BP_ALL	GO:0045132~meiotic chromosome segregation	15	1.44509	0.000197	ENSG00000136824, ENSG00000172680, ENSG00000164828, ENSG00000135476, ENSG00000198765, ENSG00000113810, ENSG00000112742, ENSG00000066923, ENSG00000154920, ENSG00000172732, ENSG00000071539, ENSG00000163535, ENSG00000144554, ENSG00000250254, ENSG00000058804	920	85	16792	3.22097	0.724466	0.0161115	0.0158436
Annotation Cluster 2	Enrichment Score: 10.952494135962302
Category	Term	Count	%	PValue	Genes	List Total	Pop Hits	Pop Total	Fold Enrichment	Bonferroni	Benjamini	FDR
GOTERM_BP_ALL	GO:0007067~mitotic nuclear division	71	6.84008	1.16e-16	ENSG00000175063, ENSG00000104147, ENSG00000108106, ENSG00000197771, ENSG00000158806, ENSG00000046651, ENSG00000113810, ENSG00000075131, ENSG00000198901, ENSG00000177602, ENSG00000133101, ENSG00000013810, ENSG00000275835, ENSG00000184661, ENSG00000119969, ENSG00000159055, ENSG00000167967, ENSG00000147874, ENSG00000094804, ENSG00000136824, ENSG00000182628, ENSG00000154473, ENSG00000175792, ENSG0000…	920	431	16792	3.00674	7.28e-13	1.27e-13	1.25e-13
GOTERM_BP_ALL	GO:0007059~chromosome segregation	57	5.49133	4.78e-14	ENSG00000175063, ENSG00000104147, ENSG00000197771, ENSG00000113810, ENSG00000114346, ENSG00000154920, ENSG00000198901, ENSG00000177602, ENSG00000013810, ENSG00000184661, ENSG00000159055, ENSG00000094804, ENSG00000250254, ENSG00000058804, ENSG00000136824, ENSG00000182628, ENSG00000154473, ENSG00000172680, ENSG00000136982, ENSG00000117724, ENSG00000138160, ENSG00000163535, ENSG00000071539, ENSG0000…	920	334	16792	3.11489	3.13e-10	3.13e-11	3.08e-11
GOTERM_BP_ALL	GO:0098813~nuclear chromosome segregation	48	4.62428	1.27e-11	ENSG00000102384, ENSG00000175063, ENSG00000259288, ENSG00000197771, ENSG00000164828, ENSG00000080986, ENSG00000198765, ENSG00000113810, ENSG00000138778, ENSG00000134057, ENSG00000112742, ENSG00000154920, ENSG00000198901, ENSG00000066923, ENSG00000178999, ENSG00000177602, ENSG00000172732, ENSG00000117399, ENSG00000013810, ENSG00000120334, ENSG00000168036, ENSG00000184445, ENSG00000089685, ENSG0000…	920	287	16792	3.05263	8.32e-08	6.4e-09	6.3e-09
GOTERM_BP_ALL	GO:0000819~sister chromatid segregation	38	3.66089	1.54e-09	ENSG00000102384, ENSG00000175063, ENSG00000259288, ENSG00000197771, ENSG00000080986, ENSG00000113810, ENSG00000138778, ENSG00000134057, ENSG00000112742, ENSG00000198901, ENSG00000178999, ENSG00000177602, ENSG00000117399, ENSG00000013810, ENSG00000120334, ENSG00000168036, ENSG00000184445, ENSG00000089685, ENSG00000094804, ENSG00000136824, ENSG00000182628, ENSG00000109805, ENSG00000154473, ENSG0000…	920	224	16792	3.09635	1.01e-05	4.58e-07	4.5e-07
GOTERM_BP_ALL	GO:0007062~sister chromatid cohesion	23	2.2158	1.6e-06	ENSG00000102384, ENSG00000182628, ENSG00000154473, ENSG00000197771, ENSG00000080986, ENSG00000135476, ENSG00000136982, ENSG00000138778, ENSG00000117724, ENSG00000178999, ENSG00000177602, ENSG00000117399, ENSG00000120334, ENSG00000168036, ENSG00000123219, ENSG00000163535, ENSG00000160783, ENSG00000101367, ENSG00000184445, ENSG00000164109, ENSG00000089685, ENSG00000079616, ENSG00000168646	920	128	16792	3.27969	0.0104157	0.000255	0.000251
Annotation Cluster 3	Enrichment Score: 8.400198681830217
Category	Term	Count	%	PValue	Genes	List Total	Pop Hits	Pop Total	Fold Enrichment	Bonferroni	Benjamini	FDR
GOTERM_BP_ALL	GO:0007017~microtubule-based process	73	7.03276	9.14e-10	ENSG00000130479, ENSG00000015592, ENSG00000046651, ENSG00000243910, ENSG00000150764, ENSG00000198901, ENSG00000134278, ENSG00000013810, ENSG00000101639, ENSG00000126858, ENSG00000100503, ENSG00000275835, ENSG00000151849, ENSG00000107295, ENSG00000188229, ENSG00000160299, ENSG00000147316, ENSG00000147874, ENSG00000058804, ENSG00000109944, ENSG00000154277, ENSG00000136108, ENSG00000182628, ENSG0000…	920	618	16792	2.156	5.99e-06	3.15e-07	3.1e-07
GOTERM_BP_ALL	GO:0000226~microtubule cytoskeleton organization	57	5.49133	1.13e-09	ENSG00000130479, ENSG00000015592, ENSG00000046651, ENSG00000198901, ENSG00000134278, ENSG00000013810, ENSG00000101639, ENSG00000100503, ENSG00000275835, ENSG00000151849, ENSG00000160299, ENSG00000147316, ENSG00000147874, ENSG00000058804, ENSG00000109944, ENSG00000136108, ENSG00000182628, ENSG00000131899, ENSG00000139618, ENSG00000116717, ENSG00000153140, ENSG00000172680, ENSG00000011523, ENSG0000…	920	428	16792	2.43078	7.39e-06	3.69e-07	3.63e-07
GOTERM_BP_ALL	GO:1902589~single-organism organelle organization	145	13.9692	1.48e-09	ENSG00000175063, ENSG00000177885, ENSG00000135723, ENSG00000197771, ENSG00000113810, ENSG00000198901, ENSG00000067715, ENSG00000013810, ENSG00000170606, ENSG00000126858, ENSG00000100503, ENSG00000125249, ENSG00000147316, ENSG00000168899, ENSG00000094804, ENSG00000168778, ENSG00000109944, ENSG00000136824, ENSG00000150275, ENSG00000131899, ENSG00000154473, ENSG00000180263, ENSG00000153140, ENSG0000…	920	1612	16792	1.64179	9.71e-06	4.58e-07	4.5e-07
GOTERM_BP_ALL	GO:0007010~cytoskeleton organization	105	10.1156	1.64e-07	ENSG00000099308, ENSG00000177885, ENSG00000135723, ENSG00000130559, ENSG00000243910, ENSG00000198901, ENSG00000013810, ENSG00000100503, ENSG00000125249, ENSG00000147316, ENSG00000109944, ENSG00000150275, ENSG00000131899, ENSG00000180263, ENSG00000153140, ENSG00000139132, ENSG00000184292, ENSG00000011523, ENSG00000173846, ENSG00000138160, ENSG00000133393, ENSG00000151914, ENSG00000163932, ENSG0000…	920	1144	16792	1.67524	0.00107695	3.48e-05	3.42e-05
Annotation Cluster 4	Enrichment Score: 7.972725458406049
Category	Term	Count	%	PValue	Genes	List Total	Pop Hits	Pop Total	Fold Enrichment	Bonferroni	Benjamini	FDR
GOTERM_BP_ALL	GO:0000280~nuclear division	96	9.24855	2.36e-22	ENSG00000175063, ENSG00000104147, ENSG00000108106, ENSG00000197771, ENSG00000158806, ENSG00000046651, ENSG00000156509, ENSG00000113810, ENSG00000075131, ENSG00000154920, ENSG00000198901, ENSG00000177602, ENSG00000133101, ENSG00000134278, ENSG00000013810, ENSG00000275835, ENSG00000184661, ENSG00000119969, ENSG00000159055, ENSG00000167967, ENSG00000147874, ENSG00000094804, ENSG00000250254, ENSG0000…	920	583	16792	3.0055	1.55e-18	1.55e-18	1.52e-18
GOTERM_BP_ALL	GO:0048285~organelle fission	96	9.24855	2.47e-20	ENSG00000175063, ENSG00000104147, ENSG00000108106, ENSG00000197771, ENSG00000158806, ENSG00000046651, ENSG00000156509, ENSG00000113810, ENSG00000075131, ENSG00000154920, ENSG00000198901, ENSG00000177602, ENSG00000133101, ENSG00000134278, ENSG00000013810, ENSG00000275835, ENSG00000184661, ENSG00000119969, ENSG00000159055, ENSG00000167967, ENSG00000147874, ENSG00000094804, ENSG00000250254, ENSG0000…	920	622	16792	2.81706	1.62e-16	8.09e-17	7.96e-17
GOTERM_BP_ALL	GO:0022402~cell cycle process	157	15.1252	5.65e-20	ENSG00000175063, ENSG00000104147, ENSG00000108106, ENSG00000197771, ENSG00000113810, ENSG00000114346, ENSG00000155858, ENSG00000154920, ENSG00000198901, ENSG00000092470, ENSG00000013810, ENSG00000163002, ENSG00000178053, ENSG00000147316, ENSG00000167967, ENSG00000176390, ENSG00000094804, ENSG00000165304, ENSG00000136824, ENSG00000077800, ENSG00000091651, ENSG00000131899, ENSG00000154473, ENSG0000…	920	1357	16792	2.11171	3.7e-16	1.23e-16	1.21e-16
GOTERM_BP_ALL	GO:0007049~cell cycle	179	17.2447	3e-19	ENSG00000174371, ENSG00000175063, ENSG00000104147, ENSG00000154640, ENSG00000108106, ENSG00000197771, ENSG00000137103, ENSG00000113810, ENSG00000114346, ENSG00000155858, ENSG00000154920, ENSG00000198901, ENSG00000092470, ENSG00000013810, ENSG00000163002, ENSG00000169188, ENSG00000178053, ENSG00000147316, ENSG00000167967, ENSG00000176390, ENSG00000094804, ENSG00000165304, ENSG00000136824, ENSG0000…	920	1672	16792	1.95403	1.96e-15	4.91e-16	4.83e-16
GOTERM_BP_ALL	GO:1903047~mitotic cell cycle process	113	10.8863	2.99e-17	ENSG00000175063, ENSG00000104147, ENSG00000108106, ENSG00000197771, ENSG00000113810, ENSG00000155858, ENSG00000154920, ENSG00000198901, ENSG00000013810, ENSG00000163002, ENSG00000147316, ENSG00000167967, ENSG00000176390, ENSG00000094804, ENSG00000165304, ENSG00000136824, ENSG00000091651, ENSG00000154473, ENSG00000153140, ENSG00000163806, ENSG00000117724, ENSG00000135336, ENSG00000110092, ENSG0000…	920	890	16792	2.31741	1.96e-13	3.92e-14	3.85e-14
GOTERM_BP_ALL	GO:0007067~mitotic nuclear division	71	6.84008	1.16e-16	ENSG00000175063, ENSG00000104147, ENSG00000108106, ENSG00000197771, ENSG00000158806, ENSG00000046651, ENSG00000113810, ENSG00000075131, ENSG00000198901, ENSG00000177602, ENSG00000133101, ENSG00000013810, ENSG00000275835, ENSG00000184661, ENSG00000119969, ENSG00000159055, ENSG00000167967, ENSG00000147874, ENSG00000094804, ENSG00000136824, ENSG00000182628, ENSG00000154473, ENSG00000175792, ENSG0000…	920	431	16792	3.00674	7.28e-13	1.27e-13	1.25e-13
GOTERM_BP_ALL	GO:0000278~mitotic cell cycle	118	11.368	2.26e-16	ENSG00000175063, ENSG00000104147, ENSG00000154640, ENSG00000108106, ENSG00000197771, ENSG00000113810, ENSG00000155858, ENSG00000154920, ENSG00000198901, ENSG00000013810, ENSG00000163002, ENSG00000147316, ENSG00000167967, ENSG00000176390, ENSG00000094804, ENSG00000165304, ENSG00000136824, ENSG00000091651, ENSG00000154473, ENSG00000153140, ENSG00000163806, ENSG00000117724, ENSG00000135336, ENSG0000…	920	968	16792	2.22496	1.46e-12	2.11e-13	2.08e-13
GOTERM_BP_ALL	GO:0051301~cell division	80	7.70713	2.63e-14	ENSG00000175063, ENSG00000104147, ENSG00000108106, ENSG00000197771, ENSG00000113810, ENSG00000150764, ENSG00000075131, ENSG00000114346, ENSG00000198901, ENSG00000097046, ENSG00000133101, ENSG00000134278, ENSG00000013810, ENSG00000184661, ENSG00000151849, ENSG00000119969, ENSG00000159055, ENSG00000148400, ENSG00000167967, ENSG00000147874, ENSG00000094804, ENSG00000136824, ENSG00000136108, ENSG0000…	920	575	16792	2.53943	1.73e-10	2.15e-11	2.12e-11
GOTERM_BP_ALL	GO:0044770~cell cycle phase transition	77	7.41811	4.57e-14	ENSG00000175063, ENSG00000108106, ENSG00000158806, ENSG00000046651, ENSG00000075131, ENSG00000155858, ENSG00000097046, ENSG00000133101, ENSG00000013810, ENSG00000101639, ENSG00000151849, ENSG00000188229, ENSG00000160299, ENSG00000147874, ENSG00000176390, ENSG00000094804, ENSG00000165304, ENSG00000091651, ENSG00000154473, ENSG00000116717, ENSG00000163806, ENSG00000172680, ENSG00000117724, ENSG0000…	920	547	16792	2.56932	3e-10	3.13e-11	3.08e-11
GOTERM_BP_ALL	GO:0044772~mitotic cell cycle phase transition	72	6.93642	4.37e-13	ENSG00000175063, ENSG00000108106, ENSG00000158806, ENSG00000046651, ENSG00000155858, ENSG00000097046, ENSG00000133101, ENSG00000013810, ENSG00000101639, ENSG00000151849, ENSG00000188229, ENSG00000160299, ENSG00000147874, ENSG00000176390, ENSG00000094804, ENSG00000165304, ENSG00000091651, ENSG00000154473, ENSG00000116717, ENSG00000163806, ENSG00000117724, ENSG00000172167, ENSG00000135336, ENSG0000…	920	514	16792	2.55672	2.86e-09	2.6e-10	2.56e-10
GOTERM_BP_ALL	GO:0010564~regulation of cell cycle process	70	6.74374	2.53e-09	ENSG00000175063, ENSG00000158806, ENSG00000156509, ENSG00000075131, ENSG00000155858, ENSG00000114346, ENSG00000097046, ENSG00000177602, ENSG00000092470, ENSG00000013810, ENSG00000151849, ENSG00000147316, ENSG00000167967, ENSG00000176390, ENSG00000094804, ENSG00000139618, ENSG00000154473, ENSG00000116717, ENSG00000197321, ENSG00000104218, ENSG00000172680, ENSG00000117724, ENSG00000172167, ENSG0000…	920	595	16792	2.14731	1.66e-05	7.21e-07	7.09e-07
GOTERM_BP_ALL	GO:0044839~cell cycle G2/M phase transition	34	3.27553	8.22e-09	ENSG00000022267, ENSG00000046651, ENSG00000134057, ENSG00000097046, ENSG00000157456, ENSG00000172732, ENSG00000101639, ENSG00000151849, ENSG00000188229, ENSG00000160299, ENSG00000087586, ENSG00000089685, ENSG00000147874, ENSG00000165304, ENSG00000214367, ENSG00000137814, ENSG00000111206, ENSG00000072571, ENSG00000117724, ENSG00000136122, ENSG00000136104, ENSG00000110092, ENSG00000164045, ENSG0000…	920	197	16792	3.15012	5.39e-05	2.24e-06	2.21e-06
GOTERM_BP_ALL	GO:0000086~G2/M transition of mitotic cell cycle	32	3.08285	1.77e-08	ENSG00000022267, ENSG00000046651, ENSG00000134057, ENSG00000097046, ENSG00000157456, ENSG00000172732, ENSG00000101639, ENSG00000151849, ENSG00000188229, ENSG00000160299, ENSG00000087586, ENSG00000089685, ENSG00000147874, ENSG00000165304, ENSG00000214367, ENSG00000137814, ENSG00000111206, ENSG00000072571, ENSG00000136122, ENSG00000110092, ENSG00000164045, ENSG00000173846, ENSG00000126803, ENSG0000…	920	183	16792	3.19164	0.000116	4.64e-06	4.57e-06
GOTERM_BP_ALL	GO:0007346~regulation of mitotic cell cycle	54	5.20231	1.72e-06	ENSG00000137707, ENSG00000175063, ENSG00000154640, ENSG00000158806, ENSG00000156509, ENSG00000137103, ENSG00000075131, ENSG00000155858, ENSG00000154920, ENSG00000097046, ENSG00000013810, ENSG00000151849, ENSG00000167967, ENSG00000094804, ENSG00000139618, ENSG00000154473, ENSG00000116717, ENSG00000117724, ENSG00000172167, ENSG00000136104, ENSG00000110092, ENSG00000173846, ENSG00000138160, ENSG0000…	920	491	16792	2.00737	0.011225	0.000269	0.000264
GOTERM_BP_ALL	GO:0051726~regulation of cell cycle	88	8.47784	4.06e-06	ENSG00000137707, ENSG00000175063, ENSG00000154640, ENSG00000158806, ENSG00000068489, ENSG00000156509, ENSG00000152503, ENSG00000137103, ENSG00000075131, ENSG00000155858, ENSG00000114346, ENSG00000154920, ENSG00000097046, ENSG00000177602, ENSG00000092470, ENSG00000133740, ENSG00000013810, ENSG00000151849, ENSG00000178053, ENSG00000147316, ENSG00000167967, ENSG00000176390, ENSG00000094804, ENSG0000…	920	976	16792	1.64569	0.0262721	0.000555	0.000545
GOTERM_BP_ALL	GO:1901987~regulation of cell cycle phase transition	40	3.85356	7.63e-06	ENSG00000022267, ENSG00000175063, ENSG00000259288, ENSG00000112029, ENSG00000158806, ENSG00000080986, ENSG00000138778, ENSG00000134057, ENSG00000155858, ENSG00000112742, ENSG00000097046, ENSG00000130177, ENSG00000172732, ENSG00000117399, ENSG00000151849, ENSG00000087586, ENSG00000184445, ENSG00000089685, ENSG00000094804, ENSG00000154473, ENSG00000116717, ENSG00000172680, ENSG00000135476, ENSG0000…	920	336	16792	2.17288	0.0488053	0.000962	0.000946
GOTERM_BP_ALL	GO:1901990~regulation of mitotic cell cycle phase transition	37	3.56455	1.92e-05	ENSG00000022267, ENSG00000175063, ENSG00000259288, ENSG00000112029, ENSG00000158806, ENSG00000080986, ENSG00000138778, ENSG00000134057, ENSG00000155858, ENSG00000112742, ENSG00000097046, ENSG00000130177, ENSG00000172732, ENSG00000117399, ENSG00000151849, ENSG00000087586, ENSG00000184445, ENSG00000089685, ENSG00000094804, ENSG00000154473, ENSG00000116717, ENSG00000135476, ENSG00000117724, ENSG0000…	920	312	16792	2.16452	0.118541	0.00213857	0.00210302
GOTERM_BP_ALL	GO:0000075~cell cycle checkpoint	30	2.89017	2.2e-05	ENSG00000221829, ENSG00000259288, ENSG00000080986, ENSG00000134057, ENSG00000075131, ENSG00000112742, ENSG00000154920, ENSG00000092470, ENSG00000178999, ENSG00000177602, ENSG00000172732, ENSG00000151849, ENSG00000087586, ENSG00000184445, ENSG00000089685, ENSG00000094804, ENSG00000154473, ENSG00000116717, ENSG00000117724, ENSG00000176887, ENSG00000136104, ENSG00000110092, ENSG00000173846, ENSG0000…	920	229	16792	2.39111	0.134417	0.00236641	0.00232707
GOTERM_BP_ALL	GO:0090068~positive regulation of cell cycle process	31	2.98651	4.84e-05	ENSG00000175063, ENSG00000158806, ENSG00000080986, ENSG00000134057, ENSG00000155858, ENSG00000114346, ENSG00000097046, ENSG00000178999, ENSG00000151849, ENSG00000087586, ENSG00000089685, ENSG00000094804, ENSG00000176390, ENSG00000116717, ENSG00000197321, ENSG00000104218, ENSG00000135476, ENSG00000129194, ENSG00000172167, ENSG00000110092, ENSG00000173846, ENSG00000138182, ENSG00000161692, ENSG0000…	920	251	16792	2.25425	0.27175	0.00453005	0.00445474
GOTERM_BP_ALL	GO:0045931~positive regulation of mitotic cell cycle	18	1.7341	0.000421	ENSG00000175063, ENSG00000139618, ENSG00000080986, ENSG00000135476, ENSG00000134057, ENSG00000155858, ENSG00000172167, ENSG00000097046, ENSG00000110092, ENSG00000138182, ENSG00000161692, ENSG00000126787, ENSG00000087586, ENSG00000164109, ENSG00000089685, ENSG00000093009, ENSG00000163235, ENSG00000094804	920	124	16792	2.64951	0.936645	0.0303124	0.0298084
GOTERM_BP_ALL	GO:0045930~negative regulation of mitotic cell cycle	25	2.40848	0.000944	ENSG00000022267, ENSG00000137707, ENSG00000259288, ENSG00000154640, ENSG00000080986, ENSG00000134057, ENSG00000075131, ENSG00000112742, ENSG00000154920, ENSG00000172732, ENSG00000168036, ENSG00000151849, ENSG00000087586, ENSG00000184445, ENSG00000154473, ENSG00000116717, ENSG00000117724, ENSG00000172167, ENSG00000110092, ENSG00000173846, ENSG00000124688, ENSG00000164109, ENSG00000145386, ENSG0000…	920	219	16792	2.08358	0.997948	0.0567507	0.0558071
GOTERM_BP_ALL	GO:0045787~positive regulation of cell cycle	34	3.27553	0.000985	ENSG00000175063, ENSG00000158806, ENSG00000080986, ENSG00000134057, ENSG00000155858, ENSG00000114346, ENSG00000097046, ENSG00000178999, ENSG00000151849, ENSG00000087586, ENSG00000089685, ENSG00000094804, ENSG00000176390, ENSG00000139618, ENSG00000116717, ENSG00000197321, ENSG00000163806, ENSG00000104218, ENSG00000135476, ENSG00000129194, ENSG00000172167, ENSG00000110092, ENSG00000173846, ENSG0000…	920	339	16792	1.8306	0.998432	0.0581533	0.0571864
GOTERM_BP_ALL	GO:0007093~mitotic cell cycle checkpoint	20	1.92678	0.001121	ENSG00000259288, ENSG00000154473, ENSG00000116717, ENSG00000080986, ENSG00000134057, ENSG00000117724, ENSG00000075131, ENSG00000112742, ENSG00000154920, ENSG00000172732, ENSG00000110092, ENSG00000173846, ENSG00000151849, ENSG00000087586, ENSG00000184445, ENSG00000124688, ENSG00000164109, ENSG00000145386, ENSG00000135090, ENSG00000183765	920	159	16792	2.29587	0.99936	0.0628144	0.06177
GOTERM_BP_ALL	GO:0010948~negative regulation of cell cycle process	25	2.40848	0.00323229	ENSG00000022267, ENSG00000259288, ENSG00000112029, ENSG00000156509, ENSG00000080986, ENSG00000134057, ENSG00000112742, ENSG00000178999, ENSG00000172732, ENSG00000151849, ENSG00000087586, ENSG00000154473, ENSG00000116717, ENSG00000172680, ENSG00000135476, ENSG00000117724, ENSG00000172167, ENSG00000176887, ENSG00000110092, ENSG00000173846, ENSG00000164109, ENSG00000108395, ENSG00000145386, ENSG0000…	920	240	16792	1.90127	1	0.143182	0.140801
GOTERM_BP_ALL	GO:1901988~negative regulation of cell cycle phase transition	19	1.83044	0.0043468	ENSG00000022267, ENSG00000259288, ENSG00000154473, ENSG00000116717, ENSG00000172680, ENSG00000080986, ENSG00000134057, ENSG00000117724, ENSG00000112742, ENSG00000176887, ENSG00000172732, ENSG00000110092, ENSG00000173846, ENSG00000151849, ENSG00000087586, ENSG00000164109, ENSG00000145386, ENSG00000135090, ENSG00000183765	920	166	16792	2.0891	1	0.17811	0.175149
GOTERM_BP_ALL	GO:1901991~negative regulation of mitotic cell cycle phase transition	17	1.63776	0.0102931	ENSG00000022267, ENSG00000259288, ENSG00000154473, ENSG00000116717, ENSG00000080986, ENSG00000134057, ENSG00000117724, ENSG00000112742, ENSG00000172732, ENSG00000110092, ENSG00000173846, ENSG00000151849, ENSG00000087586, ENSG00000164109, ENSG00000145386, ENSG00000135090, ENSG00000183765	920	154	16792	2.01485	1	0.322458	0.317097
GOTERM_BP_ALL	GO:0045786~negative regulation of cell cycle	39	3.75723	0.0105467	ENSG00000022267, ENSG00000137707, ENSG00000175063, ENSG00000259288, ENSG00000154640, ENSG00000112029, ENSG00000156509, ENSG00000080986, ENSG00000134057, ENSG00000075131, ENSG00000112742, ENSG00000154920, ENSG00000178999, ENSG00000172732, ENSG00000168036, ENSG00000151849, ENSG00000087586, ENSG00000184445, ENSG00000178053, ENSG00000167967, ENSG00000147316, ENSG00000176390, ENSG00000154473, ENSG0000…	920	470	16792	1.51454	1	0.326607	0.321177
GOTERM_BP_ALL	GO:0044773~mitotic DNA damage checkpoint	12	1.15607	0.0207023	ENSG00000110092, ENSG00000173846, ENSG00000116717, ENSG00000151849, ENSG00000134057, ENSG00000075131, ENSG00000087586, ENSG00000145386, ENSG00000135090, ENSG00000154920, ENSG00000183765, ENSG00000172732	920	100	16792	2.19026	1	0.511657	0.50315
GOTERM_BP_ALL	GO:0044774~mitotic DNA integrity checkpoint	12	1.15607	0.0322184	ENSG00000110092, ENSG00000173846, ENSG00000116717, ENSG00000151849, ENSG00000134057, ENSG00000075131, ENSG00000087586, ENSG00000145386, ENSG00000135090, ENSG00000154920, ENSG00000183765, ENSG00000172732	920	107	16792	2.04697	1	0.635283	0.624721
GOTERM_BP_ALL	GO:0031570~DNA integrity checkpoint	15	1.44509	0.051449	ENSG00000116717, ENSG00000134057, ENSG00000075131, ENSG00000154920, ENSG00000172732, ENSG00000110092, ENSG00000173846, ENSG00000151849, ENSG00000087586, ENSG00000145386, ENSG00000093009, ENSG00000135090, ENSG00000183765, ENSG00000167513, ENSG00000094804	920	158	16792	1.7328	1	0.836972	0.823057
GOTERM_BP_ALL	GO:0000077~DNA damage checkpoint	12	1.15607	0.187735	ENSG00000110092, ENSG00000173846, ENSG00000116717, ENSG00000151849, ENSG00000134057, ENSG00000075131, ENSG00000087586, ENSG00000145386, ENSG00000135090, ENSG00000154920, ENSG00000183765, ENSG00000172732	920	148	16792	1.47991	1	1	0.983524
Annotation Cluster 5	Enrichment Score: 7.861328090673051
Category	Term	Count	%	PValue	Genes	List Total	Pop Hits	Pop Total	Fold Enrichment	Bonferroni	Benjamini	FDR
GOTERM_BP_ALL	GO:0006996~organelle organization	288	27.7457	9.5e-11	ENSG00000075856, ENSG00000181104, ENSG00000104147, ENSG00000177885, ENSG00000130559, ENSG00000243910, ENSG00000198901, ENSG00000013810, ENSG00000163002, ENSG00000126858, ENSG00000147316, ENSG00000167967, ENSG00000094804, ENSG00000109944, ENSG00000110934, ENSG00000150275, ENSG00000077800, ENSG00000131899, ENSG00000180263, ENSG00000175110, ENSG00000163806, ENSG00000134243, ENSG00000139132, ENSG0000…	920	3753	16792	1.40065	6.23e-07	4.45e-08	4.38e-08
GOTERM_BP_ALL	GO:0016043~cellular component organization	410	39.499	1.19e-07	ENSG00000181104, ENSG00000243910, ENSG00000198901, ENSG00000013810, ENSG00000101439, ENSG00000126858, ENSG00000148400, ENSG00000078699, ENSG00000147316, ENSG00000094804, ENSG00000101670, ENSG00000180263, ENSG00000092621, ENSG00000163806, ENSG00000134243, ENSG00000135336, ENSG00000011523, ENSG00000173846, ENSG00000133393, ENSG00000151914, ENSG00000101544, ENSG00000163932, ENSG00000160783, ENSG0000…	920	6109	16792	1.22498	0.000782	2.61e-05	2.56e-05
GOTERM_BP_ALL	GO:0071840~cellular component organization or biogenesis	417	40.1734	2.3e-07	ENSG00000181104, ENSG00000243910, ENSG00000198901, ENSG00000013810, ENSG00000101439, ENSG00000126858, ENSG00000148400, ENSG00000078699, ENSG00000147316, ENSG00000094804, ENSG00000101670, ENSG00000180263, ENSG00000092621, ENSG00000163806, ENSG00000134243, ENSG00000135336, ENSG00000011523, ENSG00000173846, ENSG00000133393, ENSG00000151914, ENSG00000101546, ENSG00000101544, ENSG00000163932, ENSG0000…	920	6265	16792	1.21487	0.00150542	4.71e-05	4.63e-05
Annotation Cluster 6	Enrichment Score: 6.130910502180835
Category	Term	Count	%	PValue	Genes	List Total	Pop Hits	Pop Total	Fold Enrichment	Bonferroni	Benjamini	FDR
GOTERM_BP_ALL	GO:0044770~cell cycle phase transition	77	7.41811	4.57e-14	ENSG00000175063, ENSG00000108106, ENSG00000158806, ENSG00000046651, ENSG00000075131, ENSG00000155858, ENSG00000097046, ENSG00000133101, ENSG00000013810, ENSG00000101639, ENSG00000151849, ENSG00000188229, ENSG00000160299, ENSG00000147874, ENSG00000176390, ENSG00000094804, ENSG00000165304, ENSG00000091651, ENSG00000154473, ENSG00000116717, ENSG00000163806, ENSG00000172680, ENSG00000117724, ENSG0000…	920	547	16792	2.56932	3e-10	3.13e-11	3.08e-11
GOTERM_BP_ALL	GO:0044772~mitotic cell cycle phase transition	72	6.93642	4.37e-13	ENSG00000175063, ENSG00000108106, ENSG00000158806, ENSG00000046651, ENSG00000155858, ENSG00000097046, ENSG00000133101, ENSG00000013810, ENSG00000101639, ENSG00000151849, ENSG00000188229, ENSG00000160299, ENSG00000147874, ENSG00000176390, ENSG00000094804, ENSG00000165304, ENSG00000091651, ENSG00000154473, ENSG00000116717, ENSG00000163806, ENSG00000117724, ENSG00000172167, ENSG00000135336, ENSG0000…	920	514	16792	2.55672	2.86e-09	2.6e-10	2.56e-10
GOTERM_BP_ALL	GO:0000082~G1/S transition of mitotic cell cycle	30	2.89017	1.44e-05	ENSG00000022267, ENSG00000148660, ENSG00000180198, ENSG00000112029, ENSG00000176890, ENSG00000076003, ENSG00000172059, ENSG00000134057, ENSG00000155858, ENSG00000097046, ENSG00000133101, ENSG00000085840, ENSG00000151849, ENSG00000105173, ENSG00000087586, ENSG00000094804, ENSG00000176390, ENSG00000135913, ENSG00000091651, ENSG00000116717, ENSG00000163806, ENSG00000172167, ENSG00000135336, ENSG0000…	920	224	16792	2.44449	0.0903383	0.00166109	0.00163347
GOTERM_BP_ALL	GO:0044843~cell cycle G1/S phase transition	31	2.98651	2.83e-05	ENSG00000022267, ENSG00000148660, ENSG00000180198, ENSG00000112029, ENSG00000176890, ENSG00000076003, ENSG00000172059, ENSG00000134057, ENSG00000155858, ENSG00000097046, ENSG00000133101, ENSG00000085840, ENSG00000151849, ENSG00000105173, ENSG00000087586, ENSG00000094804, ENSG00000176390, ENSG00000135913, ENSG00000091651, ENSG00000116717, ENSG00000163806, ENSG00000172167, ENSG00000135336, ENSG0000…	920	244	16792	2.31892	0.169488	0.00290171	0.00285347
GOTERM_BP_ALL	GO:1902806~regulation of cell cycle G1/S phase transition	13	1.25241	0.133625	ENSG00000022267, ENSG00000116717, ENSG00000134057, ENSG00000155858, ENSG00000172167, ENSG00000110092, ENSG00000173846, ENSG00000151849, ENSG00000101447, ENSG00000087586, ENSG00000093009, ENSG00000183765, ENSG00000094804	920	153	16792	1.55084	1	1	0.983524
GOTERM_BP_ALL	GO:2000045~regulation of G1/S transition of mitotic cell cycle	12	1.15607	0.150148	ENSG00000022267, ENSG00000110092, ENSG00000173846, ENSG00000116717, ENSG00000151849, ENSG00000134057, ENSG00000155858, ENSG00000087586, ENSG00000172167, ENSG00000093009, ENSG00000183765, ENSG00000094804	920	141	16792	1.55338	1	1	0.983524
Annotation Cluster 7	Enrichment Score: 5.68226076952984
Category	Term	Count	%	PValue	Genes	List Total	Pop Hits	Pop Total	Fold Enrichment	Bonferroni	Benjamini	FDR
GOTERM_BP_ALL	GO:0006260~DNA replication	41	3.9499	6.54e-08	ENSG00000125482, ENSG00000174371, ENSG00000069275, ENSG00000197771, ENSG00000158806, ENSG00000160949, ENSG00000076003, ENSG00000168395, ENSG00000106628, ENSG00000075131, ENSG00000154920, ENSG00000198604, ENSG00000097046, ENSG00000172732, ENSG00000062822, ENSG00000101439, ENSG00000085840, ENSG00000105173, ENSG00000149136, ENSG00000167967, ENSG00000094804, ENSG00000140443, ENSG00000133119, ENSG0000…	920	290	16792	2.58048	0.000429	1.53e-05	1.51e-05
GOTERM_BP_ALL	GO:0006261~DNA-dependent DNA replication	27	2.60116	7.67e-08	ENSG00000069275, ENSG00000197771, ENSG00000160949, ENSG00000076003, ENSG00000106628, ENSG00000075131, ENSG00000154920, ENSG00000198604, ENSG00000097046, ENSG00000172732, ENSG00000062822, ENSG00000085840, ENSG00000105173, ENSG00000094804, ENSG00000133119, ENSG00000091651, ENSG00000129197, ENSG00000139618, ENSG00000136982, ENSG00000135336, ENSG00000161692, ENSG00000093009, ENSG00000070501, ENSG0000…	920	145	16792	3.39868	0.000502	1.73e-05	1.7e-05
GOTERM_BP_ALL	GO:0006275~regulation of DNA replication	16	1.54143	0.00179121	ENSG00000125482, ENSG00000133119, ENSG00000069275, ENSG00000139618, ENSG00000158806, ENSG00000136982, ENSG00000075131, ENSG00000111087, ENSG00000097046, ENSG00000101439, ENSG00000161692, ENSG00000183765, ENSG00000167513, ENSG00000094804, ENSG00000148337, ENSG00000140443	920	117	16792	2.49602	0.999992	0.0931998	0.0916502
Annotation Cluster 8	Enrichment Score: 4.277125160380113
Category	Term	Count	%	PValue	Genes	List Total	Pop Hits	Pop Total	Fold Enrichment	Bonferroni	Benjamini	FDR
GOTERM_BP_ALL	GO:0006974~cellular response to DNA damage stimulus	80	7.70713	3.06e-07	ENSG00000181544, ENSG00000158406, ENSG00000174371, ENSG00000181026, ENSG00000177885, ENSG00000156384, ENSG00000075131, ENSG00000154920, ENSG00000097046, ENSG00000092470, ENSG00000062822, ENSG00000151849, ENSG00000169189, ENSG00000169188, ENSG00000149136, ENSG00000163840, ENSG00000187735, ENSG00000109674, ENSG00000184900, ENSG00000133119, ENSG00000139618, ENSG00000116717, ENSG00000105229, ENSG0000…	920	807	16792	1.80939	0.00200234	5.73e-05	5.63e-05
GOTERM_BP_ALL	GO:0006281~DNA repair	58	5.58767	8.02e-07	ENSG00000181544, ENSG00000158406, ENSG00000174371, ENSG00000156384, ENSG00000154920, ENSG00000097046, ENSG00000062822, ENSG00000169189, ENSG00000169188, ENSG00000149136, ENSG00000163840, ENSG00000187735, ENSG00000109674, ENSG00000184900, ENSG00000133119, ENSG00000139618, ENSG00000116717, ENSG00000105229, ENSG00000175792, ENSG00000132781, ENSG00000081177, ENSG00000166169, ENSG00000071539, ENSG0000…	920	530	16792	1.99741	0.00524499	0.000138	0.000136
GOTERM_BP_ALL	GO:0006302~double-strand break repair	31	2.98651	9.02e-07	ENSG00000158406, ENSG00000069275, ENSG00000182979, ENSG00000132436, ENSG00000160949, ENSG00000156384, ENSG00000154920, ENSG00000097046, ENSG00000172732, ENSG00000198924, ENSG00000073050, ENSG00000169189, ENSG00000163029, ENSG00000185379, ENSG00000163840, ENSG00000163104, ENSG00000139618, ENSG00000105229, ENSG00000111206, ENSG00000111602, ENSG00000077463, ENSG00000185480, ENSG00000081177, ENSG0000…	920	206	16792	2.74669	0.00589445	0.000148	0.000145
GOTERM_BP_ALL	GO:0006310~DNA recombination	35	3.37187	2.56e-06	ENSG00000174371, ENSG00000069275, ENSG00000132436, ENSG00000113318, ENSG00000076248, ENSG00000160949, ENSG00000156384, ENSG00000198765, ENSG00000106628, ENSG00000154920, ENSG00000097046, ENSG00000172732, ENSG00000073050, ENSG00000156502, ENSG00000062822, ENSG00000223496, ENSG00000169189, ENSG00000169188, ENSG00000163029, ENSG00000185379, ENSG00000133119, ENSG00000255150, ENSG00000129197, ENSG0000…	920	262	16792	2.43827	0.016624	0.000364	0.000358
GOTERM_BP_ALL	GO:0000724~double-strand break repair via homologous recombination	14	1.34875	0.000544	ENSG00000069275, ENSG00000139618, ENSG00000160949, ENSG00000156384, ENSG00000097046, ENSG00000172732, ENSG00000073050, ENSG00000185480, ENSG00000081177, ENSG00000169189, ENSG00000163029, ENSG00000083093, ENSG00000185379, ENSG00000093009	920	83	16792	3.07868	0.971812	0.0375567	0.0369323
GOTERM_BP_ALL	GO:0033554~cellular response to stress	129	12.4277	0.000581	ENSG00000174371, ENSG00000177885, ENSG00000107779, ENSG00000156384, ENSG00000139921, ENSG00000114346, ENSG00000077232, ENSG00000154920, ENSG00000151651, ENSG00000092470, ENSG00000062822, ENSG00000163002, ENSG00000117450, ENSG00000101439, ENSG00000100867, ENSG00000169189, ENSG00000169188, ENSG00000148400, ENSG00000125249, ENSG00000187735, ENSG00000109674, ENSG00000184900, ENSG00000165304, ENSG0000…	920	1773	16792	1.32799	0.977901	0.0396992	0.0390392
GOTERM_BP_ALL	GO:0000725~recombinational repair	14	1.34875	0.000612	ENSG00000069275, ENSG00000139618, ENSG00000160949, ENSG00000156384, ENSG00000097046, ENSG00000172732, ENSG00000073050, ENSG00000185480, ENSG00000081177, ENSG00000169189, ENSG00000163029, ENSG00000083093, ENSG00000185379, ENSG00000093009	920	84	16792	3.04203	0.981957	0.0409568	0.0402759
GOTERM_BP_ALL	GO:0006950~response to stress	201	19.3642	0.553984	ENSG00000181104, ENSG00000096433, ENSG00000174371, ENSG00000151012, ENSG00000177885, ENSG00000107779, ENSG00000156384, ENSG00000139921, ENSG00000116128, ENSG00000077232, ENSG00000163002, ENSG00000117450, ENSG00000101439, ENSG00000148400, ENSG00000147316, ENSG00000165304, ENSG00000074416, ENSG00000105229, ENSG00000143183, ENSG00000163806, ENSG00000164220, ENSG00000163131, ENSG00000081177, ENSG0000…	920	3677	16792	0.997739	1	1	0.983524
Annotation Cluster 9	Enrichment Score: 3.900786613591953
Category	Term	Count	%	PValue	Genes	List Total	Pop Hits	Pop Total	Fold Enrichment	Bonferroni	Benjamini	FDR
GOTERM_BP_ALL	GO:0051276~chromosome organization	118	11.368	1.81e-10	ENSG00000075856, ENSG00000125482, ENSG00000175063, ENSG00000104147, ENSG00000197771, ENSG00000113810, ENSG00000198901, ENSG00000062822, ENSG00000013810, ENSG00000178691, ENSG00000147316, ENSG00000094804, ENSG00000136824, ENSG00000154473, ENSG00000117724, ENSG00000136144, ENSG00000115263, ENSG00000101945, ENSG00000165671, ENSG00000071539, ENSG00000163535, ENSG00000163932, ENSG00000160783, ENSG0000…	920	1184	16792	1.81905	1.18e-06	7.66e-08	7.54e-08
GOTERM_BP_ALL	GO:0006325~chromatin organization	67	6.45472	0.000176	ENSG00000075856, ENSG00000125482, ENSG00000158406, ENSG00000104147, ENSG00000135801, ENSG00000130479, ENSG00000158806, ENSG00000177602, ENSG00000156502, ENSG00000119969, ENSG00000159055, ENSG00000163602, ENSG00000143033, ENSG00000178691, ENSG00000123143, ENSG00000163840, ENSG00000136504, ENSG00000139618, ENSG00000070495, ENSG00000175792, ENSG00000172680, ENSG00000269897, ENSG00000136144, ENSG0000…	920	768	16792	1.59231	0.685082	0.0146246	0.0143814
GOTERM_BP_ALL	GO:0018205~peptidyl-lysine modification	37	3.56455	0.00315254	ENSG00000135801, ENSG00000182979, ENSG00000112701, ENSG00000112983, ENSG00000168395, ENSG00000173889, ENSG00000178999, ENSG00000143379, ENSG00000163002, ENSG00000168036, ENSG00000277957, ENSG00000169189, ENSG00000163029, ENSG00000130529, ENSG00000089685, ENSG00000143033, ENSG00000184900, ENSG00000058804, ENSG00000124575, ENSG00000153046, ENSG00000255150, ENSG00000136504, ENSG00000185917, ENSG0000…	920	407	16792	1.65929	1	0.140648	0.13831
GOTERM_BP_ALL	GO:0016570~histone modification	36	3.46821	0.017162	ENSG00000075856, ENSG00000135801, ENSG00000182979, ENSG00000111218, ENSG00000112983, ENSG00000168395, ENSG00000134057, ENSG00000178999, ENSG00000177602, ENSG00000143379, ENSG00000168556, ENSG00000168036, ENSG00000163602, ENSG00000087586, ENSG00000178691, ENSG00000143033, ENSG00000123143, ENSG00000163840, ENSG00000163104, ENSG00000124575, ENSG00000153046, ENSG00000136504, ENSG00000139618, ENSG0000…	920	440	16792	1.49336	1	0.464935	0.457205
GOTERM_BP_ALL	GO:0016569~covalent chromatin modification	43	4.14258	0.0181926	ENSG00000075856, ENSG00000135801, ENSG00000182979, ENSG00000158806, ENSG00000111218, ENSG00000071794, ENSG00000112983, ENSG00000168395, ENSG00000134057, ENSG00000178999, ENSG00000177602, ENSG00000143379, ENSG00000168556, ENSG00000168036, ENSG00000119969, ENSG00000163602, ENSG00000087586, ENSG00000178691, ENSG00000143033, ENSG00000123143, ENSG00000163840, ENSG00000105011, ENSG00000163104, ENSG0000…	920	550	16792	1.42699	1	0.484496	0.476441
Annotation Cluster 10	Enrichment Score: 3.7585230852922944
Category	Term	Count	%	PValue	Genes	List Total	Pop Hits	Pop Total	Fold Enrichment	Bonferroni	Benjamini	FDR
GOTERM_BP_ALL	GO:0051128~regulation of cellular component organization	177	17.052	2.52e-06	ENSG00000075856, ENSG00000175063, ENSG00000109436, ENSG00000177885, ENSG00000135723, ENSG00000130559, ENSG00000198863, ENSG00000067715, ENSG00000013810, ENSG00000145934, ENSG00000101439, ENSG00000078699, ENSG00000148400, ENSG00000125249, ENSG00000147316, ENSG00000184347, ENSG00000176390, ENSG00000094804, ENSG00000154473, ENSG00000180263, ENSG00000117724, ENSG00000176720, ENSG00000139132, ENSG0000…	920	2323	16792	1.39072	0.0164074	0.000364	0.000358
GOTERM_BP_ALL	GO:0033043~regulation of organelle organization	99	9.53757	7.16e-06	ENSG00000075856, ENSG00000175063, ENSG00000109436, ENSG00000177885, ENSG00000135723, ENSG00000198863, ENSG00000067715, ENSG00000013810, ENSG00000147316, ENSG00000094804, ENSG00000154473, ENSG00000117724, ENSG00000176720, ENSG00000184292, ENSG00000115263, ENSG00000138160, ENSG00000165671, ENSG00000163932, ENSG00000124688, ENSG00000164109, ENSG00000075618, ENSG00000259288, ENSG00000229474, ENSG0000…	920	1152	16792	1.56855	0.0458796	0.000939	0.000924
GOTERM_BP_ALL	GO:0051130~positive regulation of cellular component organization	87	8.3815	0.00389174	ENSG00000075856, ENSG00000175063, ENSG00000135723, ENSG00000177885, ENSG00000099864, ENSG00000158806, ENSG00000137942, ENSG00000067715, ENSG00000171587, ENSG00000132254, ENSG00000196405, ENSG00000134278, ENSG00000145934, ENSG00000102606, ENSG00000151849, ENSG00000159055, ENSG00000078699, ENSG00000122694, ENSG00000148400, ENSG00000143033, ENSG00000150471, ENSG00000179598, ENSG00000131697, ENSG0000…	920	1183	16792	1.3423	1	0.164608	0.161871
GOTERM_BP_ALL	GO:0010638~positive regulation of organelle organization	47	4.52794	0.0131413	ENSG00000075856, ENSG00000175063, ENSG00000177885, ENSG00000135723, ENSG00000158806, ENSG00000159399, ENSG00000134057, ENSG00000067715, ENSG00000132254, ENSG00000148180, ENSG00000196405, ENSG00000134278, ENSG00000178999, ENSG00000143379, ENSG00000168556, ENSG00000006453, ENSG00000120896, ENSG00000168036, ENSG00000151849, ENSG00000159055, ENSG00000149798, ENSG00000164877, ENSG00000087586, ENSG0000…	920	600	16792	1.42975	1	0.383316	0.376943
Annotation Cluster 11	Enrichment Score: 3.7146771435795576
Category	Term	Count	%	PValue	Genes	List Total	Pop Hits	Pop Total	Fold Enrichment	Bonferroni	Benjamini	FDR
GOTERM_BP_ALL	GO:0044763~single-organism cellular process	722	69.5568	5.21e-05	ENSG00000181104, ENSG00000110148, ENSG00000144040, ENSG00000243910, ENSG00000113658, ENSG00000139921, ENSG00000077232, ENSG00000171302, ENSG00000198901, ENSG00000013810, ENSG00000101439, ENSG00000126858, ENSG00000185950, ENSG00000148400, ENSG00000078699, ENSG00000100346, ENSG00000178053, ENSG00000100100, ENSG00000143079, ENSG00000147316, ENSG00000094804, ENSG00000101670, ENSG00000091651, ENSG0000…	920	12256	16792	1.07523	0.289504	0.00474699	0.00466807
GOTERM_BP_ALL	GO:0044699~single-organism process	775	74.6628	0.00017	ENSG00000181104, ENSG00000110148, ENSG00000243910, ENSG00000113658, ENSG00000077232, ENSG00000171302, ENSG00000013810, ENSG00000101439, ENSG00000185950, ENSG00000100346, ENSG00000143079, ENSG00000100100, ENSG00000094804, ENSG00000101670, ENSG00000180263, ENSG00000092621, ENSG00000135454, ENSG00000099256, ENSG00000006025, ENSG00000168389, ENSG00000151914, ENSG00000121297, ENSG00000163932, ENSG0000…	920	13377	16792	1.05744	0.671548	0.0142727	0.0140354
GOTERM_BP_ALL	GO:0009987~cellular process	876	84.3931	0.000811	ENSG00000181104, ENSG00000110148, ENSG00000243910, ENSG00000156384, ENSG00000113658, ENSG00000077232, ENSG00000171302, ENSG00000013810, ENSG00000101439, ENSG00000185950, ENSG00000100346, ENSG00000143079, ENSG00000100100, ENSG00000094804, ENSG00000101670, ENSG00000180263, ENSG00000092621, ENSG00000135454, ENSG00000099256, ENSG00000006025, ENSG00000168389, ENSG00000151914, ENSG00000121297, ENSG0000…	920	15558	16792	1.0277	0.995095	0.0516056	0.0507476
Annotation Cluster 12	Enrichment Score: 3.6409863525166983
Category	Term	Count	%	PValue	Genes	List Total	Pop Hits	Pop Total	Fold Enrichment	Bonferroni	Benjamini	FDR
GOTERM_BP_ALL	GO:0044702~single organism reproductive process	110	10.5973	2.91e-07	ENSG00000174371, ENSG00000177885, ENSG00000107779, ENSG00000113658, ENSG00000152503, ENSG00000113810, ENSG00000154920, ENSG00000132972, ENSG00000101439, ENSG00000148400, ENSG00000131914, ENSG00000184347, ENSG00000136824, ENSG00000077800, ENSG00000154473, ENSG00000163806, ENSG00000135454, ENSG00000176720, ENSG00000169071, ENSG00000156414, ENSG00000110092, ENSG00000184571, ENSG00000137075, ENSG0000…	920	1231	16792	1.63098	0.00190734	5.73e-05	5.63e-05
GOTERM_BP_ALL	GO:0022414~reproductive process	118	11.368	7.54e-07	ENSG00000174371, ENSG00000177885, ENSG00000107779, ENSG00000113658, ENSG00000152503, ENSG00000113810, ENSG00000154920, ENSG00000132972, ENSG00000101439, ENSG00000148400, ENSG00000131914, ENSG00000184347, ENSG00000136824, ENSG00000077800, ENSG00000154473, ENSG00000163806, ENSG00000135454, ENSG00000176720, ENSG00000169071, ENSG00000156414, ENSG00000110092, ENSG00000184571, ENSG00000137075, ENSG0000…	920	1373	16792	1.56865	0.00493241	0.000134	0.000131
GOTERM_BP_ALL	GO:0000003~reproduction	118	11.368	8.21e-07	ENSG00000174371, ENSG00000177885, ENSG00000107779, ENSG00000113658, ENSG00000152503, ENSG00000113810, ENSG00000154920, ENSG00000132972, ENSG00000101439, ENSG00000148400, ENSG00000131914, ENSG00000184347, ENSG00000136824, ENSG00000077800, ENSG00000154473, ENSG00000163806, ENSG00000135454, ENSG00000176720, ENSG00000169071, ENSG00000156414, ENSG00000110092, ENSG00000184571, ENSG00000137075, ENSG0000…	920	1375	16792	1.56637	0.00536744	0.000138	0.000136
GOTERM_BP_ALL	GO:0003006~developmental process involved in reproduction	62	5.97303	1.37e-05	ENSG00000177885, ENSG00000107779, ENSG00000158806, ENSG00000113658, ENSG00000187091, ENSG00000132972, ENSG00000149418, ENSG00000101439, ENSG00000146707, ENSG00000148400, ENSG00000131914, ENSG00000135919, ENSG00000184347, ENSG00000169946, ENSG00000183733, ENSG00000179598, ENSG00000139618, ENSG00000105948, ENSG00000176720, ENSG00000132780, ENSG00000087903, ENSG00000169071, ENSG00000110092, ENSG0000…	920	636	16792	1.7793	0.0857911	0.00160171	0.00157508
GOTERM_BP_ALL	GO:0007281~germ cell development	30	2.89017	2.39e-05	ENSG00000221829, ENSG00000112029, ENSG00000158806, ENSG00000113658, ENSG00000198765, ENSG00000134057, ENSG00000138696, ENSG00000132972, ENSG00000168556, ENSG00000164113, ENSG00000168036, ENSG00000146707, ENSG00000125863, ENSG00000131914, ENSG00000087586, ENSG00000187556, ENSG00000183733, ENSG00000179598, ENSG00000137819, ENSG00000139618, ENSG00000220201, ENSG00000105948, ENSG00000087903, ENSG0000…	920	230	16792	2.38072	0.145089	0.00252832	0.00248629
GOTERM_BP_ALL	GO:0022412~cellular process involved in reproduction in multicellular organism	32	3.08285	5.09e-05	ENSG00000221829, ENSG00000144061, ENSG00000112029, ENSG00000158806, ENSG00000113658, ENSG00000198765, ENSG00000134057, ENSG00000138696, ENSG00000132972, ENSG00000168556, ENSG00000164113, ENSG00000168036, ENSG00000146707, ENSG00000125863, ENSG00000131914, ENSG00000087586, ENSG00000187556, ENSG00000184347, ENSG00000183733, ENSG00000179598, ENSG00000137819, ENSG00000139618, ENSG00000220201, ENSG0000…	920	264	16792	2.21238	0.283847	0.00470215	0.00462397
GOTERM_BP_ALL	GO:0007276~gamete generation	57	5.49133	0.000225	ENSG00000158806, ENSG00000113658, ENSG00000133101, ENSG00000132972, ENSG00000146707, ENSG00000148400, ENSG00000131914, ENSG00000183733, ENSG00000058804, ENSG00000179598, ENSG00000077800, ENSG00000139618, ENSG00000175792, ENSG00000135454, ENSG00000105948, ENSG00000196116, ENSG00000087903, ENSG00000156414, ENSG00000112592, ENSG00000184571, ENSG00000101104, ENSG00000071539, ENSG00000086061, ENSG0000…	920	629	16792	1.65401	0.771196	0.0179844	0.0176854
GOTERM_BP_ALL	GO:0019953~sexual reproduction	64	6.1657	0.0009	ENSG00000158806, ENSG00000113658, ENSG00000152503, ENSG00000133101, ENSG00000132972, ENSG00000146707, ENSG00000148400, ENSG00000131914, ENSG00000135919, ENSG00000183733, ENSG00000058804, ENSG00000179598, ENSG00000176884, ENSG00000077800, ENSG00000139618, ENSG00000175792, ENSG00000135454, ENSG00000105948, ENSG00000196116, ENSG00000087903, ENSG00000156414, ENSG00000112592, ENSG00000184571, ENSG0000…	920	770	16792	1.51706	0.997262	0.0551191	0.0542027
GOTERM_BP_ALL	GO:0048609~multicellular organismal reproductive process	63	6.06936	0.00212516	ENSG00000158806, ENSG00000113658, ENSG00000133101, ENSG00000132972, ENSG00000146707, ENSG00000148400, ENSG00000131914, ENSG00000135919, ENSG00000184347, ENSG00000183733, ENSG00000058804, ENSG00000179598, ENSG00000176884, ENSG00000077800, ENSG00000139618, ENSG00000175792, ENSG00000135454, ENSG00000105948, ENSG00000196116, ENSG00000087903, ENSG00000156414, ENSG00000112592, ENSG00000184571, ENSG0000…	920	783	16792	1.46857	0.999999	0.107173	0.105391
GOTERM_BP_ALL	GO:0032504~multicellular organism reproduction	63	6.06936	0.00285691	ENSG00000158806, ENSG00000113658, ENSG00000133101, ENSG00000132972, ENSG00000146707, ENSG00000148400, ENSG00000131914, ENSG00000135919, ENSG00000184347, ENSG00000183733, ENSG00000058804, ENSG00000179598, ENSG00000176884, ENSG00000077800, ENSG00000139618, ENSG00000175792, ENSG00000135454, ENSG00000105948, ENSG00000196116, ENSG00000087903, ENSG00000156414, ENSG00000112592, ENSG00000184571, ENSG0000…	920	792	16792	1.45188	1	0.132836	0.130628
GOTERM_BP_ALL	GO:0044703~multi-organism reproductive process	70	6.74374	0.0067594	ENSG00000158806, ENSG00000113658, ENSG00000152503, ENSG00000115112, ENSG00000133101, ENSG00000132972, ENSG00000101439, ENSG00000102967, ENSG00000146707, ENSG00000148400, ENSG00000131914, ENSG00000135919, ENSG00000183733, ENSG00000058804, ENSG00000179598, ENSG00000176884, ENSG00000077800, ENSG00000139618, ENSG00000175792, ENSG00000135454, ENSG00000105948, ENSG00000196116, ENSG00000087903, ENSG0000…	920	936	16792	1.36501	1	0.256154	0.251895
GOTERM_BP_ALL	GO:0007283~spermatogenesis	42	4.04624	0.00709401	ENSG00000130377, ENSG00000221829, ENSG00000180113, ENSG00000144061, ENSG00000198765, ENSG00000134057, ENSG00000133101, ENSG00000132972, ENSG00000168556, ENSG00000164113, ENSG00000187475, ENSG00000148400, ENSG00000125863, ENSG00000187556, ENSG00000105011, ENSG00000058804, ENSG00000153046, ENSG00000179598, ENSG00000152670, ENSG00000077800, ENSG00000139618, ENSG00000175792, ENSG00000135454, ENSG0000…	920	503	16792	1.52404	1	0.261283	0.256939
GOTERM_BP_ALL	GO:0048232~male gamete generation	42	4.04624	0.00726131	ENSG00000130377, ENSG00000221829, ENSG00000180113, ENSG00000144061, ENSG00000198765, ENSG00000134057, ENSG00000133101, ENSG00000132972, ENSG00000168556, ENSG00000164113, ENSG00000187475, ENSG00000148400, ENSG00000125863, ENSG00000187556, ENSG00000105011, ENSG00000058804, ENSG00000153046, ENSG00000179598, ENSG00000152670, ENSG00000077800, ENSG00000139618, ENSG00000175792, ENSG00000135454, ENSG0000…	920	504	16792	1.52101	1	0.263012	0.258639
GOTERM_BP_ALL	GO:0051704~multi-organism process	120	11.5607	0.826691	ENSG00000181104, ENSG00000177885, ENSG00000113658, ENSG00000152503, ENSG00000132972, ENSG00000119922, ENSG00000163002, ENSG00000101439, ENSG00000148400, ENSG00000131914, ENSG00000167967, ENSG00000077800, ENSG00000135454, ENSG00000153029, ENSG00000131652, ENSG00000156414, ENSG00000113360, ENSG00000101945, ENSG00000184571, ENSG00000071539, ENSG00000163932, ENSG00000125931, ENSG00000086061, ENSG0000…	920	2341	16792	0.935609	1	1	0.983524
Annotation Cluster 13	Enrichment Score: 3.5651229015515127
Category	Term	Count	%	PValue	Genes	List Total	Pop Hits	Pop Total	Fold Enrichment	Bonferroni	Benjamini	FDR
GOTERM_BP_ALL	GO:0031023~microtubule organizing center organization	21	2.02312	1.12e-05	ENSG00000109944, ENSG00000214367, ENSG00000139618, ENSG00000137814, ENSG00000116717, ENSG00000046651, ENSG00000153140, ENSG00000044459, ENSG00000011523, ENSG00000101639, ENSG00000117155, ENSG00000138160, ENSG00000275835, ENSG00000168036, ENSG00000101624, ENSG00000151849, ENSG00000087586, ENSG00000108395, ENSG00000142731, ENSG00000147874, ENSG00000058804	920	123	16792	3.11622	0.0706487	0.00133215	0.00131
GOTERM_BP_ALL	GO:0051297~centrosome organization	19	1.83044	3.56e-05	ENSG00000214367, ENSG00000139618, ENSG00000137814, ENSG00000116717, ENSG00000046651, ENSG00000153140, ENSG00000044459, ENSG00000011523, ENSG00000101639, ENSG00000117155, ENSG00000138160, ENSG00000275835, ENSG00000168036, ENSG00000101624, ENSG00000151849, ENSG00000087586, ENSG00000108395, ENSG00000142731, ENSG00000147874	920	112	16792	3.09635	0.20833	0.00353949	0.00348064
GOTERM_BP_ALL	GO:0007098~centrosome cycle	13	1.25241	0.00103459	ENSG00000139618, ENSG00000116717, ENSG00000046651, ENSG00000153140, ENSG00000101639, ENSG00000138160, ENSG00000275835, ENSG00000168036, ENSG00000101624, ENSG00000151849, ENSG00000087586, ENSG00000108395, ENSG00000142731	920	78	16792	3.04203	0.998871	0.0600243	0.0590264
GOTERM_BP_ALL	GO:0051298~centrosome duplication	8	0.770713	0.0133236	ENSG00000101639, ENSG00000139618, ENSG00000275835, ENSG00000101624, ENSG00000151849, ENSG00000046651, ENSG00000108395, ENSG00000142731	920	47	16792	3.10675	1	0.386502	0.380076
Annotation Cluster 14	Enrichment Score: 3.5628137452879223
Category	Term	Count	%	PValue	Genes	List Total	Pop Hits	Pop Total	Fold Enrichment	Bonferroni	Benjamini	FDR
GOTERM_BP_ALL	GO:0000819~sister chromatid segregation	38	3.66089	1.54e-09	ENSG00000102384, ENSG00000175063, ENSG00000259288, ENSG00000197771, ENSG00000080986, ENSG00000113810, ENSG00000138778, ENSG00000134057, ENSG00000112742, ENSG00000198901, ENSG00000178999, ENSG00000177602, ENSG00000117399, ENSG00000013810, ENSG00000120334, ENSG00000168036, ENSG00000184445, ENSG00000089685, ENSG00000094804, ENSG00000136824, ENSG00000182628, ENSG00000109805, ENSG00000154473, ENSG0000…	920	224	16792	3.09635	1.01e-05	4.58e-07	4.5e-07
GOTERM_BP_ALL	GO:0051783~regulation of nuclear division	30	2.89017	1.9e-08	ENSG00000175063, ENSG00000259288, ENSG00000180198, ENSG00000112029, ENSG00000158806, ENSG00000156509, ENSG00000080986, ENSG00000138778, ENSG00000134057, ENSG00000112742, ENSG00000130177, ENSG00000117399, ENSG00000013810, ENSG00000087586, ENSG00000184445, ENSG00000089685, ENSG00000094804, ENSG00000154473, ENSG00000172680, ENSG00000135476, ENSG00000117724, ENSG00000172167, ENSG00000136122, ENSG0000…	920	164	16792	3.33881	0.000125	4.8e-06	4.72e-06
GOTERM_BP_ALL	GO:0007088~regulation of mitotic nuclear division	27	2.60116	3.65e-08	ENSG00000175063, ENSG00000259288, ENSG00000180198, ENSG00000112029, ENSG00000158806, ENSG00000156509, ENSG00000080986, ENSG00000138778, ENSG00000134057, ENSG00000112742, ENSG00000130177, ENSG00000013810, ENSG00000087586, ENSG00000184445, ENSG00000089685, ENSG00000094804, ENSG00000154473, ENSG00000135476, ENSG00000117724, ENSG00000172167, ENSG00000136122, ENSG00000138182, ENSG00000138160, ENSG0000…	920	140	16792	3.52006	0.000239	8.87e-06	8.72e-06
GOTERM_BP_ALL	GO:0051304~chromosome separation	18	1.7341	2.97e-07	ENSG00000175063, ENSG00000259288, ENSG00000154473, ENSG00000172680, ENSG00000080986, ENSG00000135476, ENSG00000010292, ENSG00000138778, ENSG00000134057, ENSG00000117724, ENSG00000112742, ENSG00000154920, ENSG00000172732, ENSG00000013810, ENSG00000126787, ENSG00000164109, ENSG00000163104, ENSG00000094804	920	73	16792	4.50054	0.00194571	5.73e-05	5.63e-05
GOTERM_BP_ALL	GO:0051983~regulation of chromosome segregation	19	1.83044	5.08e-07	ENSG00000175063, ENSG00000259288, ENSG00000154473, ENSG00000172680, ENSG00000080986, ENSG00000135476, ENSG00000138778, ENSG00000134057, ENSG00000114346, ENSG00000117724, ENSG00000112742, ENSG00000178999, ENSG00000013810, ENSG00000168036, ENSG00000163029, ENSG00000126787, ENSG00000164109, ENSG00000168646, ENSG00000094804	920	84	16792	4.12847	0.00332364	9.25e-05	9.09e-05
GOTERM_BP_ALL	GO:0044784~metaphase/anaphase transition of cell cycle	14	1.34875	1.94e-06	ENSG00000175063, ENSG00000259288, ENSG00000154473, ENSG00000172680, ENSG00000080986, ENSG00000135476, ENSG00000138778, ENSG00000134057, ENSG00000117724, ENSG00000112742, ENSG00000013810, ENSG00000126787, ENSG00000164109, ENSG00000094804	920	50	16792	5.11061	0.0126685	0.000296	0.000292
GOTERM_BP_ALL	GO:0033045~regulation of sister chromatid segregation	16	1.54143	2.51e-06	ENSG00000175063, ENSG00000259288, ENSG00000154473, ENSG00000172680, ENSG00000080986, ENSG00000135476, ENSG00000138778, ENSG00000134057, ENSG00000117724, ENSG00000112742, ENSG00000013810, ENSG00000168036, ENSG00000126787, ENSG00000164109, ENSG00000168646, ENSG00000094804	920	67	16792	4.35873	0.0163165	0.000364	0.000358
GOTERM_BP_ALL	GO:0000070~mitotic sister chromatid segregation	24	2.31214	2.69e-06	ENSG00000136824, ENSG00000175063, ENSG00000259288, ENSG00000109805, ENSG00000154473, ENSG00000080986, ENSG00000135476, ENSG00000010292, ENSG00000136982, ENSG00000113810, ENSG00000138778, ENSG00000134057, ENSG00000117724, ENSG00000112742, ENSG00000198901, ENSG00000178999, ENSG00000177602, ENSG00000013810, ENSG00000083535, ENSG00000126787, ENSG00000121152, ENSG00000164109, ENSG00000079616, ENSG0000…	920	142	16792	3.08487	0.0174664	0.000375	0.000369
GOTERM_BP_ALL	GO:1902099~regulation of metaphase/anaphase transition of cell cycle	13	1.25241	7.51e-06	ENSG00000175063, ENSG00000259288, ENSG00000154473, ENSG00000172680, ENSG00000080986, ENSG00000135476, ENSG00000138778, ENSG00000134057, ENSG00000117724, ENSG00000112742, ENSG00000126787, ENSG00000164109, ENSG00000094804	920	48	16792	4.9433	0.0480637	0.000962	0.000946
GOTERM_BP_ALL	GO:0010965~regulation of mitotic sister chromatid separation	13	1.25241	9.46e-06	ENSG00000175063, ENSG00000259288, ENSG00000154473, ENSG00000080986, ENSG00000135476, ENSG00000138778, ENSG00000134057, ENSG00000117724, ENSG00000112742, ENSG00000013810, ENSG00000126787, ENSG00000164109, ENSG00000094804	920	49	16792	4.84241	0.060129	0.00114838	0.00112928
GOTERM_BP_ALL	GO:0051306~mitotic sister chromatid separation	13	1.25241	1.47e-05	ENSG00000175063, ENSG00000259288, ENSG00000154473, ENSG00000080986, ENSG00000135476, ENSG00000138778, ENSG00000134057, ENSG00000117724, ENSG00000112742, ENSG00000013810, ENSG00000126787, ENSG00000164109, ENSG00000094804	920	51	16792	4.65251	0.09193	0.00166264	0.001635
GOTERM_BP_ALL	GO:0030071~regulation of mitotic metaphase/anaphase transition	12	1.15607	3.52e-05	ENSG00000175063, ENSG00000259288, ENSG00000154473, ENSG00000080986, ENSG00000135476, ENSG00000138778, ENSG00000134057, ENSG00000126787, ENSG00000164109, ENSG00000117724, ENSG00000112742, ENSG00000094804	920	47	16792	4.66013	0.205922	0.00353949	0.00348064
GOTERM_BP_ALL	GO:0033047~regulation of mitotic sister chromatid segregation	13	1.25241	4.02e-05	ENSG00000175063, ENSG00000259288, ENSG00000154473, ENSG00000080986, ENSG00000135476, ENSG00000138778, ENSG00000134057, ENSG00000117724, ENSG00000112742, ENSG00000013810, ENSG00000126787, ENSG00000164109, ENSG00000094804	920	56	16792	4.23711	0.231616	0.00393225	0.00386688
GOTERM_BP_ALL	GO:0033044~regulation of chromosome organization	33	3.17919	0.000113	ENSG00000075856, ENSG00000175063, ENSG00000259288, ENSG00000130479, ENSG00000112701, ENSG00000080986, ENSG00000138778, ENSG00000134057, ENSG00000112742, ENSG00000156802, ENSG00000178999, ENSG00000143379, ENSG00000168556, ENSG00000013810, ENSG00000168036, ENSG00000143033, ENSG00000147316, ENSG00000094804, ENSG00000154473, ENSG00000172680, ENSG00000135476, ENSG00000117724, ENSG00000077463, ENSG0000…	920	288	16792	2.09139	0.522906	0.00973684	0.00957496
GOTERM_BP_ALL	GO:0007091~metaphase/anaphase transition of mitotic cell cycle	10	0.963391	0.000368	ENSG00000013810, ENSG00000259288, ENSG00000154473, ENSG00000080986, ENSG00000135476, ENSG00000134057, ENSG00000126787, ENSG00000164109, ENSG00000117724, ENSG00000112742	920	42	16792	4.34576	0.910526	0.0274245	0.0269686
GOTERM_BP_ALL	GO:0051784~negative regulation of nuclear division	11	1.05973	0.000822	ENSG00000259288, ENSG00000154473, ENSG00000112029, ENSG00000172680, ENSG00000080986, ENSG00000156509, ENSG00000134057, ENSG00000164109, ENSG00000117724, ENSG00000112742, ENSG00000172167	920	56	16792	3.58525	0.995435	0.0517987	0.0509375
GOTERM_BP_ALL	GO:0051985~negative regulation of chromosome segregation	9	0.867052	0.00088	ENSG00000259288, ENSG00000154473, ENSG00000172680, ENSG00000080986, ENSG00000135476, ENSG00000134057, ENSG00000164109, ENSG00000117724, ENSG00000112742	920	38	16792	4.32288	0.996878	0.0544023	0.0534978
GOTERM_BP_ALL	GO:0031577~spindle checkpoint	9	0.867052	0.00105426	ENSG00000259288, ENSG00000154473, ENSG00000080986, ENSG00000134057, ENSG00000164109, ENSG00000117724, ENSG00000112742, ENSG00000089685, ENSG00000178999	920	39	16792	4.21204	0.999008	0.0606294	0.0596213
GOTERM_BP_ALL	GO:1902100~negative regulation of metaphase/anaphase transition of cell cycle	8	0.770713	0.00210747	ENSG00000259288, ENSG00000154473, ENSG00000172680, ENSG00000080986, ENSG00000134057, ENSG00000164109, ENSG00000117724, ENSG00000112742	920	34	16792	4.29463	0.999999	0.107105	0.105325
GOTERM_BP_ALL	GO:0033046~negative regulation of sister chromatid segregation	8	0.770713	0.00349723	ENSG00000259288, ENSG00000154473, ENSG00000080986, ENSG00000135476, ENSG00000134057, ENSG00000164109, ENSG00000117724, ENSG00000112742	920	37	16792	3.94642	1	0.15184	0.149316
GOTERM_BP_ALL	GO:2000816~negative regulation of mitotic sister chromatid separation	7	0.674374	0.00822113	ENSG00000259288, ENSG00000154473, ENSG00000080986, ENSG00000134057, ENSG00000164109, ENSG00000117724, ENSG00000112742	920	33	16792	3.87167	1	0.282691	0.277991
GOTERM_BP_ALL	GO:0071174~mitotic spindle checkpoint	7	0.674374	0.00822113	ENSG00000259288, ENSG00000154473, ENSG00000080986, ENSG00000134057, ENSG00000164109, ENSG00000117724, ENSG00000112742	920	33	16792	3.87167	1	0.282691	0.277991
GOTERM_BP_ALL	GO:0045841~negative regulation of mitotic metaphase/anaphase transition	7	0.674374	0.00822113	ENSG00000259288, ENSG00000154473, ENSG00000080986, ENSG00000134057, ENSG00000164109, ENSG00000117724, ENSG00000112742	920	33	16792	3.87167	1	0.282691	0.277991
GOTERM_BP_ALL	GO:1901976~regulation of cell cycle checkpoint	7	0.674374	0.00822113	ENSG00000080986, ENSG00000134057, ENSG00000164109, ENSG00000183765, ENSG00000092470, ENSG00000177602, ENSG00000136104	920	33	16792	3.87167	1	0.282691	0.277991
GOTERM_BP_ALL	GO:0045839~negative regulation of mitotic nuclear division	8	0.770713	0.00934854	ENSG00000259288, ENSG00000154473, ENSG00000080986, ENSG00000134057, ENSG00000164109, ENSG00000117724, ENSG00000112742, ENSG00000172167	920	44	16792	3.31858	1	0.301917	0.296897
GOTERM_BP_ALL	GO:1901991~negative regulation of mitotic cell cycle phase transition	17	1.63776	0.0102931	ENSG00000022267, ENSG00000259288, ENSG00000154473, ENSG00000116717, ENSG00000080986, ENSG00000134057, ENSG00000117724, ENSG00000112742, ENSG00000172732, ENSG00000110092, ENSG00000173846, ENSG00000151849, ENSG00000087586, ENSG00000164109, ENSG00000145386, ENSG00000135090, ENSG00000183765	920	154	16792	2.01485	1	0.322458	0.317097
GOTERM_BP_ALL	GO:0033048~negative regulation of mitotic sister chromatid segregation	7	0.674374	0.0109835	ENSG00000259288, ENSG00000154473, ENSG00000080986, ENSG00000134057, ENSG00000164109, ENSG00000117724, ENSG00000112742	920	35	16792	3.65043	1	0.336484	0.33089
GOTERM_BP_ALL	GO:0007094~mitotic spindle assembly checkpoint	6	0.578035	0.0122246	ENSG00000259288, ENSG00000154473, ENSG00000080986, ENSG00000164109, ENSG00000117724, ENSG00000112742	920	26	16792	4.21204	1	0.364293	0.358236
GOTERM_BP_ALL	GO:0071173~spindle assembly checkpoint	6	0.578035	0.0143429	ENSG00000259288, ENSG00000154473, ENSG00000080986, ENSG00000164109, ENSG00000117724, ENSG00000112742	920	27	16792	4.05604	1	0.41242	0.405563
GOTERM_BP_ALL	GO:0010639~negative regulation of organelle organization	27	2.60116	0.0229567	ENSG00000259288, ENSG00000112029, ENSG00000156509, ENSG00000229474, ENSG00000165060, ENSG00000080986, ENSG00000134057, ENSG00000112742, ENSG00000156802, ENSG00000148180, ENSG00000111490, ENSG00000125746, ENSG00000125863, ENSG00000143033, ENSG00000136108, ENSG00000154473, ENSG00000172680, ENSG00000135476, ENSG00000117724, ENSG00000172167, ENSG00000184292, ENSG00000140451, ENSG00000163932, ENSG0000…	920	313	16792	1.57447	1	0.546389	0.537304
GOTERM_BP_ALL	GO:0008608~attachment of spindle microtubules to kinetochore	5	0.481696	0.0296337	ENSG00000154473, ENSG00000080986, ENSG00000138778, ENSG00000134057, ENSG00000178999	920	22	16792	4.14822	1	0.618721	0.608434
GOTERM_BP_ALL	GO:2001251~negative regulation of chromosome organization	12	1.15607	0.0362104	ENSG00000140451, ENSG00000259288, ENSG00000154473, ENSG00000080986, ENSG00000135476, ENSG00000134057, ENSG00000164109, ENSG00000117724, ENSG00000130816, ENSG00000143033, ENSG00000112742, ENSG00000156802	920	109	16792	2.00941	1	0.684136	0.672761
GOTERM_BP_ALL	GO:0090231~regulation of spindle checkpoint	4	0.385356	0.0536765	ENSG00000080986, ENSG00000134057, ENSG00000164109, ENSG00000177602	920	16	16792	4.56304	1	0.854134	0.839934
GOTERM_BP_ALL	GO:1903504~regulation of mitotic spindle checkpoint	3	0.289017	0.156747	ENSG00000080986, ENSG00000134057, ENSG00000164109	920	13	16792	4.21204	1	1	0.983524
GOTERM_BP_ALL	GO:0090266~regulation of mitotic cell cycle spindle assembly checkpoint	3	0.289017	0.156747	ENSG00000080986, ENSG00000134057, ENSG00000164109	920	13	16792	4.21204	1	1	0.983524
Annotation Cluster 15	Enrichment Score: 2.9659225360472004
Category	Term	Count	%	PValue	Genes	List Total	Pop Hits	Pop Total	Fold Enrichment	Bonferroni	Benjamini	FDR
GOTERM_BP_ALL	GO:0048477~oogenesis	17	1.63776	5.63e-06	ENSG00000179598, ENSG00000137819, ENSG00000139618, ENSG00000158806, ENSG00000112029, ENSG00000134057, ENSG00000220201, ENSG00000138696, ENSG00000168036, ENSG00000146707, ENSG00000164404, ENSG00000071539, ENSG00000101104, ENSG00000087586, ENSG00000187556, ENSG00000197181, ENSG00000183733	920	80	16792	3.87859	0.0362201	0.000753	0.00074
GOTERM_BP_ALL	GO:0007281~germ cell development	30	2.89017	2.39e-05	ENSG00000221829, ENSG00000112029, ENSG00000158806, ENSG00000113658, ENSG00000198765, ENSG00000134057, ENSG00000138696, ENSG00000132972, ENSG00000168556, ENSG00000164113, ENSG00000168036, ENSG00000146707, ENSG00000125863, ENSG00000131914, ENSG00000087586, ENSG00000187556, ENSG00000183733, ENSG00000179598, ENSG00000137819, ENSG00000139618, ENSG00000220201, ENSG00000105948, ENSG00000087903, ENSG0000…	920	230	16792	2.38072	0.145089	0.00252832	0.00248629
GOTERM_BP_ALL	GO:0009994~oocyte differentiation	12	1.15607	4.34e-05	ENSG00000179598, ENSG00000139618, ENSG00000158806, ENSG00000168036, ENSG00000112029, ENSG00000101104, ENSG00000164404, ENSG00000071539, ENSG00000134057, ENSG00000220201, ENSG00000087586, ENSG00000183733	920	48	16792	4.56304	0.247594	0.00418343	0.00411387
GOTERM_BP_ALL	GO:0007292~female gamete generation	19	1.83044	4.54e-05	ENSG00000179598, ENSG00000137819, ENSG00000139618, ENSG00000158806, ENSG00000112029, ENSG00000134057, ENSG00000220201, ENSG00000138696, ENSG00000130385, ENSG00000140694, ENSG00000168036, ENSG00000146707, ENSG00000164404, ENSG00000071539, ENSG00000101104, ENSG00000087586, ENSG00000187556, ENSG00000197181, ENSG00000183733	920	114	16792	3.04203	0.257446	0.00431381	0.00424209
GOTERM_BP_ALL	GO:0022412~cellular process involved in reproduction in multicellular organism	32	3.08285	5.09e-05	ENSG00000221829, ENSG00000144061, ENSG00000112029, ENSG00000158806, ENSG00000113658, ENSG00000198765, ENSG00000134057, ENSG00000138696, ENSG00000132972, ENSG00000168556, ENSG00000164113, ENSG00000168036, ENSG00000146707, ENSG00000125863, ENSG00000131914, ENSG00000087586, ENSG00000187556, ENSG00000184347, ENSG00000183733, ENSG00000179598, ENSG00000137819, ENSG00000139618, ENSG00000220201, ENSG0000…	920	264	16792	2.21238	0.283847	0.00470215	0.00462397
GOTERM_BP_ALL	GO:0048599~oocyte development	11	1.05973	0.000127	ENSG00000179598, ENSG00000139618, ENSG00000168036, ENSG00000112029, ENSG00000101104, ENSG00000164404, ENSG00000071539, ENSG00000134057, ENSG00000220201, ENSG00000087586, ENSG00000183733	920	45	16792	4.46164	0.5651	0.0108128	0.010633
GOTERM_BP_ALL	GO:0001556~oocyte maturation	6	0.578035	0.0103289	ENSG00000139618, ENSG00000112029, ENSG00000101104, ENSG00000071539, ENSG00000134057, ENSG00000087586	920	25	16792	4.38052	1	0.322458	0.317097
GOTERM_BP_ALL	GO:0048515~spermatid differentiation	13	1.25241	0.0664776	ENSG00000221829, ENSG00000179598, ENSG00000144061, ENSG00000198765, ENSG00000105948, ENSG00000087903, ENSG00000132972, ENSG00000168556, ENSG00000164113, ENSG00000126803, ENSG00000177707, ENSG00000071539, ENSG00000125863	920	135	16792	1.75762	1	0.969283	0.953167
GOTERM_BP_ALL	GO:0007286~spermatid development	12	1.15607	0.0999581	ENSG00000168556, ENSG00000221829, ENSG00000179598, ENSG00000164113, ENSG00000177707, ENSG00000126803, ENSG00000071539, ENSG00000198765, ENSG00000125863, ENSG00000105948, ENSG00000087903, ENSG00000132972	920	130	16792	1.68482	1	1	0.983524
GOTERM_BP_ALL	GO:0048469~cell maturation	13	1.25241	0.133625	ENSG00000179598, ENSG00000139618, ENSG00000112029, ENSG00000176890, ENSG00000134057, ENSG00000115112, ENSG00000151466, ENSG00000163472, ENSG00000168036, ENSG00000071539, ENSG00000101104, ENSG00000087586, ENSG00000074527	920	153	16792	1.55084	1	1	0.983524
GOTERM_BP_ALL	GO:0021700~developmental maturation	18	1.7341	0.150785	ENSG00000179598, ENSG00000176884, ENSG00000139618, ENSG00000099864, ENSG00000112029, ENSG00000176890, ENSG00000134057, ENSG00000115112, ENSG00000151466, ENSG00000163472, ENSG00000117399, ENSG00000168036, ENSG00000118508, ENSG00000071539, ENSG00000101104, ENSG00000087586, ENSG00000183688, ENSG00000074527	920	236	16792	1.39211	1	1	0.983524
Annotation Cluster 16	Enrichment Score: 2.604362022513948
Category	Term	Count	%	PValue	Genes	List Total	Pop Hits	Pop Total	Fold Enrichment	Bonferroni	Benjamini	FDR
GOTERM_BP_ALL	GO:0007051~spindle organization	18	1.7341	9.64e-05	ENSG00000214367, ENSG00000112701, ENSG00000137814, ENSG00000180198, ENSG00000112029, ENSG00000046651, ENSG00000112742, ENSG00000198901, ENSG00000178999, ENSG00000063978, ENSG00000101639, ENSG00000083535, ENSG00000138160, ENSG00000275835, ENSG00000087586, ENSG00000089685, ENSG00000183765, ENSG00000147874	920	110	16792	2.98672	0.468473	0.00842629	0.00828619
GOTERM_BP_ALL	GO:0051225~spindle assembly	14	1.34875	0.00118882	ENSG00000214367, ENSG00000137814, ENSG00000180198, ENSG00000112029, ENSG00000046651, ENSG00000178999, ENSG00000101639, ENSG00000083535, ENSG00000138160, ENSG00000275835, ENSG00000087586, ENSG00000089685, ENSG00000183765, ENSG00000147874	920	90	16792	2.83923	0.99959	0.0660502	0.0649521
GOTERM_BP_ALL	GO:1902850~microtubule cytoskeleton organization involved in mitosis	8	0.770713	0.0105614	ENSG00000013810, ENSG00000083535, ENSG00000138160, ENSG00000275835, ENSG00000046651, ENSG00000089685, ENSG00000183765, ENSG00000178999	920	45	16792	3.24483	1	0.326607	0.321177
GOTERM_BP_ALL	GO:0090307~mitotic spindle assembly	7	0.674374	0.0315976	ENSG00000083535, ENSG00000138160, ENSG00000275835, ENSG00000046651, ENSG00000089685, ENSG00000183765, ENSG00000178999	920	44	16792	2.90375	1	0.631159	0.620666
Annotation Cluster 17	Enrichment Score: 2.603893899093033
Category	Term	Count	%	PValue	Genes	List Total	Pop Hits	Pop Total	Fold Enrichment	Bonferroni	Benjamini	FDR
GOTERM_BP_ALL	GO:0090068~positive regulation of cell cycle process	31	2.98651	4.84e-05	ENSG00000175063, ENSG00000158806, ENSG00000080986, ENSG00000134057, ENSG00000155858, ENSG00000114346, ENSG00000097046, ENSG00000178999, ENSG00000151849, ENSG00000087586, ENSG00000089685, ENSG00000094804, ENSG00000176390, ENSG00000116717, ENSG00000197321, ENSG00000104218, ENSG00000135476, ENSG00000129194, ENSG00000172167, ENSG00000110092, ENSG00000173846, ENSG00000138182, ENSG00000161692, ENSG0000…	920	251	16792	2.25425	0.27175	0.00453005	0.00445474
GOTERM_BP_ALL	GO:0045931~positive regulation of mitotic cell cycle	18	1.7341	0.000421	ENSG00000175063, ENSG00000139618, ENSG00000080986, ENSG00000135476, ENSG00000134057, ENSG00000155858, ENSG00000172167, ENSG00000097046, ENSG00000110092, ENSG00000138182, ENSG00000161692, ENSG00000126787, ENSG00000087586, ENSG00000164109, ENSG00000089685, ENSG00000093009, ENSG00000163235, ENSG00000094804	920	124	16792	2.64951	0.936645	0.0303124	0.0298084
GOTERM_BP_ALL	GO:1901989~positive regulation of cell cycle phase transition	12	1.15607	0.000735	ENSG00000110092, ENSG00000175063, ENSG00000161692, ENSG00000101447, ENSG00000135476, ENSG00000126787, ENSG00000155858, ENSG00000089685, ENSG00000172167, ENSG00000093009, ENSG00000097046, ENSG00000094804	920	65	16792	3.36963	0.991925	0.0476951	0.0469021
GOTERM_BP_ALL	GO:1901992~positive regulation of mitotic cell cycle phase transition	11	1.05973	0.00109089	ENSG00000110092, ENSG00000175063, ENSG00000161692, ENSG00000135476, ENSG00000126787, ENSG00000155858, ENSG00000089685, ENSG00000172167, ENSG00000093009, ENSG00000097046, ENSG00000094804	920	58	16792	3.46162	0.99922	0.061654	0.060629
GOTERM_BP_ALL	GO:1902808~positive regulation of cell cycle G1/S phase transition	5	0.481696	0.0869357	ENSG00000101447, ENSG00000155858, ENSG00000172167, ENSG00000093009, ENSG00000094804	920	31	16792	2.9439	1	1	0.983524
GOTERM_BP_ALL	GO:1900087~positive regulation of G1/S transition of mitotic cell cycle	4	0.385356	0.167848	ENSG00000155858, ENSG00000172167, ENSG00000093009, ENSG00000094804	920	26	16792	2.80803	1	1	0.983524
Annotation Cluster 18	Enrichment Score: 2.3951025282083234
Category	Term	Count	%	PValue	Genes	List Total	Pop Hits	Pop Total	Fold Enrichment	Bonferroni	Benjamini	FDR
GOTERM_BP_ALL	GO:0034508~centromere complex assembly	13	1.25241	2.73e-05	ENSG00000102384, ENSG00000158406, ENSG00000104147, ENSG00000112701, ENSG00000175792, ENSG00000138778, ENSG00000117724, ENSG00000063978, ENSG00000120334, ENSG00000119969, ENSG00000123219, ENSG00000159055, ENSG00000129534	920	54	16792	4.39404	0.16393	0.0028419	0.00279466
GOTERM_BP_ALL	GO:0006323~DNA packaging	25	2.40848	0.000364	ENSG00000075856, ENSG00000102384, ENSG00000158406, ENSG00000104147, ENSG00000198765, ENSG00000113810, ENSG00000134057, ENSG00000120334, ENSG00000119969, ENSG00000187475, ENSG00000159055, ENSG00000183598, ENSG00000105011, ENSG00000124575, ENSG00000136824, ENSG00000109805, ENSG00000175792, ENSG00000010292, ENSG00000178804, ENSG00000132780, ENSG00000118900, ENSG00000123219, ENSG00000121152, ENSG0000…	920	205	16792	2.22587	0.907919	0.0274098	0.0269541
GOTERM_BP_ALL	GO:0006336~DNA replication-independent nucleosome assembly	11	1.05973	0.00061	ENSG00000102384, ENSG00000158406, ENSG00000120334, ENSG00000104147, ENSG00000118900, ENSG00000159055, ENSG00000123219, ENSG00000175792, ENSG00000132780, ENSG00000105011, ENSG00000129534	920	54	16792	3.71804	0.981649	0.0409568	0.0402759
GOTERM_BP_ALL	GO:0034724~DNA replication-independent nucleosome organization	11	1.05973	0.000709	ENSG00000102384, ENSG00000158406, ENSG00000120334, ENSG00000104147, ENSG00000118900, ENSG00000159055, ENSG00000123219, ENSG00000175792, ENSG00000132780, ENSG00000105011, ENSG00000129534	920	55	16792	3.65043	0.990448	0.0464932	0.0457202
GOTERM_BP_ALL	GO:0071103~DNA conformation change	30	2.89017	0.000929	ENSG00000075856, ENSG00000102384, ENSG00000158406, ENSG00000104147, ENSG00000076003, ENSG00000145907, ENSG00000198765, ENSG00000113810, ENSG00000134057, ENSG00000156502, ENSG00000120334, ENSG00000119969, ENSG00000187475, ENSG00000159055, ENSG00000183598, ENSG00000105011, ENSG00000124575, ENSG00000136824, ENSG00000109805, ENSG00000175792, ENSG00000010292, ENSG00000178804, ENSG00000132780, ENSG0000…	920	284	16792	1.92805	0.997741	0.0563883	0.0554508
GOTERM_BP_ALL	GO:0065004~protein-DNA complex assembly	25	2.40848	0.00245861	ENSG00000075856, ENSG00000102384, ENSG00000158406, ENSG00000104147, ENSG00000112701, ENSG00000138778, ENSG00000120334, ENSG00000119969, ENSG00000187475, ENSG00000159055, ENSG00000185379, ENSG00000183598, ENSG00000105011, ENSG00000124575, ENSG00000175792, ENSG00000178804, ENSG00000117724, ENSG00000132780, ENSG00000135336, ENSG00000063978, ENSG00000118900, ENSG00000123219, ENSG00000093009, ENSG0000…	920	235	16792	1.94172	1	0.11852	0.116549
GOTERM_BP_ALL	GO:0031055~chromatin remodeling at centromere	9	0.867052	0.00366252	ENSG00000102384, ENSG00000158406, ENSG00000120334, ENSG00000104147, ENSG00000119969, ENSG00000159055, ENSG00000123219, ENSG00000175792, ENSG00000129534	920	47	16792	3.4951	1	0.155919	0.153326
GOTERM_BP_ALL	GO:0034080~CENP-A containing nucleosome assembly	8	0.770713	0.00824073	ENSG00000102384, ENSG00000158406, ENSG00000120334, ENSG00000104147, ENSG00000159055, ENSG00000123219, ENSG00000175792, ENSG00000129534	920	43	16792	3.39575	1	0.282691	0.277991
GOTERM_BP_ALL	GO:0061641~CENP-A containing chromatin organization	8	0.770713	0.00824073	ENSG00000102384, ENSG00000158406, ENSG00000120334, ENSG00000104147, ENSG00000159055, ENSG00000123219, ENSG00000175792, ENSG00000129534	920	43	16792	3.39575	1	0.282691	0.277991
GOTERM_BP_ALL	GO:0006334~nucleosome assembly	17	1.63776	0.00859437	ENSG00000075856, ENSG00000102384, ENSG00000158406, ENSG00000104147, ENSG00000175792, ENSG00000178804, ENSG00000132780, ENSG00000120334, ENSG00000118900, ENSG00000187475, ENSG00000123219, ENSG00000159055, ENSG00000183598, ENSG00000105011, ENSG00000184897, ENSG00000129534, ENSG00000124575	920	151	16792	2.05488	1	0.288311	0.283517
GOTERM_BP_ALL	GO:0006333~chromatin assembly or disassembly	20	1.92678	0.0086609	ENSG00000075856, ENSG00000102384, ENSG00000158406, ENSG00000104147, ENSG00000130479, ENSG00000175792, ENSG00000178804, ENSG00000132780, ENSG00000120334, ENSG00000118900, ENSG00000119969, ENSG00000149929, ENSG00000187475, ENSG00000123219, ENSG00000159055, ENSG00000183598, ENSG00000105011, ENSG00000184897, ENSG00000129534, ENSG00000124575	920	191	16792	1.91122	1	0.288311	0.283517
GOTERM_BP_ALL	GO:0071824~protein-DNA complex subunit organization	25	2.40848	0.00940794	ENSG00000075856, ENSG00000102384, ENSG00000158406, ENSG00000104147, ENSG00000112701, ENSG00000138778, ENSG00000120334, ENSG00000119969, ENSG00000187475, ENSG00000159055, ENSG00000185379, ENSG00000183598, ENSG00000105011, ENSG00000124575, ENSG00000175792, ENSG00000178804, ENSG00000117724, ENSG00000132780, ENSG00000135336, ENSG00000063978, ENSG00000118900, ENSG00000123219, ENSG00000093009, ENSG0000…	920	262	16792	1.74162	1	0.302346	0.297319
GOTERM_BP_ALL	GO:0031497~chromatin assembly	18	1.7341	0.0101332	ENSG00000075856, ENSG00000102384, ENSG00000158406, ENSG00000104147, ENSG00000175792, ENSG00000178804, ENSG00000132780, ENSG00000120334, ENSG00000118900, ENSG00000119969, ENSG00000187475, ENSG00000123219, ENSG00000159055, ENSG00000183598, ENSG00000105011, ENSG00000184897, ENSG00000129534, ENSG00000124575	920	167	16792	1.9673	1	0.319391	0.314081
GOTERM_BP_ALL	GO:0043486~histone exchange	9	0.867052	0.0145453	ENSG00000102384, ENSG00000158406, ENSG00000120334, ENSG00000104147, ENSG00000159055, ENSG00000123219, ENSG00000175792, ENSG00000132780, ENSG00000129534	920	59	16792	2.78423	1	0.414553	0.407661
GOTERM_BP_ALL	GO:0043044~ATP-dependent chromatin remodeling	10	0.963391	0.0303483	ENSG00000102384, ENSG00000158406, ENSG00000120334, ENSG00000104147, ENSG00000159055, ENSG00000123219, ENSG00000175792, ENSG00000132780, ENSG00000163104, ENSG00000129534	920	80	16792	2.28152	1	0.627644	0.617209
GOTERM_BP_ALL	GO:0034728~nucleosome organization	17	1.63776	0.0351469	ENSG00000075856, ENSG00000102384, ENSG00000158406, ENSG00000104147, ENSG00000175792, ENSG00000178804, ENSG00000132780, ENSG00000120334, ENSG00000118900, ENSG00000187475, ENSG00000123219, ENSG00000159055, ENSG00000183598, ENSG00000105011, ENSG00000184897, ENSG00000129534, ENSG00000124575	920	178	16792	1.74319	1	0.673752	0.662551
GOTERM_BP_ALL	GO:0006338~chromatin remodeling	15	1.44509	0.0714813	ENSG00000125482, ENSG00000102384, ENSG00000158406, ENSG00000104147, ENSG00000158806, ENSG00000175792, ENSG00000132780, ENSG00000198604, ENSG00000120334, ENSG00000168036, ENSG00000119969, ENSG00000123219, ENSG00000159055, ENSG00000163104, ENSG00000129534	920	166	16792	1.64929	1	1	0.983524
Annotation Cluster 19	Enrichment Score: 2.352435279219567
Category	Term	Count	%	PValue	Genes	List Total	Pop Hits	Pop Total	Fold Enrichment	Bonferroni	Benjamini	FDR
GOTERM_BP_ALL	GO:0034587~piRNA metabolic process	7	0.674374	8.63e-05	ENSG00000152670, ENSG00000179598, ENSG00000077800, ENSG00000095627, ENSG00000178997, ENSG00000197181, ENSG00000156414	920	15	16792	8.51768	0.432177	0.00764757	0.00752042
GOTERM_BP_ALL	GO:0043046~DNA methylation involved in gamete generation	6	0.578035	0.00228821	ENSG00000152670, ENSG00000179598, ENSG00000077800, ENSG00000095627, ENSG00000197181, ENSG00000156414	920	18	16792	6.08406	1	0.113648	0.111758
GOTERM_BP_ALL	GO:0006304~DNA modification	13	1.25241	0.0029702	ENSG00000179598, ENSG00000152670, ENSG00000103152, ENSG00000077800, ENSG00000076248, ENSG00000147174, ENSG00000132781, ENSG00000156414, ENSG00000223496, ENSG00000119969, ENSG00000095627, ENSG00000130816, ENSG00000197181	920	88	16792	2.69634	1	0.135434	0.133182
GOTERM_BP_ALL	GO:0006305~DNA alkylation	8	0.770713	0.0203355	ENSG00000152670, ENSG00000179598, ENSG00000077800, ENSG00000119969, ENSG00000095627, ENSG00000130816, ENSG00000197181, ENSG00000156414	920	51	16792	2.86309	1	0.511657	0.50315
GOTERM_BP_ALL	GO:0006306~DNA methylation	8	0.770713	0.0203355	ENSG00000152670, ENSG00000179598, ENSG00000077800, ENSG00000119969, ENSG00000095627, ENSG00000130816, ENSG00000197181, ENSG00000156414	920	51	16792	2.86309	1	0.511657	0.50315
GOTERM_BP_ALL	GO:0044728~DNA methylation or demethylation	9	0.867052	0.0316578	ENSG00000152670, ENSG00000179598, ENSG00000077800, ENSG00000119969, ENSG00000147174, ENSG00000095627, ENSG00000130816, ENSG00000197181, ENSG00000156414	920	68	16792	2.41573	1	0.631159	0.620666
Annotation Cluster 20	Enrichment Score: 2.2586116093345026
Category	Term	Count	%	PValue	Genes	List Total	Pop Hits	Pop Total	Fold Enrichment	Bonferroni	Benjamini	FDR
GOTERM_BP_ALL	GO:0072698~protein localization to microtubule cytoskeleton	8	0.770713	0.000965	ENSG00000083535, ENSG00000138182, ENSG00000086300, ENSG00000101447, ENSG00000087586, ENSG00000101367, ENSG00000112742, ENSG00000147316	920	30	16792	4.86725	0.998219	0.0575245	0.0565681
GOTERM_BP_ALL	GO:0044380~protein localization to cytoskeleton	8	0.770713	0.00210747	ENSG00000083535, ENSG00000138182, ENSG00000086300, ENSG00000101447, ENSG00000087586, ENSG00000101367, ENSG00000112742, ENSG00000147316	920	34	16792	4.29463	0.999999	0.107105	0.105325
GOTERM_BP_ALL	GO:0071539~protein localization to centrosome	4	0.385356	0.0823752	ENSG00000083535, ENSG00000086300, ENSG00000087586, ENSG00000147316	920	19	16792	3.84256	1	1	0.983524
Annotation Cluster 21	Enrichment Score: 2.198888384724819
Category	Term	Count	%	PValue	Genes	List Total	Pop Hits	Pop Total	Fold Enrichment	Bonferroni	Benjamini	FDR
GOTERM_BP_ALL	GO:0032502~developmental process	359	34.5857	0.00023	ENSG00000075856, ENSG00000181104, ENSG00000174371, ENSG00000129562, ENSG00000151012, ENSG00000177885, ENSG00000110148, ENSG00000173166, ENSG00000107779, ENSG00000130559, ENSG00000113658, ENSG00000116128, ENSG00000132972, ENSG00000013810, ENSG00000145934, ENSG00000117450, ENSG00000101439, ENSG00000148400, ENSG00000078699, ENSG00000185950, ENSG00000178053, ENSG00000147316, ENSG00000167967, ENSG0000…	920	5632	16792	1.16345	0.77915	0.018194	0.0178915
GOTERM_BP_ALL	GO:0048856~anatomical structure development	348	33.526	0.000378	ENSG00000075856, ENSG00000181104, ENSG00000174371, ENSG00000129562, ENSG00000151012, ENSG00000177885, ENSG00000110148, ENSG00000173166, ENSG00000107779, ENSG00000130559, ENSG00000113658, ENSG00000116128, ENSG00000132972, ENSG00000013810, ENSG00000145934, ENSG00000117450, ENSG00000101439, ENSG00000148400, ENSG00000078699, ENSG00000185950, ENSG00000178053, ENSG00000147316, ENSG00000167967, ENSG0000…	920	5473	16792	1.16056	0.916338	0.0278708	0.0274074
GOTERM_BP_ALL	GO:0044767~single-organism developmental process	348	33.526	0.000397	ENSG00000075856, ENSG00000174371, ENSG00000129562, ENSG00000151012, ENSG00000177885, ENSG00000110148, ENSG00000173166, ENSG00000107779, ENSG00000130559, ENSG00000113658, ENSG00000116128, ENSG00000132972, ENSG00000013810, ENSG00000145934, ENSG00000117450, ENSG00000101439, ENSG00000148400, ENSG00000078699, ENSG00000185950, ENSG00000178053, ENSG00000147316, ENSG00000167967, ENSG00000081181, ENSG0000…	920	5475	16792	1.16014	0.925796	0.0288936	0.0284132
GOTERM_BP_ALL	GO:0048468~cell development	138	13.2948	0.00159921	ENSG00000177885, ENSG00000173166, ENSG00000107779, ENSG00000130559, ENSG00000113658, ENSG00000114346, ENSG00000067715, ENSG00000132972, ENSG00000145934, ENSG00000182040, ENSG00000101439, ENSG00000078699, ENSG00000148400, ENSG00000131914, ENSG00000125249, ENSG00000184347, ENSG00000150275, ENSG00000131899, ENSG00000092621, ENSG00000184292, ENSG00000116990, ENSG00000168389, ENSG00000071539, ENSG0000…	920	1968	16792	1.27988	0.999972	0.0866478	0.0852072
GOTERM_BP_ALL	GO:0007275~multicellular organism development	306	29.4798	0.00267965	ENSG00000075856, ENSG00000174371, ENSG00000129562, ENSG00000151012, ENSG00000177885, ENSG00000110148, ENSG00000173166, ENSG00000107779, ENSG00000130559, ENSG00000113658, ENSG00000116128, ENSG00000132972, ENSG00000013810, ENSG00000145934, ENSG00000117450, ENSG00000101439, ENSG00000148400, ENSG00000078699, ENSG00000185950, ENSG00000178053, ENSG00000147316, ENSG00000167967, ENSG00000081181, ENSG0000…	920	4877	16792	1.14521	1	0.127303	0.125186
GOTERM_BP_ALL	GO:0048869~cellular developmental process	252	24.2775	0.00584406	ENSG00000075856, ENSG00000151012, ENSG00000177885, ENSG00000173166, ENSG00000107779, ENSG00000130559, ENSG00000113658, ENSG00000116128, ENSG00000132972, ENSG00000145934, ENSG00000101439, ENSG00000148400, ENSG00000078699, ENSG00000178053, ENSG00000109944, ENSG00000150275, ENSG00000069188, ENSG00000077800, ENSG00000131899, ENSG00000092621, ENSG00000180263, ENSG00000134243, ENSG00000139132, ENSG0000…	920	3992	16792	1.15219	1	0.228809	0.225004
GOTERM_BP_ALL	GO:0009653~anatomical structure morphogenesis	173	16.6667	0.00608011	ENSG00000075856, ENSG00000181104, ENSG00000177885, ENSG00000173166, ENSG00000107779, ENSG00000130559, ENSG00000113658, ENSG00000114346, ENSG00000198626, ENSG00000067715, ENSG00000151651, ENSG00000145934, ENSG00000182040, ENSG00000101439, ENSG00000112280, ENSG00000126458, ENSG00000148400, ENSG00000125249, ENSG00000144320, ENSG00000184347, ENSG00000168778, ENSG00000164853, ENSG00000109944, ENSG0000…	920	2631	16792	1.20016	1	0.234478	0.230579
GOTERM_BP_ALL	GO:0048731~system development	260	25.0482	0.0330279	ENSG00000075856, ENSG00000174371, ENSG00000151012, ENSG00000177885, ENSG00000110148, ENSG00000173166, ENSG00000107779, ENSG00000130559, ENSG00000113658, ENSG00000116128, ENSG00000013810, ENSG00000145934, ENSG00000117450, ENSG00000101439, ENSG00000148400, ENSG00000078699, ENSG00000185950, ENSG00000178053, ENSG00000147316, ENSG00000081181, ENSG00000165304, ENSG00000109944, ENSG00000150275, ENSG0000…	920	4291	16792	1.10593	1	0.646361	0.635615
GOTERM_BP_ALL	GO:0044707~single-multicellular organism process	351	33.815	0.0435188	ENSG00000075856, ENSG00000181104, ENSG00000096433, ENSG00000174371, ENSG00000129562, ENSG00000151012, ENSG00000177885, ENSG00000110148, ENSG00000173166, ENSG00000107779, ENSG00000130559, ENSG00000113658, ENSG00000116128, ENSG00000132972, ENSG00000013810, ENSG00000145934, ENSG00000117450, ENSG00000101439, ENSG00000148400, ENSG00000078699, ENSG00000185950, ENSG00000100346, ENSG00000178053, ENSG0000…	920	5943	16792	1.07799	1	0.76286	0.750176
GOTERM_BP_ALL	GO:0030154~cell differentiation	222	21.3873	0.0460381	ENSG00000151012, ENSG00000177885, ENSG00000173166, ENSG00000107779, ENSG00000130559, ENSG00000113658, ENSG00000116128, ENSG00000132972, ENSG00000145934, ENSG00000101439, ENSG00000148400, ENSG00000078699, ENSG00000178053, ENSG00000150275, ENSG00000069188, ENSG00000077800, ENSG00000131899, ENSG00000092621, ENSG00000134243, ENSG00000184292, ENSG00000168389, ENSG00000101544, ENSG00000074527, ENSG0000…	920	3652	16792	1.10952	1	0.781932	0.768932
GOTERM_BP_ALL	GO:0048513~animal organ development	191	18.4008	0.0570893	ENSG00000075856, ENSG00000151012, ENSG00000154122, ENSG00000177885, ENSG00000129167, ENSG00000110148, ENSG00000153395, ENSG00000107779, ENSG00000113658, ENSG00000116128, ENSG00000198626, ENSG00000067715, ENSG00000151651, ENSG00000013810, ENSG00000182040, ENSG00000101439, ENSG00000100867, ENSG00000112280, ENSG00000126458, ENSG00000185950, ENSG00000148400, ENSG00000131914, ENSG00000178053, ENSG0000…	920	3129	16792	1.11415	1	0.884555	0.869848
GOTERM_BP_ALL	GO:0032501~multicellular organismal process	398	38.343	0.206457	ENSG00000181104, ENSG00000110148, ENSG00000113658, ENSG00000013810, ENSG00000101439, ENSG00000185950, ENSG00000148400, ENSG00000078699, ENSG00000100346, ENSG00000178053, ENSG00000147316, ENSG00000101670, ENSG00000092621, ENSG00000163806, ENSG00000134243, ENSG00000135454, ENSG00000168389, ENSG00000121297, ENSG00000101544, ENSG00000163932, ENSG00000183763, ENSG00000086061, ENSG00000121057, ENSG0000…	920	7027	16792	1.03378	1	1	0.983524
Annotation Cluster 22	Enrichment Score: 2.1984673732319107
Category	Term	Count	%	PValue	Genes	List Total	Pop Hits	Pop Total	Fold Enrichment	Bonferroni	Benjamini	FDR
GOTERM_BP_ALL	GO:0046847~filopodium assembly	10	0.963391	0.000747	ENSG00000139132, ENSG00000145934, ENSG00000099864, ENSG00000180263, ENSG00000169760, ENSG00000137942, ENSG00000163932, ENSG00000136002, ENSG00000075618, ENSG00000106299	920	46	16792	3.96786	0.992568	0.0480406	0.0472419
GOTERM_BP_ALL	GO:0060491~regulation of cell projection assembly	18	1.7341	0.00852678	ENSG00000099864, ENSG00000065882, ENSG00000137942, ENSG00000138587, ENSG00000196405, ENSG00000172830, ENSG00000110880, ENSG00000111490, ENSG00000184292, ENSG00000035115, ENSG00000145934, ENSG00000084112, ENSG00000151849, ENSG00000169760, ENSG00000149798, ENSG00000163932, ENSG00000075618, ENSG00000106299	920	164	16792	2.00329	1	0.288311	0.283517
GOTERM_BP_ALL	GO:0051491~positive regulation of filopodium assembly	6	0.578035	0.0122246	ENSG00000145934, ENSG00000099864, ENSG00000169760, ENSG00000137942, ENSG00000075618, ENSG00000106299	920	26	16792	4.21204	1	0.364293	0.358236
GOTERM_BP_ALL	GO:0051489~regulation of filopodium assembly	7	0.674374	0.020632	ENSG00000145934, ENSG00000099864, ENSG00000169760, ENSG00000137942, ENSG00000163932, ENSG00000075618, ENSG00000106299	920	40	16792	3.19413	1	0.511657	0.50315
Annotation Cluster 23	Enrichment Score: 2.084049642242787
Category	Term	Count	%	PValue	Genes	List Total	Pop Hits	Pop Total	Fold Enrichment	Bonferroni	Benjamini	FDR
GOTERM_BP_ALL	GO:0033262~regulation of nuclear cell cycle DNA replication	5	0.481696	0.0030969	ENSG00000161692, ENSG00000075131, ENSG00000097046, ENSG00000183765, ENSG00000167513	920	12	16792	7.60507	1	0.140023	0.137695
GOTERM_BP_ALL	GO:0033260~nuclear DNA replication	6	0.578035	0.00716026	ENSG00000161692, ENSG00000093009, ENSG00000097046, ENSG00000183765, ENSG00000135336, ENSG00000163950	920	23	16792	4.76144	1	0.26225	0.257889
GOTERM_BP_ALL	GO:0044786~cell cycle DNA replication	6	0.578035	0.0252345	ENSG00000161692, ENSG00000093009, ENSG00000097046, ENSG00000183765, ENSG00000135336, ENSG00000163950	920	31	16792	3.53268	1	0.568922	0.559463
Annotation Cluster 24	Enrichment Score: 2.016985797845257
Category	Term	Count	%	PValue	Genes	List Total	Pop Hits	Pop Total	Fold Enrichment	Bonferroni	Benjamini	FDR
GOTERM_BP_ALL	GO:1901021~positive regulation of calcium ion transmembrane transporter activity	9	0.867052	0.000199	ENSG00000198363, ENSG00000130038, ENSG00000126803, ENSG00000213533, ENSG00000153956, ENSG00000198626, ENSG00000186439, ENSG00000160678, ENSG00000148834	920	31	16792	5.29902	0.729433	0.0161371	0.0158688
GOTERM_BP_ALL	GO:2001259~positive regulation of cation channel activity	8	0.770713	0.00408831	ENSG00000163131, ENSG00000198363, ENSG00000130038, ENSG00000213533, ENSG00000153956, ENSG00000186439, ENSG00000160678, ENSG00000148834	920	38	16792	3.84256	1	0.17072	0.167881
GOTERM_BP_ALL	GO:1901341~positive regulation of store-operated calcium channel activity	3	0.289017	0.0387348	ENSG00000198363, ENSG00000130038, ENSG00000213533	920	6	16792	9.12609	1	0.709345	0.697551
GOTERM_BP_ALL	GO:0032237~activation of store-operated calcium channel activity	3	0.289017	0.0387348	ENSG00000198363, ENSG00000130038, ENSG00000213533	920	6	16792	9.12609	1	0.709345	0.697551
GOTERM_BP_ALL	GO:1901339~regulation of store-operated calcium channel activity	3	0.289017	0.0672438	ENSG00000198363, ENSG00000130038, ENSG00000213533	920	8	16792	6.84457	1	0.969283	0.953167
Annotation Cluster 25	Enrichment Score: 1.8896905703388351
Category	Term	Count	%	PValue	Genes	List Total	Pop Hits	Pop Total	Fold Enrichment	Bonferroni	Benjamini	FDR
GOTERM_BP_ALL	GO:0003006~developmental process involved in reproduction	62	5.97303	1.37e-05	ENSG00000177885, ENSG00000107779, ENSG00000158806, ENSG00000113658, ENSG00000187091, ENSG00000132972, ENSG00000149418, ENSG00000101439, ENSG00000146707, ENSG00000148400, ENSG00000131914, ENSG00000135919, ENSG00000184347, ENSG00000169946, ENSG00000183733, ENSG00000179598, ENSG00000139618, ENSG00000105948, ENSG00000176720, ENSG00000132780, ENSG00000087903, ENSG00000169071, ENSG00000110092, ENSG0000…	920	636	16792	1.7793	0.0857911	0.00160171	0.00157508
GOTERM_BP_ALL	GO:0007548~sex differentiation	27	2.60116	0.00355058	ENSG00000102384, ENSG00000221829, ENSG00000107779, ENSG00000198400, ENSG00000113658, ENSG00000138696, ENSG00000168556, ENSG00000101439, ENSG00000168036, ENSG00000125863, ENSG00000169946, ENSG00000184347, ENSG00000139618, ENSG00000129194, ENSG00000132780, ENSG00000176720, ENSG00000130385, ENSG00000169071, ENSG00000110092, ENSG00000165059, ENSG00000121039, ENSG00000087510, ENSG00000137075, ENSG0000…	920	269	16792	1.832	1	0.153142	0.150596
GOTERM_BP_ALL	GO:0008406~gonad development	21	2.02312	0.0131553	ENSG00000221829, ENSG00000139618, ENSG00000198400, ENSG00000129194, ENSG00000132780, ENSG00000176720, ENSG00000138696, ENSG00000130385, ENSG00000168556, ENSG00000110092, ENSG00000165059, ENSG00000121039, ENSG00000101439, ENSG00000087510, ENSG00000137075, ENSG00000164404, ENSG00000125863, ENSG00000054356, ENSG00000162624, ENSG00000169946, ENSG00000184347	920	213	16792	1.79951	1	0.383316	0.376943
GOTERM_BP_ALL	GO:0048608~reproductive structure development	35	3.37187	0.01377	ENSG00000221829, ENSG00000177885, ENSG00000198400, ENSG00000187091, ENSG00000041982, ENSG00000138696, ENSG00000111012, ENSG00000168556, ENSG00000149418, ENSG00000101439, ENSG00000168036, ENSG00000148400, ENSG00000125863, ENSG00000135919, ENSG00000124216, ENSG00000169946, ENSG00000184347, ENSG00000139618, ENSG00000163508, ENSG00000129194, ENSG00000132780, ENSG00000176720, ENSG00000130385, ENSG0000…	920	418	16792	1.52829	1	0.397693	0.391081
GOTERM_BP_ALL	GO:0061458~reproductive system development	35	3.37187	0.0162208	ENSG00000221829, ENSG00000177885, ENSG00000198400, ENSG00000187091, ENSG00000041982, ENSG00000138696, ENSG00000111012, ENSG00000168556, ENSG00000149418, ENSG00000101439, ENSG00000168036, ENSG00000148400, ENSG00000125863, ENSG00000135919, ENSG00000124216, ENSG00000169946, ENSG00000184347, ENSG00000139618, ENSG00000163508, ENSG00000129194, ENSG00000132780, ENSG00000176720, ENSG00000130385, ENSG0000…	920	423	16792	1.51023	1	0.447399	0.43996
GOTERM_BP_ALL	GO:0045137~development of primary sexual characteristics	21	2.02312	0.0165897	ENSG00000221829, ENSG00000139618, ENSG00000198400, ENSG00000129194, ENSG00000132780, ENSG00000176720, ENSG00000138696, ENSG00000130385, ENSG00000168556, ENSG00000110092, ENSG00000165059, ENSG00000121039, ENSG00000101439, ENSG00000087510, ENSG00000137075, ENSG00000164404, ENSG00000125863, ENSG00000054356, ENSG00000162624, ENSG00000169946, ENSG00000184347	920	218	16792	1.75824	1	0.453174	0.44564
GOTERM_BP_ALL	GO:0046661~male sex differentiation	14	1.34875	0.0930109	ENSG00000107779, ENSG00000198400, ENSG00000113658, ENSG00000129194, ENSG00000132780, ENSG00000176720, ENSG00000168556, ENSG00000110092, ENSG00000165059, ENSG00000101439, ENSG00000087510, ENSG00000168036, ENSG00000137075, ENSG00000169946	920	158	16792	1.61728	1	1	0.983524
GOTERM_BP_ALL	GO:0008584~male gonad development	11	1.05973	0.211318	ENSG00000110092, ENSG00000168556, ENSG00000165059, ENSG00000101439, ENSG00000087510, ENSG00000198400, ENSG00000137075, ENSG00000129194, ENSG00000132780, ENSG00000176720, ENSG00000169946	920	136	16792	1.47628	1	1	0.983524
GOTERM_BP_ALL	GO:0046546~development of primary male sexual characteristics	11	1.05973	0.211318	ENSG00000110092, ENSG00000168556, ENSG00000165059, ENSG00000101439, ENSG00000087510, ENSG00000198400, ENSG00000137075, ENSG00000129194, ENSG00000132780, ENSG00000176720, ENSG00000169946	920	136	16792	1.47628	1	1	0.983524
Annotation Cluster 26	Enrichment Score: 1.8104576448907108
Category	Term	Count	%	PValue	Genes	List Total	Pop Hits	Pop Total	Fold Enrichment	Bonferroni	Benjamini	FDR
GOTERM_BP_ALL	GO:0030031~cell projection assembly	41	3.9499	0.00045	ENSG00000099864, ENSG00000137942, ENSG00000110047, ENSG00000132254, ENSG00000196405, ENSG00000172830, ENSG00000110880, ENSG00000111490, ENSG00000145934, ENSG00000117155, ENSG00000102606, ENSG00000084112, ENSG00000151849, ENSG00000169760, ENSG00000149798, ENSG00000125863, ENSG00000160299, ENSG00000125249, ENSG00000168778, ENSG00000109944, ENSG00000150275, ENSG00000180263, ENSG00000065882, ENSG0000…	920	419	16792	1.78601	0.947613	0.0320481	0.0315153
GOTERM_BP_ALL	GO:0070925~organelle assembly	50	4.81696	0.0154465	ENSG00000046651, ENSG00000137942, ENSG00000101639, ENSG00000275835, ENSG00000151849, ENSG00000160299, ENSG00000147874, ENSG00000168778, ENSG00000109944, ENSG00000110934, ENSG00000150275, ENSG00000117724, ENSG00000105948, ENSG00000138686, ENSG00000087903, ENSG00000138160, ENSG00000133393, ENSG00000086300, ENSG00000101624, ENSG00000100099, ENSG00000075618, ENSG00000104450, ENSG00000183765, ENSG0000…	920	653	16792	1.39756	1	0.430924	0.423759
GOTERM_BP_ALL	GO:0060271~cilium morphogenesis	23	2.2158	0.0169784	ENSG00000109944, ENSG00000150275, ENSG00000046651, ENSG00000137942, ENSG00000105948, ENSG00000110047, ENSG00000135315, ENSG00000138587, ENSG00000087903, ENSG00000138686, ENSG00000148180, ENSG00000151466, ENSG00000111490, ENSG00000117155, ENSG00000083535, ENSG00000133393, ENSG00000086300, ENSG00000151849, ENSG00000148400, ENSG00000125863, ENSG00000160299, ENSG00000104450, ENSG00000168778	920	247	16792	1.6996	1	0.461868	0.454189
GOTERM_BP_ALL	GO:0042384~cilium assembly	20	1.92678	0.0182536	ENSG00000109944, ENSG00000150275, ENSG00000137942, ENSG00000105948, ENSG00000110047, ENSG00000135315, ENSG00000138587, ENSG00000087903, ENSG00000138686, ENSG00000151466, ENSG00000111490, ENSG00000117155, ENSG00000083535, ENSG00000133393, ENSG00000086300, ENSG00000151849, ENSG00000125863, ENSG00000160299, ENSG00000104450, ENSG00000168778	920	206	16792	1.77206	1	0.484496	0.476441
GOTERM_BP_ALL	GO:0044782~cilium organization	21	2.02312	0.0244986	ENSG00000109944, ENSG00000131697, ENSG00000150275, ENSG00000137942, ENSG00000105948, ENSG00000110047, ENSG00000135315, ENSG00000138587, ENSG00000087903, ENSG00000138686, ENSG00000151466, ENSG00000111490, ENSG00000117155, ENSG00000083535, ENSG00000133393, ENSG00000086300, ENSG00000151849, ENSG00000125863, ENSG00000160299, ENSG00000104450, ENSG00000168778	920	227	16792	1.68853	1	0.567538	0.558102
GOTERM_BP_ALL	GO:0010927~cellular component assembly involved in morphogenesis	20	1.92678	0.260067	ENSG00000109944, ENSG00000150275, ENSG00000137942, ENSG00000105948, ENSG00000110047, ENSG00000135315, ENSG00000138587, ENSG00000087903, ENSG00000138686, ENSG00000151466, ENSG00000111490, ENSG00000117155, ENSG00000083535, ENSG00000133393, ENSG00000086300, ENSG00000151849, ENSG00000125863, ENSG00000160299, ENSG00000104450, ENSG00000168778	920	294	16792	1.24164	1	1	0.983524
Annotation Cluster 27	Enrichment Score: 1.713169197624886
Category	Term	Count	%	PValue	Genes	List Total	Pop Hits	Pop Total	Fold Enrichment	Bonferroni	Benjamini	FDR
GOTERM_BP_ALL	GO:0007076~mitotic chromosome condensation	5	0.481696	0.00748859	ENSG00000136824, ENSG00000109805, ENSG00000010292, ENSG00000113810, ENSG00000121152	920	15	16792	6.08406	1	0.269754	0.265269
GOTERM_BP_ALL	GO:0010032~meiotic chromosome condensation	3	0.289017	0.0267847	ENSG00000136824, ENSG00000010292, ENSG00000113810	920	5	16792	10.9513	1	0.587292	0.577528
GOTERM_BP_ALL	GO:0030261~chromosome condensation	6	0.578035	0.0361582	ENSG00000136824, ENSG00000109805, ENSG00000010292, ENSG00000113810, ENSG00000134057, ENSG00000121152	920	34	16792	3.22097	1	0.684136	0.672761
Annotation Cluster 28	Enrichment Score: 1.6497480758795149
Category	Term	Count	%	PValue	Genes	List Total	Pop Hits	Pop Total	Fold Enrichment	Bonferroni	Benjamini	FDR
GOTERM_BP_ALL	GO:0045132~meiotic chromosome segregation	15	1.44509	0.000197	ENSG00000136824, ENSG00000172680, ENSG00000164828, ENSG00000135476, ENSG00000198765, ENSG00000113810, ENSG00000112742, ENSG00000066923, ENSG00000154920, ENSG00000172732, ENSG00000071539, ENSG00000163535, ENSG00000144554, ENSG00000250254, ENSG00000058804	920	85	16792	3.22097	0.724466	0.0161115	0.0158436
GOTERM_BP_ALL	GO:0070192~chromosome organization involved in meiotic cell cycle	10	0.963391	0.00566207	ENSG00000136824, ENSG00000164828, ENSG00000071539, ENSG00000163535, ENSG00000010292, ENSG00000198765, ENSG00000113810, ENSG00000066923, ENSG00000144554, ENSG00000058804	920	61	16792	2.99216	1	0.223618	0.2199
GOTERM_BP_ALL	GO:0045143~homologous chromosome segregation	8	0.770713	0.0322681	ENSG00000164828, ENSG00000135476, ENSG00000071539, ENSG00000198765, ENSG00000066923, ENSG00000144554, ENSG00000250254, ENSG00000058804	920	56	16792	2.60745	1	0.635283	0.624721
GOTERM_BP_ALL	GO:0007129~synapsis	6	0.578035	0.0776959	ENSG00000164828, ENSG00000071539, ENSG00000198765, ENSG00000066923, ENSG00000144554, ENSG00000058804	920	42	16792	2.60745	1	1	0.983524
GOTERM_BP_ALL	GO:0070193~synaptonemal complex organization	4	0.385356	0.141254	ENSG00000126803, ENSG00000071539, ENSG00000198765, ENSG00000066923	920	24	16792	3.04203	1	1	0.983524
GOTERM_BP_ALL	GO:0007130~synaptonemal complex assembly	3	0.289017	0.320464	ENSG00000071539, ENSG00000198765, ENSG00000066923	920	21	16792	2.60745	1	1	0.983524
Annotation Cluster 29	Enrichment Score: 1.6171861083983765
Category	Term	Count	%	PValue	Genes	List Total	Pop Hits	Pop Total	Fold Enrichment	Bonferroni	Benjamini	FDR
GOTERM_BP_ALL	GO:0040020~regulation of meiotic nuclear division	7	0.674374	0.00506587	ENSG00000117399, ENSG00000158806, ENSG00000112029, ENSG00000172680, ENSG00000156509, ENSG00000112742, ENSG00000197181	920	30	16792	4.25884	1	0.203754	0.200366
GOTERM_BP_ALL	GO:2000241~regulation of reproductive process	15	1.44509	0.00903954	ENSG00000158806, ENSG00000112029, ENSG00000172680, ENSG00000156509, ENSG00000112742, ENSG00000117399, ENSG00000168036, ENSG00000146707, ENSG00000164404, ENSG00000148400, ENSG00000087586, ENSG00000124216, ENSG00000169946, ENSG00000103310, ENSG00000197181	920	126	16792	2.17288	1	0.297805	0.292854
GOTERM_BP_ALL	GO:0051445~regulation of meiotic cell cycle	7	0.674374	0.0230857	ENSG00000117399, ENSG00000158806, ENSG00000112029, ENSG00000172680, ENSG00000156509, ENSG00000112742, ENSG00000197181	920	41	16792	3.11622	1	0.546389	0.537304
GOTERM_BP_ALL	GO:0045835~negative regulation of meiotic nuclear division	4	0.385356	0.0309461	ENSG00000112029, ENSG00000172680, ENSG00000156509, ENSG00000112742	920	13	16792	5.61605	1	0.631159	0.620666
GOTERM_BP_ALL	GO:2000242~negative regulation of reproductive process	7	0.674374	0.0735086	ENSG00000112029, ENSG00000172680, ENSG00000156509, ENSG00000124216, ENSG00000112742, ENSG00000169946, ENSG00000103310	920	54	16792	2.36602	1	1	0.983524
GOTERM_BP_ALL	GO:0051447~negative regulation of meiotic cell cycle	4	0.385356	0.0823752	ENSG00000112029, ENSG00000172680, ENSG00000156509, ENSG00000112742	920	19	16792	3.84256	1	1	0.983524
Annotation Cluster 30	Enrichment Score: 1.585940723946556
Category	Term	Count	%	PValue	Genes	List Total	Pop Hits	Pop Total	Fold Enrichment	Bonferroni	Benjamini	FDR
GOTERM_BP_ALL	GO:0006775~fat-soluble vitamin metabolic process	9	0.867052	0.00174939	ENSG00000019186, ENSG00000095596, ENSG00000121207, ENSG00000186104, ENSG00000081479, ENSG00000114115, ENSG00000124216, ENSG00000111012, ENSG00000003137	920	42	16792	3.91118	0.99999	0.091752	0.0902265
GOTERM_BP_ALL	GO:0042363~fat-soluble vitamin catabolic process	4	0.385356	0.0146747	ENSG00000019186, ENSG00000095596, ENSG00000111012, ENSG00000003137	920	10	16792	7.30087	1	0.414553	0.407661
GOTERM_BP_ALL	GO:0009111~vitamin catabolic process	4	0.385356	0.0193687	ENSG00000019186, ENSG00000095596, ENSG00000111012, ENSG00000003137	920	11	16792	6.63715	1	0.505901	0.49749
GOTERM_BP_ALL	GO:0030522~intracellular receptor signaling pathway	11	1.05973	0.91134	ENSG00000019186, ENSG00000095596, ENSG00000214530, ENSG00000168036, ENSG00000112983, ENSG00000105173, ENSG00000086061, ENSG00000160973, ENSG00000111012, ENSG00000003137, ENSG00000063978	920	261	16792	0.769249	1	1	0.983524
Annotation Cluster 31	Enrichment Score: 1.471281675079952
Category	Term	Count	%	PValue	Genes	List Total	Pop Hits	Pop Total	Fold Enrichment	Bonferroni	Benjamini	FDR
GOTERM_BP_ALL	GO:0001556~oocyte maturation	6	0.578035	0.0103289	ENSG00000139618, ENSG00000112029, ENSG00000101104, ENSG00000071539, ENSG00000134057, ENSG00000087586	920	25	16792	4.38052	1	0.322458	0.317097
GOTERM_BP_ALL	GO:0007144~female meiosis I	3	0.289017	0.0522916	ENSG00000112029, ENSG00000071539, ENSG00000087586	920	7	16792	7.82236	1	0.842319	0.828315
GOTERM_BP_ALL	GO:0007143~female meiotic division	5	0.481696	0.0713953	ENSG00000112029, ENSG00000071539, ENSG00000087586, ENSG00000112742, ENSG00000134278	920	29	16792	3.14693	1	1	0.983524
Annotation Cluster 32	Enrichment Score: 1.4612139233579364
Category	Term	Count	%	PValue	Genes	List Total	Pop Hits	Pop Total	Fold Enrichment	Bonferroni	Benjamini	FDR
GOTERM_BP_ALL	GO:0007420~brain development	52	5.00963	0.0153211	ENSG00000151012, ENSG00000130479, ENSG00000107779, ENSG00000150764, ENSG00000067715, ENSG00000013810, ENSG00000101439, ENSG00000185950, ENSG00000148400, ENSG00000135919, ENSG00000147316, ENSG00000184347, ENSG00000164853, ENSG00000109944, ENSG00000154277, ENSG00000176884, ENSG00000115507, ENSG00000139618, ENSG00000092621, ENSG00000117724, ENSG00000176720, ENSG00000138686, ENSG00000168389, ENSG0000…	920	684	16792	1.38759	1	0.429251	0.422115
GOTERM_BP_ALL	GO:0060322~head development	53	5.10597	0.0248212	ENSG00000151012, ENSG00000130479, ENSG00000107779, ENSG00000150764, ENSG00000067715, ENSG00000013810, ENSG00000101439, ENSG00000185950, ENSG00000126458, ENSG00000148400, ENSG00000135919, ENSG00000147316, ENSG00000184347, ENSG00000164853, ENSG00000109944, ENSG00000154277, ENSG00000176884, ENSG00000115507, ENSG00000139618, ENSG00000092621, ENSG00000117724, ENSG00000176720, ENSG00000138686, ENSG0000…	920	720	16792	1.34356	1	0.568922	0.559463
GOTERM_BP_ALL	GO:0007417~central nervous system development	64	6.1657	0.0282968	ENSG00000151012, ENSG00000130479, ENSG00000107779, ENSG00000150764, ENSG00000171189, ENSG00000067715, ENSG00000013810, ENSG00000101439, ENSG00000107295, ENSG00000185950, ENSG00000148400, ENSG00000135919, ENSG00000140600, ENSG00000147316, ENSG00000184347, ENSG00000164853, ENSG00000109944, ENSG00000154277, ENSG00000176884, ENSG00000115507, ENSG00000139618, ENSG00000092621, ENSG00000117724, ENSG0000…	920	904	16792	1.29219	1	0.606255	0.596175
GOTERM_BP_ALL	GO:0030900~forebrain development	26	2.50482	0.13283	ENSG00000107779, ENSG00000150764, ENSG00000173786, ENSG00000081479, ENSG00000116147, ENSG00000073050, ENSG00000013810, ENSG00000168036, ENSG00000148400, ENSG00000125863, ENSG00000147316, ENSG00000184347, ENSG00000164853, ENSG00000176884, ENSG00000115507, ENSG00000163508, ENSG00000157168, ENSG00000178568, ENSG00000111087, ENSG00000168389, ENSG00000163394, ENSG00000162624, ENSG00000010810, ENSG0000…	920	361	16792	1.31456	1	1	0.983524
Annotation Cluster 33	Enrichment Score: 1.3663316579172917
Category	Term	Count	%	PValue	Genes	List Total	Pop Hits	Pop Total	Fold Enrichment	Bonferroni	Benjamini	FDR
GOTERM_BP_ALL	GO:0030030~cell projection organization	104	10.0193	8.06e-05	ENSG00000177885, ENSG00000173166, ENSG00000130559, ENSG00000067715, ENSG00000145934, ENSG00000182040, ENSG00000078699, ENSG00000148400, ENSG00000125249, ENSG00000184347, ENSG00000168778, ENSG00000109944, ENSG00000150275, ENSG00000131899, ENSG00000092621, ENSG00000180263, ENSG00000138686, ENSG00000139132, ENSG00000184292, ENSG00000133393, ENSG00000163932, ENSG00000075618, ENSG00000074527, ENSG0000…	920	1301	16792	1.45905	0.410623	0.00724202	0.00712162
GOTERM_BP_ALL	GO:0000902~cell morphogenesis	96	9.24855	0.000487	ENSG00000075856, ENSG00000130479, ENSG00000177885, ENSG00000197451, ENSG00000173166, ENSG00000099864, ENSG00000173482, ENSG00000046651, ENSG00000137942, ENSG00000114346, ENSG00000067715, ENSG00000097046, ENSG00000171587, ENSG00000151651, ENSG00000196405, ENSG00000115112, ENSG00000172830, ENSG00000143434, ENSG00000145934, ENSG00000102606, ENSG00000149418, ENSG00000151849, ENSG00000122694, ENSG0000…	920	1240	16792	1.41307	0.959047	0.0341505	0.0335827
GOTERM_BP_ALL	GO:0048468~cell development	138	13.2948	0.00159921	ENSG00000177885, ENSG00000173166, ENSG00000107779, ENSG00000130559, ENSG00000113658, ENSG00000114346, ENSG00000067715, ENSG00000132972, ENSG00000145934, ENSG00000182040, ENSG00000101439, ENSG00000078699, ENSG00000148400, ENSG00000131914, ENSG00000125249, ENSG00000184347, ENSG00000150275, ENSG00000131899, ENSG00000092621, ENSG00000184292, ENSG00000116990, ENSG00000168389, ENSG00000071539, ENSG0000…	920	1968	16792	1.27988	0.999972	0.0866478	0.0852072
GOTERM_BP_ALL	GO:0032989~cellular component morphogenesis	97	9.34489	0.00234705	ENSG00000075856, ENSG00000177885, ENSG00000173166, ENSG00000114346, ENSG00000067715, ENSG00000151651, ENSG00000145934, ENSG00000148400, ENSG00000125249, ENSG00000184347, ENSG00000168778, ENSG00000109944, ENSG00000150275, ENSG00000131899, ENSG00000180263, ENSG00000138686, ENSG00000139132, ENSG00000184292, ENSG00000133393, ENSG00000125931, ENSG00000074527, ENSG00000180138, ENSG00000113838, ENSG0000…	920	1321	16792	1.34024	1	0.115694	0.11377
GOTERM_BP_ALL	GO:0030182~neuron differentiation	91	8.76686	0.00243568	ENSG00000137707, ENSG00000130479, ENSG00000177885, ENSG00000173166, ENSG00000099864, ENSG00000173482, ENSG00000130559, ENSG00000015592, ENSG00000150764, ENSG00000114346, ENSG00000067715, ENSG00000171587, ENSG00000196405, ENSG00000172830, ENSG00000143434, ENSG00000145934, ENSG00000182040, ENSG00000078699, ENSG00000148400, ENSG00000131914, ENSG00000125249, ENSG00000061492, ENSG00000055732, ENSG0000…	920	1226	16792	1.35477	1	0.118284	0.116317
GOTERM_BP_ALL	GO:0048858~cell projection morphogenesis	63	6.06936	0.00327066	ENSG00000130479, ENSG00000177885, ENSG00000173166, ENSG00000173482, ENSG00000046651, ENSG00000137942, ENSG00000067715, ENSG00000171587, ENSG00000196405, ENSG00000143434, ENSG00000145934, ENSG00000102606, ENSG00000151849, ENSG00000148400, ENSG00000160299, ENSG00000100266, ENSG00000184347, ENSG00000168778, ENSG00000109944, ENSG00000072315, ENSG00000150275, ENSG00000154277, ENSG00000131899, ENSG0000…	920	797	16792	1.44277	1	0.143909	0.141516
GOTERM_BP_ALL	GO:0032990~cell part morphogenesis	64	6.1657	0.00359505	ENSG00000130479, ENSG00000177885, ENSG00000173166, ENSG00000173482, ENSG00000046651, ENSG00000137942, ENSG00000067715, ENSG00000171587, ENSG00000196405, ENSG00000156502, ENSG00000143434, ENSG00000145934, ENSG00000102606, ENSG00000151849, ENSG00000148400, ENSG00000160299, ENSG00000100266, ENSG00000184347, ENSG00000168778, ENSG00000109944, ENSG00000072315, ENSG00000150275, ENSG00000154277, ENSG0000…	920	817	16792	1.42979	1	0.154047	0.151486
GOTERM_BP_ALL	GO:0048699~generation of neurons	95	9.15222	0.00981651	ENSG00000137707, ENSG00000130479, ENSG00000177885, ENSG00000107779, ENSG00000173166, ENSG00000099864, ENSG00000173482, ENSG00000130559, ENSG00000015592, ENSG00000150764, ENSG00000114346, ENSG00000067715, ENSG00000171587, ENSG00000196405, ENSG00000172830, ENSG00000143434, ENSG00000145934, ENSG00000182040, ENSG00000078699, ENSG00000148400, ENSG00000131914, ENSG00000135919, ENSG00000125249, ENSG0000…	920	1357	16792	1.27779	1	0.312413	0.307219
GOTERM_BP_ALL	GO:0007399~nervous system development	143	13.7765	0.0120451	ENSG00000151012, ENSG00000177885, ENSG00000173166, ENSG00000107779, ENSG00000130559, ENSG00000114346, ENSG00000067715, ENSG00000013810, ENSG00000145934, ENSG00000182040, ENSG00000101439, ENSG00000078699, ENSG00000185950, ENSG00000148400, ENSG00000131914, ENSG00000125249, ENSG00000055732, ENSG00000147316, ENSG00000184347, ENSG00000164853, ENSG00000109944, ENSG00000150275, ENSG00000069188, ENSG0000…	920	2170	16792	1.20279	1	0.362237	0.356215
GOTERM_BP_ALL	GO:0022604~regulation of cell morphogenesis	45	4.33526	0.0125985	ENSG00000113838, ENSG00000099864, ENSG00000206190, ENSG00000130559, ENSG00000110888, ENSG00000115414, ENSG00000116106, ENSG00000067715, ENSG00000097046, ENSG00000171587, ENSG00000116147, ENSG00000172830, ENSG00000110880, ENSG00000143434, ENSG00000111490, ENSG00000102606, ENSG00000168036, ENSG00000084112, ENSG00000151849, ENSG00000169760, ENSG00000149798, ENSG00000122694, ENSG00000148400, ENSG0000…	920	568	16792	1.44603	1	0.370385	0.364227
GOTERM_BP_ALL	GO:0031344~regulation of cell projection organization	45	4.33526	0.0144809	ENSG00000156642, ENSG00000099864, ENSG00000198400, ENSG00000110888, ENSG00000137942, ENSG00000115414, ENSG00000116106, ENSG00000067715, ENSG00000171587, ENSG00000196405, ENSG00000116147, ENSG00000172830, ENSG00000110880, ENSG00000143434, ENSG00000117399, ENSG00000111490, ENSG00000145934, ENSG00000102606, ENSG00000084112, ENSG00000151849, ENSG00000169760, ENSG00000149798, ENSG00000078699, ENSG0000…	920	572	16792	1.43592	1	0.414553	0.407661
GOTERM_BP_ALL	GO:0031346~positive regulation of cell projection organization	27	2.60116	0.01631	ENSG00000156642, ENSG00000099864, ENSG00000198400, ENSG00000110888, ENSG00000137942, ENSG00000115414, ENSG00000116106, ENSG00000067715, ENSG00000171587, ENSG00000110880, ENSG00000145934, ENSG00000102606, ENSG00000151849, ENSG00000169760, ENSG00000149798, ENSG00000078699, ENSG00000147852, ENSG00000072315, ENSG00000196576, ENSG00000112655, ENSG00000157168, ENSG00000138587, ENSG00000176406, ENSG0000…	920	304	16792	1.62108	1	0.447399	0.43996
GOTERM_BP_ALL	GO:0031175~neuron projection development	60	5.78035	0.0172767	ENSG00000130479, ENSG00000177885, ENSG00000173166, ENSG00000099864, ENSG00000173482, ENSG00000130559, ENSG00000015592, ENSG00000067715, ENSG00000171587, ENSG00000196405, ENSG00000172830, ENSG00000143434, ENSG00000145934, ENSG00000078699, ENSG00000148400, ENSG00000125249, ENSG00000184347, ENSG00000072315, ENSG00000154277, ENSG00000176884, ENSG00000131899, ENSG00000092621, ENSG00000115468, ENSG0000…	920	817	16792	1.34043	1	0.466115	0.458365
GOTERM_BP_ALL	GO:0045664~regulation of neuron differentiation	43	4.14258	0.0238376	ENSG00000156642, ENSG00000099864, ENSG00000198400, ENSG00000136717, ENSG00000110888, ENSG00000150764, ENSG00000114346, ENSG00000175324, ENSG00000115414, ENSG00000116106, ENSG00000067715, ENSG00000171587, ENSG00000116147, ENSG00000172830, ENSG00000143434, ENSG00000117399, ENSG00000198719, ENSG00000084112, ENSG00000169760, ENSG00000148400, ENSG00000078699, ENSG00000131914, ENSG00000125249, ENSG0000…	920	560	16792	1.40151	1	0.556153	0.546906
GOTERM_BP_ALL	GO:0000904~cell morphogenesis involved in differentiation	55	5.29865	0.0253394	ENSG00000177885, ENSG00000197451, ENSG00000173166, ENSG00000173482, ENSG00000171587, ENSG00000196405, ENSG00000172830, ENSG00000143434, ENSG00000145934, ENSG00000102606, ENSG00000149418, ENSG00000122694, ENSG00000148400, ENSG00000125249, ENSG00000061492, ENSG00000184347, ENSG00000072315, ENSG00000150275, ENSG00000154277, ENSG00000176884, ENSG00000131899, ENSG00000137312, ENSG00000184292, ENSG0000…	920	753	16792	1.33316	1	0.568922	0.559463
GOTERM_BP_ALL	GO:0048666~neuron development	68	6.55106	0.0261068	ENSG00000130479, ENSG00000177885, ENSG00000173166, ENSG00000099864, ENSG00000173482, ENSG00000130559, ENSG00000015592, ENSG00000067715, ENSG00000171587, ENSG00000196405, ENSG00000172830, ENSG00000143434, ENSG00000145934, ENSG00000182040, ENSG00000078699, ENSG00000148400, ENSG00000125249, ENSG00000184347, ENSG00000131697, ENSG00000072315, ENSG00000150275, ENSG00000154277, ENSG00000176884, ENSG0000…	920	965	16792	1.28616	1	0.58415	0.574438
GOTERM_BP_ALL	GO:0022008~neurogenesis	97	9.34489	0.027126	ENSG00000177885, ENSG00000173166, ENSG00000107779, ENSG00000130559, ENSG00000114346, ENSG00000067715, ENSG00000145934, ENSG00000182040, ENSG00000078699, ENSG00000148400, ENSG00000131914, ENSG00000125249, ENSG00000055732, ENSG00000184347, ENSG00000164853, ENSG00000150275, ENSG00000069188, ENSG00000136944, ENSG00000131899, ENSG00000092621, ENSG00000176720, ENSG00000116990, ENSG00000101544, ENSG0000…	920	1447	16792	1.22354	1	0.588868	0.579077
GOTERM_BP_ALL	GO:0010769~regulation of cell morphogenesis involved in differentiation	28	2.6975	0.0328044	ENSG00000110888, ENSG00000115414, ENSG00000116106, ENSG00000171587, ENSG00000116147, ENSG00000172830, ENSG00000110880, ENSG00000143434, ENSG00000102606, ENSG00000168036, ENSG00000084112, ENSG00000169760, ENSG00000122694, ENSG00000148400, ENSG00000124216, ENSG00000125249, ENSG00000184347, ENSG00000072315, ENSG00000176884, ENSG00000114999, ENSG00000154096, ENSG00000196576, ENSG00000111962, ENSG0000…	920	339	16792	1.50755	1	0.643909	0.633203
GOTERM_BP_ALL	GO:0050767~regulation of neurogenesis	49	4.72062	0.0440538	ENSG00000107779, ENSG00000099864, ENSG00000150764, ENSG00000114346, ENSG00000067715, ENSG00000171587, ENSG00000172830, ENSG00000143434, ENSG00000078699, ENSG00000148400, ENSG00000131914, ENSG00000135919, ENSG00000125249, ENSG00000184347, ENSG00000072315, ENSG00000176884, ENSG00000163608, ENSG00000176887, ENSG00000176406, ENSG00000204624, ENSG00000116990, ENSG00000107562, ENSG00000156687, ENSG0000…	920	682	16792	1.31137	1	0.770178	0.757373
GOTERM_BP_ALL	GO:0030154~cell differentiation	222	21.3873	0.0460381	ENSG00000151012, ENSG00000177885, ENSG00000173166, ENSG00000107779, ENSG00000130559, ENSG00000113658, ENSG00000116128, ENSG00000132972, ENSG00000145934, ENSG00000101439, ENSG00000148400, ENSG00000078699, ENSG00000178053, ENSG00000150275, ENSG00000069188, ENSG00000077800, ENSG00000131899, ENSG00000092621, ENSG00000134243, ENSG00000184292, ENSG00000168389, ENSG00000101544, ENSG00000074527, ENSG0000…	920	3652	16792	1.10952	1	0.781932	0.768932
GOTERM_BP_ALL	GO:0061564~axon development	34	3.27553	0.0482761	ENSG00000185924, ENSG00000156687, ENSG00000177885, ENSG00000173166, ENSG00000173482, ENSG00000198400, ENSG00000173786, ENSG00000115414, ENSG00000041982, ENSG00000116106, ENSG00000138696, ENSG00000171587, ENSG00000196405, ENSG00000116147, ENSG00000143434, ENSG00000145934, ENSG00000189058, ENSG00000148400, ENSG00000184347, ENSG00000067141, ENSG00000072315, ENSG00000154134, ENSG00000154277, ENSG0000…	920	445	16792	1.39455	1	0.811537	0.798045
GOTERM_BP_ALL	GO:0060284~regulation of cell development	59	5.68401	0.0484668	ENSG00000107779, ENSG00000099864, ENSG00000150764, ENSG00000114346, ENSG00000067715, ENSG00000171587, ENSG00000172830, ENSG00000143434, ENSG00000102606, ENSG00000078699, ENSG00000122694, ENSG00000148400, ENSG00000131914, ENSG00000135919, ENSG00000125249, ENSG00000184347, ENSG00000072315, ENSG00000176884, ENSG00000163608, ENSG00000176887, ENSG00000176406, ENSG00000204624, ENSG00000184292, ENSG0000…	920	851	16792	1.26543	1	0.812656	0.799145
GOTERM_BP_ALL	GO:0022603~regulation of anatomical structure morphogenesis	70	6.74374	0.0652244	ENSG00000107779, ENSG00000099864, ENSG00000173482, ENSG00000130559, ENSG00000067715, ENSG00000097046, ENSG00000171587, ENSG00000172830, ENSG00000143434, ENSG00000102606, ENSG00000101439, ENSG00000102967, ENSG00000151849, ENSG00000122694, ENSG00000126458, ENSG00000148400, ENSG00000125249, ENSG00000184347, ENSG00000123143, ENSG00000179598, ENSG00000072315, ENSG00000176884, ENSG00000180263, ENSG0000…	920	1051	16792	1.21565	1	0.963088	0.947075
GOTERM_BP_ALL	GO:0051960~regulation of nervous system development	52	5.00963	0.088569	ENSG00000107779, ENSG00000099864, ENSG00000150764, ENSG00000114346, ENSG00000067715, ENSG00000171587, ENSG00000172830, ENSG00000143434, ENSG00000078699, ENSG00000148400, ENSG00000131914, ENSG00000135919, ENSG00000125249, ENSG00000184347, ENSG00000150471, ENSG00000072315, ENSG00000176884, ENSG00000163608, ENSG00000176887, ENSG00000176406, ENSG00000204624, ENSG00000116990, ENSG00000107562, ENSG0000…	920	769	16792	1.23422	1	1	0.983524
GOTERM_BP_ALL	GO:0048812~neuron projection morphogenesis	38	3.66089	0.098743	ENSG00000156687, ENSG00000177885, ENSG00000130479, ENSG00000173166, ENSG00000173482, ENSG00000198400, ENSG00000110888, ENSG00000173786, ENSG00000115414, ENSG00000116106, ENSG00000067715, ENSG00000138696, ENSG00000171587, ENSG00000196405, ENSG00000116147, ENSG00000143434, ENSG00000145934, ENSG00000169760, ENSG00000148400, ENSG00000087586, ENSG00000184347, ENSG00000147852, ENSG00000067141, ENSG0000…	920	543	16792	1.27732	1	1	0.983524
GOTERM_BP_ALL	GO:0010975~regulation of neuron projection development	30	2.89017	0.101331	ENSG00000156642, ENSG00000099864, ENSG00000198400, ENSG00000110888, ENSG00000115414, ENSG00000116106, ENSG00000067715, ENSG00000171587, ENSG00000116147, ENSG00000172830, ENSG00000143434, ENSG00000117399, ENSG00000084112, ENSG00000169760, ENSG00000078699, ENSG00000125249, ENSG00000184347, ENSG00000147852, ENSG00000072315, ENSG00000176884, ENSG00000135916, ENSG00000114999, ENSG00000154096, ENSG0000…	920	413	16792	1.32582	1	1	0.983524
GOTERM_BP_ALL	GO:0007409~axonogenesis	30	2.89017	0.101331	ENSG00000156687, ENSG00000177885, ENSG00000173166, ENSG00000173482, ENSG00000198400, ENSG00000173786, ENSG00000115414, ENSG00000116106, ENSG00000138696, ENSG00000171587, ENSG00000196405, ENSG00000116147, ENSG00000143434, ENSG00000145934, ENSG00000148400, ENSG00000184347, ENSG00000067141, ENSG00000072315, ENSG00000154134, ENSG00000154277, ENSG00000131899, ENSG00000114999, ENSG00000154096, ENSG0000…	920	413	16792	1.32582	1	1	0.983524
GOTERM_BP_ALL	GO:0007411~axon guidance	18	1.7341	0.105094	ENSG00000156687, ENSG00000067141, ENSG00000177885, ENSG00000154134, ENSG00000173482, ENSG00000198400, ENSG00000196576, ENSG00000116106, ENSG00000138696, ENSG00000171587, ENSG00000116147, ENSG00000196405, ENSG00000143434, ENSG00000145934, ENSG00000010810, ENSG00000107562, ENSG00000184347, ENSG00000074527	920	223	16792	1.47327	1	1	0.983524
GOTERM_BP_ALL	GO:0097485~neuron projection guidance	18	1.7341	0.108264	ENSG00000156687, ENSG00000067141, ENSG00000177885, ENSG00000154134, ENSG00000173482, ENSG00000198400, ENSG00000196576, ENSG00000116106, ENSG00000138696, ENSG00000171587, ENSG00000116147, ENSG00000196405, ENSG00000143434, ENSG00000145934, ENSG00000010810, ENSG00000107562, ENSG00000184347, ENSG00000074527	920	224	16792	1.46669	1	1	0.983524
GOTERM_BP_ALL	GO:0050793~regulation of developmental process	130	12.5241	0.115187	ENSG00000154122, ENSG00000107779, ENSG00000130559, ENSG00000114346, ENSG00000067715, ENSG00000151651, ENSG00000101439, ENSG00000126458, ENSG00000078699, ENSG00000148400, ENSG00000131914, ENSG00000125249, ENSG00000144320, ENSG00000167967, ENSG00000184347, ENSG00000180263, ENSG00000117724, ENSG00000169071, ENSG00000110092, ENSG00000139132, ENSG00000184292, ENSG00000116990, ENSG00000113360, ENSG0000…	920	2129	16792	1.11451	1	1	0.983524
GOTERM_BP_ALL	GO:0010976~positive regulation of neuron projection development	18	1.7341	0.124982	ENSG00000156642, ENSG00000072315, ENSG00000099864, ENSG00000198400, ENSG00000110888, ENSG00000196576, ENSG00000112655, ENSG00000157168, ENSG00000116106, ENSG00000115414, ENSG00000067715, ENSG00000171587, ENSG00000176406, ENSG00000169760, ENSG00000078699, ENSG00000010810, ENSG00000107562, ENSG00000147852	920	229	16792	1.43467	1	1	0.983524
GOTERM_BP_ALL	GO:0048667~cell morphogenesis involved in neuron differentiation	34	3.27553	0.141049	ENSG00000156687, ENSG00000177885, ENSG00000173166, ENSG00000173482, ENSG00000198400, ENSG00000110888, ENSG00000173786, ENSG00000115414, ENSG00000116106, ENSG00000138696, ENSG00000171587, ENSG00000196405, ENSG00000116147, ENSG00000143434, ENSG00000145934, ENSG00000169760, ENSG00000148400, ENSG00000184347, ENSG00000147852, ENSG00000067141, ENSG00000150275, ENSG00000072315, ENSG00000154134, ENSG0000…	920	496	16792	1.25116	1	1	0.983524
GOTERM_BP_ALL	GO:0010720~positive regulation of cell development	33	3.17919	0.151464	ENSG00000105697, ENSG00000156642, ENSG00000099864, ENSG00000198400, ENSG00000136717, ENSG00000110888, ENSG00000114346, ENSG00000115414, ENSG00000116106, ENSG00000067715, ENSG00000171587, ENSG00000102606, ENSG00000168036, ENSG00000169760, ENSG00000122694, ENSG00000148400, ENSG00000078699, ENSG00000131914, ENSG00000087586, ENSG00000135919, ENSG00000124216, ENSG00000147852, ENSG00000072315, ENSG0000…	920	483	16792	1.24704	1	1	0.983524
GOTERM_BP_ALL	GO:0050769~positive regulation of neurogenesis	27	2.60116	0.163497	ENSG00000156642, ENSG00000099864, ENSG00000198400, ENSG00000136717, ENSG00000110888, ENSG00000114346, ENSG00000115414, ENSG00000116106, ENSG00000067715, ENSG00000171587, ENSG00000168036, ENSG00000169760, ENSG00000148400, ENSG00000078699, ENSG00000131914, ENSG00000135919, ENSG00000147852, ENSG00000072315, ENSG00000196576, ENSG00000112655, ENSG00000157168, ENSG00000176887, ENSG00000176406, ENSG0000…	920	387	16792	1.27341	1	1	0.983524
GOTERM_BP_ALL	GO:0045666~positive regulation of neuron differentiation	22	2.11946	0.184062	ENSG00000156642, ENSG00000072315, ENSG00000099864, ENSG00000198400, ENSG00000110888, ENSG00000196576, ENSG00000114346, ENSG00000112655, ENSG00000157168, ENSG00000116106, ENSG00000115414, ENSG00000067715, ENSG00000171587, ENSG00000176406, ENSG00000176887, ENSG00000169760, ENSG00000078699, ENSG00000131914, ENSG00000118707, ENSG00000010810, ENSG00000107562, ENSG00000147852	920	310	16792	1.29532	1	1	0.983524
GOTERM_BP_ALL	GO:0051962~positive regulation of nervous system development	30	2.89017	0.200609	ENSG00000156642, ENSG00000099864, ENSG00000198400, ENSG00000136717, ENSG00000110888, ENSG00000114346, ENSG00000115414, ENSG00000116106, ENSG00000067715, ENSG00000171587, ENSG00000117399, ENSG00000168036, ENSG00000169760, ENSG00000148400, ENSG00000078699, ENSG00000131914, ENSG00000135919, ENSG00000147852, ENSG00000150471, ENSG00000072315, ENSG00000196576, ENSG00000112655, ENSG00000157168, ENSG0000…	920	449	16792	1.21952	1	1	0.983524
GOTERM_BP_ALL	GO:0051094~positive regulation of developmental process	67	6.45472	0.213045	ENSG00000107779, ENSG00000099864, ENSG00000114346, ENSG00000067715, ENSG00000171587, ENSG00000151651, ENSG00000102606, ENSG00000151849, ENSG00000078699, ENSG00000122694, ENSG00000126458, ENSG00000148400, ENSG00000131914, ENSG00000135919, ENSG00000169946, ENSG00000150471, ENSG00000179598, ENSG00000072315, ENSG00000176887, ENSG00000176406, ENSG00000137312, ENSG00000110092, ENSG00000175707, ENSG0000…	920	1089	16792	1.12295	1	1	0.983524
GOTERM_BP_ALL	GO:0045595~regulation of cell differentiation	91	8.76686	0.275568	ENSG00000158406, ENSG00000129167, ENSG00000163638, ENSG00000107779, ENSG00000099864, ENSG00000113658, ENSG00000150764, ENSG00000114346, ENSG00000067715, ENSG00000171587, ENSG00000151651, ENSG00000172830, ENSG00000143434, ENSG00000102606, ENSG00000078699, ENSG00000122694, ENSG00000148400, ENSG00000131914, ENSG00000135919, ENSG00000125249, ENSG00000178691, ENSG00000144320, ENSG00000166831, ENSG0000…	920	1544	16792	1.07574	1	1	0.983524
GOTERM_BP_ALL	GO:0045597~positive regulation of cell differentiation	49	4.72062	0.400343	ENSG00000129167, ENSG00000163638, ENSG00000107779, ENSG00000099864, ENSG00000113658, ENSG00000114346, ENSG00000067715, ENSG00000171587, ENSG00000151651, ENSG00000102606, ENSG00000078699, ENSG00000122694, ENSG00000148400, ENSG00000131914, ENSG00000135919, ENSG00000072315, ENSG00000176887, ENSG00000176406, ENSG00000137312, ENSG00000184292, ENSG00000175707, ENSG00000107562, ENSG00000177189, ENSG0000…	920	841	16792	1.06344	1	1	0.983524
GOTERM_BP_ALL	GO:2000026~regulation of multicellular organismal development	98	9.44123	0.406836	ENSG00000154122, ENSG00000107779, ENSG00000114346, ENSG00000067715, ENSG00000151651, ENSG00000126458, ENSG00000078699, ENSG00000148400, ENSG00000131914, ENSG00000125249, ENSG00000144320, ENSG00000167967, ENSG00000184347, ENSG00000117724, ENSG00000169071, ENSG00000110092, ENSG00000184292, ENSG00000116990, ENSG00000113360, ENSG00000125931, ENSG00000144554, ENSG00000074527, ENSG00000156642, ENSG0000…	920	1721	16792	1.03935	1	1	0.983524
GOTERM_BP_ALL	GO:0051239~regulation of multicellular organismal process	140	13.4875	0.741261	ENSG00000181104, ENSG00000096433, ENSG00000154122, ENSG00000129167, ENSG00000107779, ENSG00000113658, ENSG00000153956, ENSG00000114346, ENSG00000198626, ENSG00000067715, ENSG00000151651, ENSG00000101439, ENSG00000126458, ENSG00000078699, ENSG00000148400, ENSG00000131914, ENSG00000125249, ENSG00000144320, ENSG00000167967, ENSG00000184347, ENSG00000101670, ENSG00000074416, ENSG00000117724, ENSG0000…	920	2659	16792	0.961002	1	1	0.983524
GOTERM_BP_ALL	GO:0006935~chemotaxis	28	2.6975	0.755741	ENSG00000156687, ENSG00000177885, ENSG00000180871, ENSG00000173482, ENSG00000198400, ENSG00000116106, ENSG00000138696, ENSG00000171587, ENSG00000151651, ENSG00000196405, ENSG00000116147, ENSG00000143434, ENSG00000145934, ENSG00000113070, ENSG00000148400, ENSG00000130529, ENSG00000184347, ENSG00000110934, ENSG00000067141, ENSG00000154134, ENSG00000196576, ENSG00000157168, ENSG00000173432, ENSG0000…	920	552	16792	0.925835	1	1	0.983524
GOTERM_BP_ALL	GO:0042330~taxis	28	2.6975	0.758928	ENSG00000156687, ENSG00000177885, ENSG00000180871, ENSG00000173482, ENSG00000198400, ENSG00000116106, ENSG00000138696, ENSG00000171587, ENSG00000151651, ENSG00000196405, ENSG00000116147, ENSG00000143434, ENSG00000145934, ENSG00000113070, ENSG00000148400, ENSG00000130529, ENSG00000184347, ENSG00000110934, ENSG00000067141, ENSG00000154134, ENSG00000196576, ENSG00000157168, ENSG00000173432, ENSG0000…	920	553	16792	0.924161	1	1	0.983524
GOTERM_BP_ALL	GO:0051240~positive regulation of multicellular organismal process	70	6.74374	0.884924	ENSG00000181104, ENSG00000107779, ENSG00000099864, ENSG00000173482, ENSG00000113658, ENSG00000114346, ENSG00000067715, ENSG00000198626, ENSG00000171587, ENSG00000151651, ENSG00000078699, ENSG00000122694, ENSG00000126458, ENSG00000148400, ENSG00000131914, ENSG00000135919, ENSG00000169946, ENSG00000101670, ENSG00000150471, ENSG00000072315, ENSG00000176887, ENSG00000176406, ENSG00000137312, ENSG0000…	920	1431	16792	0.892839	1	1	0.983524
Annotation Cluster 34	Enrichment Score: 1.3522238892829523
Category	Term	Count	%	PValue	Genes	List Total	Pop Hits	Pop Total	Fold Enrichment	Bonferroni	Benjamini	FDR
GOTERM_BP_ALL	GO:0006775~fat-soluble vitamin metabolic process	9	0.867052	0.00174939	ENSG00000019186, ENSG00000095596, ENSG00000121207, ENSG00000186104, ENSG00000081479, ENSG00000114115, ENSG00000124216, ENSG00000111012, ENSG00000003137	920	42	16792	3.91118	0.99999	0.091752	0.0902265
GOTERM_BP_ALL	GO:0042359~vitamin D metabolic process	5	0.481696	0.0213935	ENSG00000019186, ENSG00000186104, ENSG00000081479, ENSG00000124216, ENSG00000111012	920	20	16792	4.56304	1	0.521398	0.512729
GOTERM_BP_ALL	GO:0006766~vitamin metabolic process	14	1.34875	0.0288262	ENSG00000019186, ENSG00000095596, ENSG00000163738, ENSG00000081479, ENSG00000114115, ENSG00000111012, ENSG00000003137, ENSG00000169710, ENSG00000228716, ENSG00000121207, ENSG00000186104, ENSG00000124216, ENSG00000102575, ENSG00000148834	920	132	16792	1.93584	1	0.612243	0.602064
GOTERM_BP_ALL	GO:0042368~vitamin D biosynthetic process	3	0.289017	0.118626	ENSG00000186104, ENSG00000124216, ENSG00000111012	920	11	16792	4.97787	1	1	0.983524
GOTERM_BP_ALL	GO:0042362~fat-soluble vitamin biosynthetic process	3	0.289017	0.176568	ENSG00000186104, ENSG00000124216, ENSG00000111012	920	14	16792	3.91118	1	1	0.983524
GOTERM_BP_ALL	GO:0009110~vitamin biosynthetic process	3	0.289017	0.340885	ENSG00000186104, ENSG00000124216, ENSG00000111012	920	22	16792	2.48893	1	1	0.983524
Annotation Cluster 35	Enrichment Score: 1.3297119297971298
Category	Term	Count	%	PValue	Genes	List Total	Pop Hits	Pop Total	Fold Enrichment	Bonferroni	Benjamini	FDR
GOTERM_BP_ALL	GO:0044272~sulfur compound biosynthetic process	23	2.2158	0.00185327	ENSG00000176022, ENSG00000130377, ENSG00000131873, ENSG00000149084, ENSG00000175040, ENSG00000149541, ENSG00000171451, ENSG00000138801, ENSG00000111962, ENSG00000164181, ENSG00000197448, ENSG00000005882, ENSG00000136720, ENSG00000154930, ENSG00000274276, ENSG00000169710, ENSG00000121578, ENSG00000168036, ENSG00000123989, ENSG00000119915, ENSG00000168906, ENSG00000164951, ENSG00000148834	920	204	16792	2.05784	0.999995	0.0956694	0.0940788
GOTERM_BP_ALL	GO:0006790~sulfur compound metabolic process	27	2.60116	0.11995	ENSG00000130377, ENSG00000175040, ENSG00000165060, ENSG00000005882, ENSG00000196228, ENSG00000175229, ENSG00000168036, ENSG00000123989, ENSG00000164951, ENSG00000176022, ENSG00000131873, ENSG00000149084, ENSG00000149541, ENSG00000092621, ENSG00000171451, ENSG00000138801, ENSG00000111962, ENSG00000164181, ENSG00000197448, ENSG00000136720, ENSG00000154930, ENSG00000274276, ENSG00000169710, ENSG0000…	920	372	16792	1.32475	1	1	0.983524
GOTERM_BP_ALL	GO:0006022~aminoglycan metabolic process	11	1.05973	0.461239	ENSG00000176022, ENSG00000131873, ENSG00000121578, ENSG00000175040, ENSG00000149541, ENSG00000123989, ENSG00000171451, ENSG00000072571, ENSG00000111962, ENSG00000175229, ENSG00000136720	920	171	16792	1.17412	1	1	0.983524
Annotation Cluster 36	Enrichment Score: 1.289126539971627
Category	Term	Count	%	PValue	Genes	List Total	Pop Hits	Pop Total	Fold Enrichment	Bonferroni	Benjamini	FDR
GOTERM_BP_ALL	GO:0070830~bicellular tight junction assembly	7	0.674374	0.0162675	ENSG00000131697, ENSG00000144061, ENSG00000164877, ENSG00000114346, ENSG00000140832, ENSG00000178184, ENSG00000197822	920	38	16792	3.36224	1	0.447399	0.43996
GOTERM_BP_ALL	GO:0034329~cell junction assembly	18	1.7341	0.0346194	ENSG00000131697, ENSG00000144061, ENSG00000154096, ENSG00000114346, ENSG00000115414, ENSG00000197822, ENSG00000137312, ENSG00000110880, ENSG00000102606, ENSG00000171914, ENSG00000168036, ENSG00000189058, ENSG00000151914, ENSG00000164877, ENSG00000178184, ENSG00000140832, ENSG00000124216, ENSG00000075618	920	192	16792	1.71114	1	0.671493	0.660329
GOTERM_BP_ALL	GO:0043297~apical junction assembly	7	0.674374	0.0419279	ENSG00000131697, ENSG00000144061, ENSG00000164877, ENSG00000114346, ENSG00000140832, ENSG00000178184, ENSG00000197822	920	47	16792	2.71841	1	0.748989	0.736537
GOTERM_BP_ALL	GO:0034330~cell junction organization	21	2.02312	0.0556242	ENSG00000131697, ENSG00000095397, ENSG00000144061, ENSG00000154096, ENSG00000114346, ENSG00000115414, ENSG00000197822, ENSG00000137312, ENSG00000110880, ENSG00000102606, ENSG00000145526, ENSG00000177707, ENSG00000171914, ENSG00000168036, ENSG00000189058, ENSG00000151914, ENSG00000164877, ENSG00000178184, ENSG00000140832, ENSG00000124216, ENSG00000075618	920	249	16792	1.53934	1	0.869203	0.854752
GOTERM_BP_ALL	GO:0007043~cell-cell junction assembly	9	0.867052	0.0980775	ENSG00000131697, ENSG00000144061, ENSG00000171914, ENSG00000164877, ENSG00000114346, ENSG00000140832, ENSG00000178184, ENSG00000075618, ENSG00000197822	920	86	16792	1.91011	1	1	0.983524
GOTERM_BP_ALL	GO:0045216~cell-cell junction organization	17	1.63776	0.142976	ENSG00000131697, ENSG00000095397, ENSG00000144061, ENSG00000154096, ENSG00000114346, ENSG00000197822, ENSG00000110880, ENSG00000102606, ENSG00000145526, ENSG00000177707, ENSG00000171914, ENSG00000168036, ENSG00000189058, ENSG00000164877, ENSG00000178184, ENSG00000140832, ENSG00000075618	920	218	16792	1.42333	1	1	0.983524
Annotation Cluster 37	Enrichment Score: 1.269534748547304
Category	Term	Count	%	PValue	Genes	List Total	Pop Hits	Pop Total	Fold Enrichment	Bonferroni	Benjamini	FDR
GOTERM_BP_ALL	GO:0031103~axon regeneration	6	0.578035	0.0361582	ENSG00000185924, ENSG00000228716, ENSG00000189058, ENSG00000041982, ENSG00000116106, ENSG00000116147	920	34	16792	3.22097	1	0.684136	0.672761
GOTERM_BP_ALL	GO:0048678~response to axon injury	8	0.770713	0.0381266	ENSG00000185924, ENSG00000228716, ENSG00000101439, ENSG00000198400, ENSG00000189058, ENSG00000041982, ENSG00000116106, ENSG00000116147	920	58	16792	2.51754	1	0.709345	0.697551
GOTERM_BP_ALL	GO:0031102~neuron projection regeneration	6	0.578035	0.11271	ENSG00000185924, ENSG00000228716, ENSG00000189058, ENSG00000041982, ENSG00000116106, ENSG00000116147	920	47	16792	2.33006	1	1	0.983524
Annotation Cluster 38	Enrichment Score: 1.2310962703102002
Category	Term	Count	%	PValue	Genes	List Total	Pop Hits	Pop Total	Fold Enrichment	Bonferroni	Benjamini	FDR
GOTERM_BP_ALL	GO:0016458~gene silencing	24	2.31214	0.0119049	ENSG00000158406, ENSG00000152670, ENSG00000077800, ENSG00000165819, ENSG00000105968, ENSG00000126070, ENSG00000077463, ENSG00000156802, ENSG00000178997, ENSG00000156414, ENSG00000143379, ENSG00000113360, ENSG00000163002, ENSG00000184571, ENSG00000101945, ENSG00000119969, ENSG00000095627, ENSG00000131914, ENSG00000130816, ENSG00000183598, ENSG00000093009, ENSG00000197181, ENSG00000128016, ENSG0000…	920	253	16792	1.73143	1	0.359672	0.353692
GOTERM_BP_ALL	GO:0031935~regulation of chromatin silencing	5	0.481696	0.0343649	ENSG00000143379, ENSG00000130816, ENSG00000077463, ENSG00000093009, ENSG00000156802	920	23	16792	3.96786	1	0.668535	0.65742
GOTERM_BP_ALL	GO:0040029~regulation of gene expression, epigenetic	22	2.11946	0.0534589	ENSG00000158406, ENSG00000182979, ENSG00000165819, ENSG00000269897, ENSG00000105968, ENSG00000126070, ENSG00000077463, ENSG00000156802, ENSG00000143379, ENSG00000112592, ENSG00000113360, ENSG00000101945, ENSG00000087510, ENSG00000168036, ENSG00000119969, ENSG00000131914, ENSG00000130816, ENSG00000143033, ENSG00000183598, ENSG00000178691, ENSG00000093009, ENSG00000128016	920	263	16792	1.5268	1	0.854134	0.839934
GOTERM_BP_ALL	GO:0031937~positive regulation of chromatin silencing	3	0.289017	0.0672438	ENSG00000143379, ENSG00000130816, ENSG00000077463	920	8	16792	6.84457	1	0.969283	0.953167
GOTERM_BP_ALL	GO:0045814~negative regulation of gene expression, epigenetic	13	1.25241	0.0694694	ENSG00000158406, ENSG00000269897, ENSG00000105968, ENSG00000077463, ENSG00000156802, ENSG00000143379, ENSG00000101945, ENSG00000119969, ENSG00000130816, ENSG00000143033, ENSG00000183598, ENSG00000178691, ENSG00000093009	920	136	16792	1.74469	1	0.987942	0.971517
GOTERM_BP_ALL	GO:0060968~regulation of gene silencing	7	0.674374	0.115603	ENSG00000143379, ENSG00000131914, ENSG00000130816, ENSG00000077463, ENSG00000093009, ENSG00000156802, ENSG00000128016	920	61	16792	2.09451	1	1	0.983524
GOTERM_BP_ALL	GO:0006342~chromatin silencing	10	0.963391	0.204196	ENSG00000143379, ENSG00000158406, ENSG00000101945, ENSG00000119969, ENSG00000105968, ENSG00000130816, ENSG00000077463, ENSG00000183598, ENSG00000093009, ENSG00000156802	920	119	16792	1.5338	1	1	0.983524
Annotation Cluster 39	Enrichment Score: 1.1953510585544658
Category	Term	Count	%	PValue	Genes	List Total	Pop Hits	Pop Total	Fold Enrichment	Bonferroni	Benjamini	FDR
GOTERM_BP_ALL	GO:0034501~protein localization to kinetochore	4	0.385356	0.0247926	ENSG00000112742, ENSG00000172167, ENSG00000178999, ENSG00000177602	920	12	16792	6.08406	1	0.568922	0.559463
GOTERM_BP_ALL	GO:0071459~protein localization to chromosome, centromeric region	4	0.385356	0.0454044	ENSG00000112742, ENSG00000172167, ENSG00000178999, ENSG00000177602	920	15	16792	4.86725	1	0.776928	0.764011
GOTERM_BP_ALL	GO:0034502~protein localization to chromosome	6	0.578035	0.230423	ENSG00000139618, ENSG00000112742, ENSG00000172167, ENSG00000066923, ENSG00000178999, ENSG00000177602	920	60	16792	1.82522	1	1	0.983524
Annotation Cluster 40	Enrichment Score: 1.187412043723799
Category	Term	Count	%	PValue	Genes	List Total	Pop Hits	Pop Total	Fold Enrichment	Bonferroni	Benjamini	FDR
GOTERM_BP_ALL	GO:0030278~regulation of ossification	18	1.7341	0.0220788	ENSG00000131873, ENSG00000154122, ENSG00000129167, ENSG00000107779, ENSG00000113658, ENSG00000006128, ENSG00000111087, ENSG00000138696, ENSG00000176887, ENSG00000111012, ENSG00000143369, ENSG00000115461, ENSG00000168036, ENSG00000148400, ENSG00000130529, ENSG00000125931, ENSG00000183688, ENSG00000168646	920	182	16792	1.80516	1	0.532165	0.523317
GOTERM_BP_ALL	GO:0045667~regulation of osteoblast differentiation	11	1.05973	0.078814	ENSG00000115461, ENSG00000107779, ENSG00000168036, ENSG00000113658, ENSG00000148400, ENSG00000130529, ENSG00000125931, ENSG00000138696, ENSG00000111087, ENSG00000176887, ENSG00000168646	920	110	16792	1.82522	1	1	0.983524
GOTERM_BP_ALL	GO:0001503~ossification	27	2.60116	0.0884207	ENSG00000154122, ENSG00000132436, ENSG00000129167, ENSG00000107779, ENSG00000164828, ENSG00000113658, ENSG00000041982, ENSG00000138696, ENSG00000111012, ENSG00000168036, ENSG00000148400, ENSG00000130529, ENSG00000124216, ENSG00000131873, ENSG00000019186, ENSG00000134243, ENSG00000006128, ENSG00000111087, ENSG00000176887, ENSG00000143369, ENSG00000169710, ENSG00000138386, ENSG00000115461, ENSG0000…	920	359	16792	1.37273	1	1	0.983524
GOTERM_BP_ALL	GO:0001649~osteoblast differentiation	16	1.54143	0.115669	ENSG00000019186, ENSG00000132436, ENSG00000107779, ENSG00000113658, ENSG00000041982, ENSG00000111087, ENSG00000138696, ENSG00000176887, ENSG00000169710, ENSG00000115461, ENSG00000168036, ENSG00000148400, ENSG00000130529, ENSG00000125931, ENSG00000124216, ENSG00000168646	920	195	16792	1.49761	1	1	0.983524
Annotation Cluster 41	Enrichment Score: 1.1802806951196163
Category	Term	Count	%	PValue	Genes	List Total	Pop Hits	Pop Total	Fold Enrichment	Bonferroni	Benjamini	FDR
GOTERM_BP_ALL	GO:0051303~establishment of chromosome localization	9	0.867052	0.0341613	ENSG00000083535, ENSG00000101447, ENSG00000080986, ENSG00000138778, ENSG00000134057, ENSG00000126787, ENSG00000117724, ENSG00000089685, ENSG00000079616	920	69	16792	2.38072	1	0.666551	0.655469
GOTERM_BP_ALL	GO:0050000~chromosome localization	9	0.867052	0.0367956	ENSG00000083535, ENSG00000101447, ENSG00000080986, ENSG00000138778, ENSG00000134057, ENSG00000126787, ENSG00000117724, ENSG00000089685, ENSG00000079616	920	70	16792	2.34671	1	0.693195	0.68167
GOTERM_BP_ALL	GO:0051310~metaphase plate congression	7	0.674374	0.0457914	ENSG00000083535, ENSG00000101447, ENSG00000080986, ENSG00000138778, ENSG00000134057, ENSG00000117724, ENSG00000079616	920	48	16792	2.66178	1	0.779762	0.766798
GOTERM_BP_ALL	GO:0007080~mitotic metaphase plate congression	4	0.385356	0.33019	ENSG00000083535, ENSG00000138778, ENSG00000134057, ENSG00000079616	920	37	16792	1.97321	1	1	0.983524
Annotation Cluster 42	Enrichment Score: 1.1716227375033716
Category	Term	Count	%	PValue	Genes	List Total	Pop Hits	Pop Total	Fold Enrichment	Bonferroni	Benjamini	FDR
GOTERM_BP_ALL	GO:0043085~positive regulation of catalytic activity	104	10.0193	0.025238	ENSG00000181104, ENSG00000175063, ENSG00000109436, ENSG00000177885, ENSG00000108106, ENSG00000198863, ENSG00000114346, ENSG00000077232, ENSG00000198626, ENSG00000151651, ENSG00000185950, ENSG00000134909, ENSG00000094804, ENSG00000131899, ENSG00000154473, ENSG00000180263, ENSG00000163806, ENSG00000176720, ENSG00000205593, ENSG00000110092, ENSG00000139132, ENSG00000115263, ENSG00000163932, ENSG0000…	920	1559	16792	1.21759	1	0.568922	0.559463
GOTERM_BP_ALL	GO:0065009~regulation of molecular function	180	17.341	0.0264943	ENSG00000181104, ENSG00000130038, ENSG00000175063, ENSG00000109436, ENSG00000177885, ENSG00000108106, ENSG00000110148, ENSG00000153956, ENSG00000198863, ENSG00000114346, ENSG00000077232, ENSG00000198626, ENSG00000151651, ENSG00000119922, ENSG00000101439, ENSG00000185950, ENSG00000148400, ENSG00000134909, ENSG00000147316, ENSG00000143079, ENSG00000100100, ENSG00000094804, ENSG00000131899, ENSG0000…	920	2863	16792	1.14753	1	0.587292	0.577528
GOTERM_BP_ALL	GO:0044093~positive regulation of molecular function	120	11.5607	0.0291229	ENSG00000181104, ENSG00000130038, ENSG00000175063, ENSG00000109436, ENSG00000177885, ENSG00000108106, ENSG00000153956, ENSG00000198863, ENSG00000114346, ENSG00000077232, ENSG00000198626, ENSG00000151651, ENSG00000185950, ENSG00000134909, ENSG00000094804, ENSG00000131899, ENSG00000154473, ENSG00000213533, ENSG00000180263, ENSG00000163806, ENSG00000176720, ENSG00000205593, ENSG00000110092, ENSG0000…	920	1840	16792	1.19036	1	0.615902	0.605662
GOTERM_BP_ALL	GO:0050790~regulation of catalytic activity	146	14.0655	0.0665853	ENSG00000181104, ENSG00000175063, ENSG00000109436, ENSG00000177885, ENSG00000108106, ENSG00000110148, ENSG00000198863, ENSG00000114346, ENSG00000077232, ENSG00000198626, ENSG00000151651, ENSG00000101439, ENSG00000185950, ENSG00000148400, ENSG00000134909, ENSG00000147316, ENSG00000100100, ENSG00000094804, ENSG00000131899, ENSG00000154473, ENSG00000180263, ENSG00000163806, ENSG00000134243, ENSG0000…	920	2357	16792	1.1306	1	0.969283	0.953167
GOTERM_BP_ALL	GO:0043087~regulation of GTPase activity	48	4.62428	0.0725401	ENSG00000109436, ENSG00000177885, ENSG00000151693, ENSG00000148660, ENSG00000180198, ENSG00000105339, ENSG00000198400, ENSG00000137942, ENSG00000198863, ENSG00000130052, ENSG00000114346, ENSG00000116106, ENSG00000131584, ENSG00000024526, ENSG00000136237, ENSG00000075391, ENSG00000110880, ENSG00000111490, ENSG00000196935, ENSG00000102606, ENSG00000113070, ENSG00000161202, ENSG00000149798, ENSG0000…	920	691	16792	1.26788	1	1	0.983524
GOTERM_BP_ALL	GO:0043547~positive regulation of GTPase activity	44	4.23892	0.0850435	ENSG00000109436, ENSG00000177885, ENSG00000151693, ENSG00000148660, ENSG00000180198, ENSG00000105339, ENSG00000198400, ENSG00000137942, ENSG00000198863, ENSG00000130052, ENSG00000114346, ENSG00000131584, ENSG00000024526, ENSG00000136237, ENSG00000075391, ENSG00000110880, ENSG00000111490, ENSG00000196935, ENSG00000102606, ENSG00000113070, ENSG00000161202, ENSG00000149798, ENSG00000185950, ENSG0000…	920	634	16792	1.26671	1	1	0.983524
GOTERM_BP_ALL	GO:0051345~positive regulation of hydrolase activity	59	5.68401	0.139107	ENSG00000181104, ENSG00000109436, ENSG00000151693, ENSG00000177885, ENSG00000137942, ENSG00000198863, ENSG00000114346, ENSG00000077232, ENSG00000198626, ENSG00000102606, ENSG00000185950, ENSG00000134909, ENSG00000180448, ENSG00000176884, ENSG00000131899, ENSG00000180263, ENSG00000176720, ENSG00000205593, ENSG00000139132, ENSG00000163932, ENSG00000100099, ENSG00000198363, ENSG00000099968, ENSG0000…	920	917	16792	1.17435	1	1	0.983524
GOTERM_BP_ALL	GO:0051336~regulation of hydrolase activity	77	7.41811	0.380741	ENSG00000181104, ENSG00000109436, ENSG00000151693, ENSG00000177885, ENSG00000137942, ENSG00000198863, ENSG00000114346, ENSG00000077232, ENSG00000198626, ENSG00000101639, ENSG00000102606, ENSG00000101439, ENSG00000185950, ENSG00000134909, ENSG00000135919, ENSG00000180448, ENSG00000250254, ENSG00000156973, ENSG00000176884, ENSG00000131899, ENSG00000180263, ENSG00000134243, ENSG00000176720, ENSG0000…	920	1337	16792	1.05117	1	1	0.983524
Annotation Cluster 43	Enrichment Score: 1.1599152407250555
Category	Term	Count	%	PValue	Genes	List Total	Pop Hits	Pop Total	Fold Enrichment	Bonferroni	Benjamini	FDR
GOTERM_BP_ALL	GO:0000075~cell cycle checkpoint	30	2.89017	2.2e-05	ENSG00000221829, ENSG00000259288, ENSG00000080986, ENSG00000134057, ENSG00000075131, ENSG00000112742, ENSG00000154920, ENSG00000092470, ENSG00000178999, ENSG00000177602, ENSG00000172732, ENSG00000151849, ENSG00000087586, ENSG00000184445, ENSG00000089685, ENSG00000094804, ENSG00000154473, ENSG00000116717, ENSG00000117724, ENSG00000176887, ENSG00000136104, ENSG00000110092, ENSG00000173846, ENSG0000…	920	229	16792	2.39111	0.134417	0.00236641	0.00232707
GOTERM_BP_ALL	GO:0045930~negative regulation of mitotic cell cycle	25	2.40848	0.000944	ENSG00000022267, ENSG00000137707, ENSG00000259288, ENSG00000154640, ENSG00000080986, ENSG00000134057, ENSG00000075131, ENSG00000112742, ENSG00000154920, ENSG00000172732, ENSG00000168036, ENSG00000151849, ENSG00000087586, ENSG00000184445, ENSG00000154473, ENSG00000116717, ENSG00000117724, ENSG00000172167, ENSG00000110092, ENSG00000173846, ENSG00000124688, ENSG00000164109, ENSG00000145386, ENSG0000…	920	219	16792	2.08358	0.997948	0.0567507	0.0558071
GOTERM_BP_ALL	GO:0007093~mitotic cell cycle checkpoint	20	1.92678	0.001121	ENSG00000259288, ENSG00000154473, ENSG00000116717, ENSG00000080986, ENSG00000134057, ENSG00000117724, ENSG00000075131, ENSG00000112742, ENSG00000154920, ENSG00000172732, ENSG00000110092, ENSG00000173846, ENSG00000151849, ENSG00000087586, ENSG00000184445, ENSG00000124688, ENSG00000164109, ENSG00000145386, ENSG00000135090, ENSG00000183765	920	159	16792	2.29587	0.99936	0.0628144	0.06177
GOTERM_BP_ALL	GO:0010948~negative regulation of cell cycle process	25	2.40848	0.00323229	ENSG00000022267, ENSG00000259288, ENSG00000112029, ENSG00000156509, ENSG00000080986, ENSG00000134057, ENSG00000112742, ENSG00000178999, ENSG00000172732, ENSG00000151849, ENSG00000087586, ENSG00000154473, ENSG00000116717, ENSG00000172680, ENSG00000135476, ENSG00000117724, ENSG00000172167, ENSG00000176887, ENSG00000110092, ENSG00000173846, ENSG00000164109, ENSG00000108395, ENSG00000145386, ENSG0000…	920	240	16792	1.90127	1	0.143182	0.140801
GOTERM_BP_ALL	GO:1901988~negative regulation of cell cycle phase transition	19	1.83044	0.0043468	ENSG00000022267, ENSG00000259288, ENSG00000154473, ENSG00000116717, ENSG00000172680, ENSG00000080986, ENSG00000134057, ENSG00000117724, ENSG00000112742, ENSG00000176887, ENSG00000172732, ENSG00000110092, ENSG00000173846, ENSG00000151849, ENSG00000087586, ENSG00000164109, ENSG00000145386, ENSG00000135090, ENSG00000183765	920	166	16792	2.0891	1	0.17811	0.175149
GOTERM_BP_ALL	GO:1901991~negative regulation of mitotic cell cycle phase transition	17	1.63776	0.0102931	ENSG00000022267, ENSG00000259288, ENSG00000154473, ENSG00000116717, ENSG00000080986, ENSG00000134057, ENSG00000117724, ENSG00000112742, ENSG00000172732, ENSG00000110092, ENSG00000173846, ENSG00000151849, ENSG00000087586, ENSG00000164109, ENSG00000145386, ENSG00000135090, ENSG00000183765	920	154	16792	2.01485	1	0.322458	0.317097
GOTERM_BP_ALL	GO:0044773~mitotic DNA damage checkpoint	12	1.15607	0.0207023	ENSG00000110092, ENSG00000173846, ENSG00000116717, ENSG00000151849, ENSG00000134057, ENSG00000075131, ENSG00000087586, ENSG00000145386, ENSG00000135090, ENSG00000154920, ENSG00000183765, ENSG00000172732	920	100	16792	2.19026	1	0.511657	0.50315
GOTERM_BP_ALL	GO:0044774~mitotic DNA integrity checkpoint	12	1.15607	0.0322184	ENSG00000110092, ENSG00000173846, ENSG00000116717, ENSG00000151849, ENSG00000134057, ENSG00000075131, ENSG00000087586, ENSG00000145386, ENSG00000135090, ENSG00000154920, ENSG00000183765, ENSG00000172732	920	107	16792	2.04697	1	0.635283	0.624721
GOTERM_BP_ALL	GO:0031573~intra-S DNA damage checkpoint	4	0.385356	0.0454044	ENSG00000075131, ENSG00000154920, ENSG00000183765, ENSG00000172732	920	15	16792	4.86725	1	0.776928	0.764011
GOTERM_BP_ALL	GO:0031570~DNA integrity checkpoint	15	1.44509	0.051449	ENSG00000116717, ENSG00000134057, ENSG00000075131, ENSG00000154920, ENSG00000172732, ENSG00000110092, ENSG00000173846, ENSG00000151849, ENSG00000087586, ENSG00000145386, ENSG00000093009, ENSG00000135090, ENSG00000183765, ENSG00000167513, ENSG00000094804	920	158	16792	1.7328	1	0.836972	0.823057
GOTERM_BP_ALL	GO:0072331~signal transduction by p53 class mediator	14	1.34875	0.123221	ENSG00000181026, ENSG00000139618, ENSG00000116717, ENSG00000111206, ENSG00000134057, ENSG00000176720, ENSG00000005882, ENSG00000168556, ENSG00000173846, ENSG00000151849, ENSG00000087586, ENSG00000124216, ENSG00000183765, ENSG00000168209	920	166	16792	1.53934	1	1	0.983524
GOTERM_BP_ALL	GO:1902806~regulation of cell cycle G1/S phase transition	13	1.25241	0.133625	ENSG00000022267, ENSG00000116717, ENSG00000134057, ENSG00000155858, ENSG00000172167, ENSG00000110092, ENSG00000173846, ENSG00000151849, ENSG00000101447, ENSG00000087586, ENSG00000093009, ENSG00000183765, ENSG00000094804	920	153	16792	1.55084	1	1	0.983524
GOTERM_BP_ALL	GO:0071156~regulation of cell cycle arrest	10	0.963391	0.137033	ENSG00000110092, ENSG00000173846, ENSG00000116717, ENSG00000151849, ENSG00000111206, ENSG00000136717, ENSG00000134057, ENSG00000087586, ENSG00000183765, ENSG00000176390	920	108	16792	1.69002	1	1	0.983524
GOTERM_BP_ALL	GO:2000045~regulation of G1/S transition of mitotic cell cycle	12	1.15607	0.150148	ENSG00000022267, ENSG00000110092, ENSG00000173846, ENSG00000116717, ENSG00000151849, ENSG00000134057, ENSG00000155858, ENSG00000087586, ENSG00000172167, ENSG00000093009, ENSG00000183765, ENSG00000094804	920	141	16792	1.55338	1	1	0.983524
GOTERM_BP_ALL	GO:0072395~signal transduction involved in cell cycle checkpoint	7	0.674374	0.151656	ENSG00000173846, ENSG00000116717, ENSG00000151849, ENSG00000134057, ENSG00000087586, ENSG00000183765, ENSG00000176887	920	66	16792	1.93584	1	1	0.983524
GOTERM_BP_ALL	GO:0000077~DNA damage checkpoint	12	1.15607	0.187735	ENSG00000110092, ENSG00000173846, ENSG00000116717, ENSG00000151849, ENSG00000134057, ENSG00000075131, ENSG00000087586, ENSG00000145386, ENSG00000135090, ENSG00000154920, ENSG00000183765, ENSG00000172732	920	148	16792	1.47991	1	1	0.983524
GOTERM_BP_ALL	GO:0031571~mitotic G1 DNA damage checkpoint	7	0.674374	0.200567	ENSG00000110092, ENSG00000173846, ENSG00000116717, ENSG00000151849, ENSG00000134057, ENSG00000087586, ENSG00000183765	920	72	16792	1.77452	1	1	0.983524
GOTERM_BP_ALL	GO:0044819~mitotic G1/S transition checkpoint	7	0.674374	0.200567	ENSG00000110092, ENSG00000173846, ENSG00000116717, ENSG00000151849, ENSG00000134057, ENSG00000087586, ENSG00000183765	920	72	16792	1.77452	1	1	0.983524
GOTERM_BP_ALL	GO:0042770~signal transduction in response to DNA damage	10	0.963391	0.204196	ENSG00000173846, ENSG00000177885, ENSG00000139618, ENSG00000116717, ENSG00000151849, ENSG00000111206, ENSG00000134057, ENSG00000087586, ENSG00000124216, ENSG00000183765	920	119	16792	1.5338	1	1	0.983524
GOTERM_BP_ALL	GO:0044783~G1 DNA damage checkpoint	7	0.674374	0.209233	ENSG00000110092, ENSG00000173846, ENSG00000116717, ENSG00000151849, ENSG00000134057, ENSG00000087586, ENSG00000183765	920	73	16792	1.75021	1	1	0.983524
GOTERM_BP_ALL	GO:0030330~DNA damage response, signal transduction by p53 class mediator	9	0.867052	0.22403	ENSG00000173846, ENSG00000139618, ENSG00000116717, ENSG00000151849, ENSG00000111206, ENSG00000134057, ENSG00000087586, ENSG00000124216, ENSG00000183765	920	106	16792	1.54971	1	1	0.983524
GOTERM_BP_ALL	GO:0006977~DNA damage response, signal transduction by p53 class mediator resulting in cell cycle arrest	6	0.578035	0.251046	ENSG00000173846, ENSG00000116717, ENSG00000151849, ENSG00000134057, ENSG00000087586, ENSG00000183765	920	62	16792	1.76634	1	1	0.983524
GOTERM_BP_ALL	GO:1902400~intracellular signal transduction involved in G1 DNA damage checkpoint	6	0.578035	0.261528	ENSG00000173846, ENSG00000116717, ENSG00000151849, ENSG00000134057, ENSG00000087586, ENSG00000183765	920	63	16792	1.7383	1	1	0.983524
GOTERM_BP_ALL	GO:1902402~signal transduction involved in mitotic DNA damage checkpoint	6	0.578035	0.261528	ENSG00000173846, ENSG00000116717, ENSG00000151849, ENSG00000134057, ENSG00000087586, ENSG00000183765	920	63	16792	1.7383	1	1	0.983524
GOTERM_BP_ALL	GO:1902403~signal transduction involved in mitotic DNA integrity checkpoint	6	0.578035	0.261528	ENSG00000173846, ENSG00000116717, ENSG00000151849, ENSG00000134057, ENSG00000087586, ENSG00000183765	920	63	16792	1.7383	1	1	0.983524
GOTERM_BP_ALL	GO:0072413~signal transduction involved in mitotic cell cycle checkpoint	6	0.578035	0.261528	ENSG00000173846, ENSG00000116717, ENSG00000151849, ENSG00000134057, ENSG00000087586, ENSG00000183765	920	63	16792	1.7383	1	1	0.983524
GOTERM_BP_ALL	GO:0072431~signal transduction involved in mitotic G1 DNA damage checkpoint	6	0.578035	0.261528	ENSG00000173846, ENSG00000116717, ENSG00000151849, ENSG00000134057, ENSG00000087586, ENSG00000183765	920	63	16792	1.7383	1	1	0.983524
GOTERM_BP_ALL	GO:2000134~negative regulation of G1/S transition of mitotic cell cycle	8	0.770713	0.272156	ENSG00000022267, ENSG00000110092, ENSG00000173846, ENSG00000116717, ENSG00000151849, ENSG00000134057, ENSG00000087586, ENSG00000183765	920	96	16792	1.52101	1	1	0.983524
GOTERM_BP_ALL	GO:0072401~signal transduction involved in DNA integrity checkpoint	6	0.578035	0.282778	ENSG00000173846, ENSG00000116717, ENSG00000151849, ENSG00000134057, ENSG00000087586, ENSG00000183765	920	65	16792	1.68482	1	1	0.983524
GOTERM_BP_ALL	GO:0072422~signal transduction involved in DNA damage checkpoint	6	0.578035	0.282778	ENSG00000173846, ENSG00000116717, ENSG00000151849, ENSG00000134057, ENSG00000087586, ENSG00000183765	920	65	16792	1.68482	1	1	0.983524
GOTERM_BP_ALL	GO:1902807~negative regulation of cell cycle G1/S phase transition	8	0.770713	0.30702	ENSG00000022267, ENSG00000110092, ENSG00000173846, ENSG00000116717, ENSG00000151849, ENSG00000134057, ENSG00000087586, ENSG00000183765	920	100	16792	1.46017	1	1	0.983524
GOTERM_BP_ALL	GO:0071158~positive regulation of cell cycle arrest	7	0.674374	0.321264	ENSG00000173846, ENSG00000116717, ENSG00000151849, ENSG00000134057, ENSG00000087586, ENSG00000183765, ENSG00000176390	920	85	16792	1.50312	1	1	0.983524
GOTERM_BP_ALL	GO:0007050~cell cycle arrest	15	1.44509	0.411077	ENSG00000137707, ENSG00000116717, ENSG00000134057, ENSG00000172167, ENSG00000177519, ENSG00000110092, ENSG00000173846, ENSG00000138182, ENSG00000151849, ENSG00000087586, ENSG00000178053, ENSG00000183765, ENSG00000147316, ENSG00000167967, ENSG00000176390	920	235	16792	1.16503	1	1	0.983524
Annotation Cluster 44	Enrichment Score: 1.130324459836703
Category	Term	Count	%	PValue	Genes	List Total	Pop Hits	Pop Total	Fold Enrichment	Bonferroni	Benjamini	FDR
GOTERM_BP_ALL	GO:0030279~negative regulation of ossification	9	0.867052	0.0316578	ENSG00000143369, ENSG00000131873, ENSG00000115461, ENSG00000129167, ENSG00000148400, ENSG00000130529, ENSG00000125931, ENSG00000183688, ENSG00000168646	920	68	16792	2.41573	1	0.631159	0.620666
GOTERM_BP_ALL	GO:0045667~regulation of osteoblast differentiation	11	1.05973	0.078814	ENSG00000115461, ENSG00000107779, ENSG00000168036, ENSG00000113658, ENSG00000148400, ENSG00000130529, ENSG00000125931, ENSG00000138696, ENSG00000111087, ENSG00000176887, ENSG00000168646	920	110	16792	1.82522	1	1	0.983524
GOTERM_BP_ALL	GO:0045668~negative regulation of osteoblast differentiation	5	0.481696	0.162908	ENSG00000115461, ENSG00000148400, ENSG00000130529, ENSG00000125931, ENSG00000168646	920	39	16792	2.34002	1	1	0.983524
Annotation Cluster 45	Enrichment Score: 1.1263567680050106
Category	Term	Count	%	PValue	Genes	List Total	Pop Hits	Pop Total	Fold Enrichment	Bonferroni	Benjamini	FDR
GOTERM_BP_ALL	GO:0000018~regulation of DNA recombination	10	0.963391	0.00701378	ENSG00000185480, ENSG00000223496, ENSG00000132436, ENSG00000113318, ENSG00000076248, ENSG00000182481, ENSG00000077463, ENSG00000149923, ENSG00000163104, ENSG00000109685	920	63	16792	2.89717	1	0.260963	0.256624
GOTERM_BP_ALL	GO:2000779~regulation of double-strand break repair	8	0.770713	0.0072326	ENSG00000185480, ENSG00000132436, ENSG00000080345, ENSG00000111206, ENSG00000111602, ENSG00000077463, ENSG00000149923, ENSG00000109685	920	42	16792	3.4766	1	0.263012	0.258639
GOTERM_BP_ALL	GO:0006282~regulation of DNA repair	9	0.867052	0.0837645	ENSG00000185480, ENSG00000132436, ENSG00000080345, ENSG00000111206, ENSG00000111602, ENSG00000077463, ENSG00000149923, ENSG00000168646, ENSG00000109685	920	83	16792	1.97915	1	1	0.983524
GOTERM_BP_ALL	GO:0010569~regulation of double-strand break repair via homologous recombination	4	0.385356	0.104441	ENSG00000185480, ENSG00000132436, ENSG00000077463, ENSG00000149923	920	21	16792	3.4766	1	1	0.983524
GOTERM_BP_ALL	GO:2000781~positive regulation of double-strand break repair	3	0.289017	0.118626	ENSG00000080345, ENSG00000111206, ENSG00000111602	920	11	16792	4.97787	1	1	0.983524
GOTERM_BP_ALL	GO:2001022~positive regulation of response to DNA damage stimulus	6	0.578035	0.359096	ENSG00000080345, ENSG00000105229, ENSG00000169189, ENSG00000111206, ENSG00000111602, ENSG00000163932	920	72	16792	1.52101	1	1	0.983524
GOTERM_BP_ALL	GO:0045739~positive regulation of DNA repair	3	0.289017	0.690135	ENSG00000080345, ENSG00000111206, ENSG00000111602	920	43	16792	1.27341	1	1	0.983524
Annotation Cluster 46	Enrichment Score: 1.1247125519602739
Category	Term	Count	%	PValue	Genes	List Total	Pop Hits	Pop Total	Fold Enrichment	Bonferroni	Benjamini	FDR
GOTERM_BP_ALL	GO:0051298~centrosome duplication	8	0.770713	0.0133236	ENSG00000101639, ENSG00000139618, ENSG00000275835, ENSG00000101624, ENSG00000151849, ENSG00000046651, ENSG00000108395, ENSG00000142731	920	47	16792	3.10675	1	0.386502	0.380076
GOTERM_BP_ALL	GO:0046605~regulation of centrosome cycle	7	0.674374	0.0348339	ENSG00000138160, ENSG00000101624, ENSG00000151849, ENSG00000087586, ENSG00000108395, ENSG00000147316, ENSG00000142731	920	45	16792	2.83923	1	0.672992	0.661803
GOTERM_BP_ALL	GO:0046599~regulation of centriole replication	4	0.385356	0.0454044	ENSG00000101624, ENSG00000151849, ENSG00000108395, ENSG00000142731	920	15	16792	4.86725	1	0.776928	0.764011
GOTERM_BP_ALL	GO:0007099~centriole replication	4	0.385356	0.141254	ENSG00000151849, ENSG00000046651, ENSG00000108395, ENSG00000142731	920	24	16792	3.04203	1	1	0.983524
GOTERM_BP_ALL	GO:0098534~centriole assembly	4	0.385356	0.181652	ENSG00000151849, ENSG00000046651, ENSG00000108395, ENSG00000142731	920	27	16792	2.70403	1	1	0.983524
GOTERM_BP_ALL	GO:0010824~regulation of centrosome duplication	4	0.385356	0.33019	ENSG00000101624, ENSG00000151849, ENSG00000108395, ENSG00000142731	920	37	16792	1.97321	1	1	0.983524
Annotation Cluster 47	Enrichment Score: 1.1065374835714252
Category	Term	Count	%	PValue	Genes	List Total	Pop Hits	Pop Total	Fold Enrichment	Bonferroni	Benjamini	FDR
GOTERM_BP_ALL	GO:0032465~regulation of cytokinesis	9	0.867052	0.0270332	ENSG00000173846, ENSG00000138182, ENSG00000139618, ENSG00000197321, ENSG00000104218, ENSG00000087586, ENSG00000114346, ENSG00000178999, ENSG00000094804	920	66	16792	2.48893	1	0.588868	0.579077
GOTERM_BP_ALL	GO:0032467~positive regulation of cytokinesis	6	0.578035	0.0495965	ENSG00000138182, ENSG00000197321, ENSG00000104218, ENSG00000114346, ENSG00000178999, ENSG00000094804	920	37	16792	2.95981	1	0.824595	0.810885
GOTERM_BP_ALL	GO:0000910~cytokinesis	12	1.15607	0.064418	ENSG00000136108, ENSG00000138182, ENSG00000139618, ENSG00000197321, ENSG00000104218, ENSG00000135476, ENSG00000114346, ENSG00000089685, ENSG00000198901, ENSG00000134278, ENSG00000178999, ENSG00000094804	920	120	16792	1.82522	1	0.957652	0.94173
GOTERM_BP_ALL	GO:0051302~regulation of cell division	12	1.15607	0.112512	ENSG00000175707, ENSG00000173846, ENSG00000198719, ENSG00000138182, ENSG00000139618, ENSG00000197321, ENSG00000104218, ENSG00000087586, ENSG00000114346, ENSG00000163235, ENSG00000178999, ENSG00000094804	920	133	16792	1.64681	1	1	0.983524
GOTERM_BP_ALL	GO:0051781~positive regulation of cell division	7	0.674374	0.301826	ENSG00000138182, ENSG00000197321, ENSG00000104218, ENSG00000114346, ENSG00000163235, ENSG00000178999, ENSG00000094804	920	83	16792	1.53934	1	1	0.983524
Annotation Cluster 48	Enrichment Score: 1.1058139081308356
Category	Term	Count	%	PValue	Genes	List Total	Pop Hits	Pop Total	Fold Enrichment	Bonferroni	Benjamini	FDR
GOTERM_BP_ALL	GO:0044107~cellular alcohol metabolic process	3	0.289017	0.0267847	ENSG00000133935, ENSG00000186104, ENSG00000111012	920	5	16792	10.9513	1	0.587292	0.577528
GOTERM_BP_ALL	GO:0044108~cellular alcohol biosynthetic process	3	0.289017	0.0267847	ENSG00000133935, ENSG00000186104, ENSG00000111012	920	5	16792	10.9513	1	0.587292	0.577528
GOTERM_BP_ALL	GO:0046165~alcohol biosynthetic process	6	0.578035	0.671098	ENSG00000149809, ENSG00000133935, ENSG00000186104, ENSG00000078124, ENSG00000111012, ENSG00000184207	920	103	16792	1.06323	1	1	0.983524
Annotation Cluster 49	Enrichment Score: 1.07705073589389
Category	Term	Count	%	PValue	Genes	List Total	Pop Hits	Pop Total	Fold Enrichment	Bonferroni	Benjamini	FDR
GOTERM_BP_ALL	GO:0051653~spindle localization	7	0.674374	0.020632	ENSG00000131899, ENSG00000172680, ENSG00000080986, ENSG00000135476, ENSG00000147316, ENSG00000134278, ENSG00000106299	920	40	16792	3.19413	1	0.511657	0.50315
GOTERM_BP_ALL	GO:0051293~establishment of spindle localization	6	0.578035	0.0403539	ENSG00000131899, ENSG00000172680, ENSG00000080986, ENSG00000135476, ENSG00000147316, ENSG00000134278	920	35	16792	3.12894	1	0.724823	0.712772
GOTERM_BP_ALL	GO:0030010~establishment of cell polarity	10	0.963391	0.0679423	ENSG00000131899, ENSG00000172680, ENSG00000080986, ENSG00000112655, ENSG00000111962, ENSG00000125249, ENSG00000075618, ENSG00000147316, ENSG00000148180, ENSG00000003137	920	93	16792	1.9626	1	0.972553	0.956384
GOTERM_BP_ALL	GO:0051294~establishment of spindle orientation	4	0.385356	0.181652	ENSG00000131899, ENSG00000172680, ENSG00000080986, ENSG00000147316	920	27	16792	2.70403	1	1	0.983524
GOTERM_BP_ALL	GO:0040001~establishment of mitotic spindle localization	3	0.289017	0.400811	ENSG00000080986, ENSG00000135476, ENSG00000147316	920	25	16792	2.19026	1	1	0.983524
Annotation Cluster 50	Enrichment Score: 1.0751738757491416
Category	Term	Count	%	PValue	Genes	List Total	Pop Hits	Pop Total	Fold Enrichment	Bonferroni	Benjamini	FDR
GOTERM_BP_ALL	GO:0065007~biological regulation	659	63.4875	0.0302316	ENSG00000181104, ENSG00000110148, ENSG00000186918, ENSG00000144040, ENSG00000156384, ENSG00000113658, ENSG00000139921, ENSG00000077232, ENSG00000171302, ENSG00000198901, ENSG00000013810, ENSG00000101439, ENSG00000126858, ENSG00000185950, ENSG00000148400, ENSG00000078699, ENSG00000100346, ENSG00000265817, ENSG00000178053, ENSG00000100100, ENSG00000143079, ENSG00000147316, ENSG00000094804, ENSG0000…	920	11548	16792	1.04158	1	0.627211	0.616783
GOTERM_BP_ALL	GO:0050789~regulation of biological process	619	59.6339	0.0794205	ENSG00000181104, ENSG00000110148, ENSG00000186918, ENSG00000156384, ENSG00000113658, ENSG00000139921, ENSG00000077232, ENSG00000171302, ENSG00000198901, ENSG00000013810, ENSG00000101439, ENSG00000126858, ENSG00000185950, ENSG00000148400, ENSG00000078699, ENSG00000100346, ENSG00000265817, ENSG00000178053, ENSG00000100100, ENSG00000143079, ENSG00000147316, ENSG00000094804, ENSG00000101670, ENSG0000…	920	10922	16792	1.03443	1	1	0.983524
GOTERM_BP_ALL	GO:0050794~regulation of cellular process	591	56.9364	0.139343	ENSG00000181104, ENSG00000110148, ENSG00000186918, ENSG00000156384, ENSG00000113658, ENSG00000139921, ENSG00000077232, ENSG00000171302, ENSG00000198901, ENSG00000013810, ENSG00000101439, ENSG00000126858, ENSG00000185950, ENSG00000148400, ENSG00000078699, ENSG00000100346, ENSG00000265817, ENSG00000178053, ENSG00000100100, ENSG00000143079, ENSG00000147316, ENSG00000094804, ENSG00000101670, ENSG0000…	920	10489	16792	1.02841	1	1	0.983524
GOTERM_BP_ALL	GO:0019222~regulation of metabolic process	354	34.104	0.149564	ENSG00000075856, ENSG00000181104, ENSG00000111912, ENSG00000177885, ENSG00000110148, ENSG00000107779, ENSG00000186918, ENSG00000156384, ENSG00000113658, ENSG00000116128, ENSG00000077232, ENSG00000151136, ENSG00000145934, ENSG00000163002, ENSG00000117450, ENSG00000101439, ENSG00000148400, ENSG00000078699, ENSG00000185950, ENSG00000265817, ENSG00000178053, ENSG00000100100, ENSG00000147316, ENSG0000…	920	6171	16792	1.04704	1	1	0.983524
Annotation Cluster 51	Enrichment Score: 1.0515403767664675
Category	Term	Count	%	PValue	Genes	List Total	Pop Hits	Pop Total	Fold Enrichment	Bonferroni	Benjamini	FDR
GOTERM_BP_ALL	GO:0010389~regulation of G2/M transition of mitotic cell cycle	10	0.963391	0.00315364	ENSG00000022267, ENSG00000110092, ENSG00000126803, ENSG00000161692, ENSG00000117724, ENSG00000145386, ENSG00000135090, ENSG00000097046, ENSG00000136104, ENSG00000172732	920	56	16792	3.25932	1	0.140648	0.13831
GOTERM_BP_ALL	GO:1902749~regulation of cell cycle G2/M phase transition	10	0.963391	0.00777591	ENSG00000022267, ENSG00000110092, ENSG00000126803, ENSG00000161692, ENSG00000117724, ENSG00000145386, ENSG00000135090, ENSG00000097046, ENSG00000136104, ENSG00000172732	920	64	16792	2.8519	1	0.277059	0.272453
GOTERM_BP_ALL	GO:0010972~negative regulation of G2/M transition of mitotic cell cycle	4	0.385356	0.181652	ENSG00000022267, ENSG00000145386, ENSG00000135090, ENSG00000172732	920	27	16792	2.70403	1	1	0.983524
GOTERM_BP_ALL	GO:1902750~negative regulation of cell cycle G2/M phase transition	4	0.385356	0.210093	ENSG00000022267, ENSG00000145386, ENSG00000135090, ENSG00000172732	920	29	16792	2.51754	1	1	0.983524
GOTERM_BP_ALL	GO:0007095~mitotic G2 DNA damage checkpoint	3	0.289017	0.217185	ENSG00000145386, ENSG00000135090, ENSG00000172732	920	16	16792	3.42228	1	1	0.983524
GOTERM_BP_ALL	GO:0044818~mitotic G2/M transition checkpoint	3	0.289017	0.361109	ENSG00000145386, ENSG00000135090, ENSG00000172732	920	23	16792	2.38072	1	1	0.983524
GOTERM_BP_ALL	GO:0031572~G2 DNA damage checkpoint	3	0.289017	0.593654	ENSG00000145386, ENSG00000135090, ENSG00000172732	920	36	16792	1.52101	1	1	0.983524
Annotation Cluster 52	Enrichment Score: 1.0485022841419933
Category	Term	Count	%	PValue	Genes	List Total	Pop Hits	Pop Total	Fold Enrichment	Bonferroni	Benjamini	FDR
GOTERM_BP_ALL	GO:0007389~pattern specification process	34	3.27553	0.0370446	ENSG00000107779, ENSG00000046651, ENSG00000113658, ENSG00000138696, ENSG00000171843, ENSG00000157216, ENSG00000198719, ENSG00000168036, ENSG00000122870, ENSG00000148400, ENSG00000125863, ENSG00000087586, ENSG00000124216, ENSG00000143033, ENSG00000061492, ENSG00000160973, ENSG00000164853, ENSG00000131873, ENSG00000179598, ENSG00000136944, ENSG00000115507, ENSG00000163508, ENSG00000269897, ENSG0000…	920	436	16792	1.42333	1	0.695887	0.684317
GOTERM_BP_ALL	GO:0003002~regionalization	25	2.40848	0.0932138	ENSG00000107779, ENSG00000138696, ENSG00000171843, ENSG00000157216, ENSG00000198719, ENSG00000168036, ENSG00000148400, ENSG00000087586, ENSG00000124216, ENSG00000143033, ENSG00000061492, ENSG00000160973, ENSG00000131873, ENSG00000179598, ENSG00000136944, ENSG00000115507, ENSG00000163508, ENSG00000269897, ENSG00000170166, ENSG00000111087, ENSG00000138587, ENSG00000003137, ENSG00000169071, ENSG0000…	920	329	16792	1.38694	1	1	0.983524
GOTERM_BP_ALL	GO:0009952~anterior/posterior pattern specification	15	1.44509	0.207151	ENSG00000179598, ENSG00000115507, ENSG00000107779, ENSG00000170166, ENSG00000171843, ENSG00000169071, ENSG00000157216, ENSG00000198719, ENSG00000168036, ENSG00000148400, ENSG00000083093, ENSG00000087586, ENSG00000061492, ENSG00000160973, ENSG00000168646	920	200	16792	1.36891	1	1	0.983524
Annotation Cluster 53	Enrichment Score: 1.0296844039006605
Category	Term	Count	%	PValue	Genes	List Total	Pop Hits	Pop Total	Fold Enrichment	Bonferroni	Benjamini	FDR
GOTERM_BP_ALL	GO:0030509~BMP signaling pathway	15	1.44509	0.0179507	ENSG00000067141, ENSG00000107779, ENSG00000113658, ENSG00000175931, ENSG00000138696, ENSG00000198626, ENSG00000130385, ENSG00000176887, ENSG00000169071, ENSG00000137770, ENSG00000163430, ENSG00000168487, ENSG00000164404, ENSG00000148400, ENSG00000166831	920	137	16792	1.99841	1	0.480346	0.472359
GOTERM_BP_ALL	GO:0090100~positive regulation of transmembrane receptor protein serine/threonine kinase signaling pathway	12	1.15607	0.0207023	ENSG00000168556, ENSG00000067141, ENSG00000077943, ENSG00000107779, ENSG00000168487, ENSG00000148400, ENSG00000175931, ENSG00000164404, ENSG00000125931, ENSG00000112742, ENSG00000130385, ENSG00000176887	920	100	16792	2.19026	1	0.511657	0.50315
GOTERM_BP_ALL	GO:0071772~response to BMP	15	1.44509	0.0307715	ENSG00000067141, ENSG00000107779, ENSG00000113658, ENSG00000175931, ENSG00000138696, ENSG00000198626, ENSG00000130385, ENSG00000176887, ENSG00000169071, ENSG00000137770, ENSG00000163430, ENSG00000168487, ENSG00000164404, ENSG00000148400, ENSG00000166831	920	147	16792	1.86247	1	0.631159	0.620666
GOTERM_BP_ALL	GO:0071773~cellular response to BMP stimulus	15	1.44509	0.0307715	ENSG00000067141, ENSG00000107779, ENSG00000113658, ENSG00000175931, ENSG00000138696, ENSG00000198626, ENSG00000130385, ENSG00000176887, ENSG00000169071, ENSG00000137770, ENSG00000163430, ENSG00000168487, ENSG00000164404, ENSG00000148400, ENSG00000166831	920	147	16792	1.86247	1	0.631159	0.620666
GOTERM_BP_ALL	GO:0007178~transmembrane receptor protein serine/threonine kinase signaling pathway	23	2.2158	0.167398	ENSG00000067141, ENSG00000077943, ENSG00000107779, ENSG00000113658, ENSG00000175931, ENSG00000112742, ENSG00000116128, ENSG00000138696, ENSG00000198626, ENSG00000130385, ENSG00000176887, ENSG00000169071, ENSG00000151136, ENSG00000168556, ENSG00000137770, ENSG00000163430, ENSG00000168487, ENSG00000164404, ENSG00000148400, ENSG00000118707, ENSG00000125931, ENSG00000166831, ENSG00000160973	920	322	16792	1.30373	1	1	0.983524
GOTERM_BP_ALL	GO:0090287~regulation of cellular response to growth factor stimulus	17	1.63776	0.217599	ENSG00000067141, ENSG00000156642, ENSG00000077943, ENSG00000174721, ENSG00000175931, ENSG00000138119, ENSG00000116128, ENSG00000176887, ENSG00000168556, ENSG00000137770, ENSG00000198719, ENSG00000168036, ENSG00000148400, ENSG00000125931, ENSG00000183423, ENSG00000166501, ENSG00000166831	920	235	16792	1.32037	1	1	0.983524
GOTERM_BP_ALL	GO:0090092~regulation of transmembrane receptor protein serine/threonine kinase signaling pathway	15	1.44509	0.272254	ENSG00000067141, ENSG00000077943, ENSG00000107779, ENSG00000175931, ENSG00000112742, ENSG00000116128, ENSG00000130385, ENSG00000176887, ENSG00000168556, ENSG00000137770, ENSG00000168487, ENSG00000164404, ENSG00000148400, ENSG00000125931, ENSG00000166831	920	212	16792	1.29143	1	1	0.983524
GOTERM_BP_ALL	GO:0070848~response to growth factor	38	3.66089	0.3639	ENSG00000156642, ENSG00000177885, ENSG00000107779, ENSG00000198400, ENSG00000113658, ENSG00000138119, ENSG00000110047, ENSG00000116128, ENSG00000041982, ENSG00000138696, ENSG00000198626, ENSG00000168556, ENSG00000198719, ENSG00000168036, ENSG00000148400, ENSG00000166831, ENSG00000160973, ENSG00000128016, ENSG00000067141, ENSG00000077943, ENSG00000134243, ENSG00000006128, ENSG00000175931, ENSG0000…	920	634	16792	1.09398	1	1	0.983524
GOTERM_BP_ALL	GO:0071363~cellular response to growth factor stimulus	36	3.46821	0.425676	ENSG00000156642, ENSG00000177885, ENSG00000107779, ENSG00000198400, ENSG00000113658, ENSG00000138119, ENSG00000110047, ENSG00000116128, ENSG00000138696, ENSG00000198626, ENSG00000168556, ENSG00000198719, ENSG00000168036, ENSG00000148400, ENSG00000166831, ENSG00000160973, ENSG00000128016, ENSG00000067141, ENSG00000077943, ENSG00000134243, ENSG00000006128, ENSG00000175931, ENSG00000174721, ENSG0000…	920	610	16792	1.07718	1	1	0.983524
Annotation Cluster 54	Enrichment Score: 1.0050839532195897
Category	Term	Count	%	PValue	Genes	List Total	Pop Hits	Pop Total	Fold Enrichment	Bonferroni	Benjamini	FDR
GOTERM_BP_ALL	GO:0050806~positive regulation of synaptic transmission	14	1.34875	0.00653636	ENSG00000096433, ENSG00000156642, ENSG00000176884, ENSG00000198400, ENSG00000006128, ENSG00000135821, ENSG00000067715, ENSG00000176406, ENSG00000137312, ENSG00000116147, ENSG00000169760, ENSG00000135919, ENSG00000168748, ENSG00000166900	920	109	16792	2.34432	1	0.249142	0.245
GOTERM_BP_ALL	GO:0051966~regulation of synaptic transmission, glutamatergic	7	0.674374	0.0634004	ENSG00000198400, ENSG00000169760, ENSG00000135919, ENSG00000171189, ENSG00000135821, ENSG00000067715, ENSG00000116147	920	52	16792	2.45702	1	0.955524	0.939637
GOTERM_BP_ALL	GO:0051968~positive regulation of synaptic transmission, glutamatergic	4	0.385356	0.0931367	ENSG00000198400, ENSG00000169760, ENSG00000135821, ENSG00000116147	920	20	16792	3.65043	1	1	0.983524
GOTERM_BP_ALL	GO:0050804~modulation of synaptic transmission	19	1.83044	0.273373	ENSG00000096433, ENSG00000156642, ENSG00000176884, ENSG00000198400, ENSG00000170385, ENSG00000006128, ENSG00000171189, ENSG00000135821, ENSG00000067715, ENSG00000176406, ENSG00000137312, ENSG00000116147, ENSG00000117399, ENSG00000169760, ENSG00000148730, ENSG00000135919, ENSG00000187902, ENSG00000168748, ENSG00000166900	920	280	16792	1.23854	1	1	0.983524
GOTERM_BP_ALL	GO:0035249~synaptic transmission, glutamatergic	5	0.481696	0.279689	ENSG00000176884, ENSG00000198400, ENSG00000169760, ENSG00000135821, ENSG00000116147	920	49	16792	1.86247	1	1	0.983524
GOTERM_BP_ALL	GO:0007270~neuron-neuron synaptic transmission	8	0.770713	0.315875	ENSG00000176884, ENSG00000198400, ENSG00000169760, ENSG00000006128, ENSG00000135821, ENSG00000168748, ENSG00000137312, ENSG00000116147	920	101	16792	1.44572	1	1	0.983524
Annotation Cluster 55	Enrichment Score: 1.0050730485621293
Category	Term	Count	%	PValue	Genes	List Total	Pop Hits	Pop Total	Fold Enrichment	Bonferroni	Benjamini	FDR
GOTERM_BP_ALL	GO:0014031~mesenchymal cell development	17	1.63776	0.0209204	ENSG00000197451, ENSG00000107779, ENSG00000163508, ENSG00000157168, ENSG00000178568, ENSG00000176887, ENSG00000110880, ENSG00000143434, ENSG00000121039, ENSG00000168036, ENSG00000101447, ENSG00000122694, ENSG00000148400, ENSG00000061492, ENSG00000124216, ENSG00000183688, ENSG00000168646	920	167	16792	1.85801	1	0.513687	0.505146
GOTERM_BP_ALL	GO:0048762~mesenchymal cell differentiation	17	1.63776	0.0351469	ENSG00000197451, ENSG00000107779, ENSG00000163508, ENSG00000157168, ENSG00000178568, ENSG00000176887, ENSG00000110880, ENSG00000143434, ENSG00000121039, ENSG00000168036, ENSG00000101447, ENSG00000122694, ENSG00000148400, ENSG00000061492, ENSG00000124216, ENSG00000183688, ENSG00000168646	920	178	16792	1.74319	1	0.673752	0.662551
GOTERM_BP_ALL	GO:0060485~mesenchyme development	20	1.92678	0.0558306	ENSG00000197451, ENSG00000107779, ENSG00000163508, ENSG00000112655, ENSG00000157168, ENSG00000178568, ENSG00000176887, ENSG00000110880, ENSG00000143434, ENSG00000121039, ENSG00000168036, ENSG00000101447, ENSG00000122694, ENSG00000148400, ENSG00000061492, ENSG00000124216, ENSG00000183688, ENSG00000169946, ENSG00000160973, ENSG00000168646	920	234	16792	1.56001	1	0.869419	0.854964
GOTERM_BP_ALL	GO:0001837~epithelial to mesenchymal transition	10	0.963391	0.115916	ENSG00000197451, ENSG00000168036, ENSG00000163508, ENSG00000101447, ENSG00000148400, ENSG00000122694, ENSG00000061492, ENSG00000124216, ENSG00000183688, ENSG00000168646	920	104	16792	1.75502	1	1	0.983524
GOTERM_BP_ALL	GO:0014033~neural crest cell differentiation	8	0.770713	0.134222	ENSG00000143434, ENSG00000121039, ENSG00000107779, ENSG00000061492, ENSG00000157168, ENSG00000178568, ENSG00000176887, ENSG00000110880	920	78	16792	1.87202	1	1	0.983524
GOTERM_BP_ALL	GO:0014032~neural crest cell development	7	0.674374	0.183649	ENSG00000143434, ENSG00000121039, ENSG00000107779, ENSG00000157168, ENSG00000178568, ENSG00000176887, ENSG00000110880	920	70	16792	1.82522	1	1	0.983524
GOTERM_BP_ALL	GO:0001755~neural crest cell migration	3	0.289017	0.785604	ENSG00000143434, ENSG00000178568, ENSG00000110880	920	52	16792	1.05301	1	1	0.983524
Annotation Cluster 56	Enrichment Score: 0.9885396480239634
Category	Term	Count	%	PValue	Genes	List Total	Pop Hits	Pop Total	Fold Enrichment	Bonferroni	Benjamini	FDR
GOTERM_BP_ALL	GO:0008283~cell proliferation	121	11.657	0.0300593	ENSG00000075856, ENSG00000181104, ENSG00000154640, ENSG00000110148, ENSG00000107779, ENSG00000198901, ENSG00000013810, ENSG00000117450, ENSG00000101439, ENSG00000100867, ENSG00000185950, ENSG00000148400, ENSG00000131914, ENSG00000178691, ENSG00000167967, ENSG00000184347, ENSG00000094804, ENSG00000164853, ENSG00000165304, ENSG00000101670, ENSG00000163806, ENSG00000117724, ENSG00000176720, ENSG0000…	920	1861	16792	1.18673	1	0.625615	0.615213
GOTERM_BP_ALL	GO:0008284~positive regulation of cell proliferation	56	5.39499	0.107371	ENSG00000181104, ENSG00000110148, ENSG00000107779, ENSG00000115758, ENSG00000165060, ENSG00000078124, ENSG00000075131, ENSG00000198901, ENSG00000097046, ENSG00000101439, ENSG00000185950, ENSG00000148400, ENSG00000131914, ENSG00000178691, ENSG00000166831, ENSG00000169946, ENSG00000094804, ENSG00000140443, ENSG00000072315, ENSG00000163806, ENSG00000269897, ENSG00000176887, ENSG00000136104, ENSG0000…	920	849	16792	1.20391	1	1	0.983524
GOTERM_BP_ALL	GO:0042127~regulation of cell proliferation	90	8.67052	0.335365	ENSG00000137707, ENSG00000181104, ENSG00000154640, ENSG00000110148, ENSG00000107779, ENSG00000173482, ENSG00000115758, ENSG00000165060, ENSG00000187091, ENSG00000078124, ENSG00000075131, ENSG00000198901, ENSG00000097046, ENSG00000101439, ENSG00000100867, ENSG00000185950, ENSG00000148400, ENSG00000131914, ENSG00000135919, ENSG00000178691, ENSG00000166831, ENSG00000184347, ENSG00000123143, ENSG0000…	920	1552	16792	1.05844	1	1	0.983524
Annotation Cluster 57	Enrichment Score: 0.9867510361783188
Category	Term	Count	%	PValue	Genes	List Total	Pop Hits	Pop Total	Fold Enrichment	Bonferroni	Benjamini	FDR
GOTERM_BP_ALL	GO:0032368~regulation of lipid transport	10	0.963391	0.0643301	ENSG00000204624, ENSG00000124406, ENSG00000121207, ENSG00000135124, ENSG00000185950, ENSG00000164404, ENSG00000006128, ENSG00000163932, ENSG00000005421, ENSG00000101670	920	92	16792	1.98393	1	0.957652	0.94173
GOTERM_BP_ALL	GO:0010876~lipid localization	25	2.40848	0.126875	ENSG00000157978, ENSG00000214530, ENSG00000206190, ENSG00000135124, ENSG00000110047, ENSG00000005421, ENSG00000121207, ENSG00000158220, ENSG00000189058, ENSG00000185950, ENSG00000147852, ENSG00000101670, ENSG00000182107, ENSG00000174640, ENSG00000006128, ENSG00000135454, ENSG00000117868, ENSG00000175336, ENSG00000006025, ENSG00000073060, ENSG00000168389, ENSG00000185101, ENSG00000124406, ENSG0000…	920	342	16792	1.33422	1	1	0.983524
GOTERM_BP_ALL	GO:0006869~lipid transport	23	2.2158	0.134263	ENSG00000182107, ENSG00000157978, ENSG00000214530, ENSG00000174640, ENSG00000206190, ENSG00000135124, ENSG00000006128, ENSG00000117868, ENSG00000175336, ENSG00000006025, ENSG00000073060, ENSG00000005421, ENSG00000168389, ENSG00000185101, ENSG00000124406, ENSG00000121207, ENSG00000158220, ENSG00000189058, ENSG00000164404, ENSG00000185950, ENSG00000163932, ENSG00000147852, ENSG00000101670	920	312	16792	1.34551	1	1	0.983524
Annotation Cluster 58	Enrichment Score: 0.9845031213052742
Category	Term	Count	%	PValue	Genes	List Total	Pop Hits	Pop Total	Fold Enrichment	Bonferroni	Benjamini	FDR
GOTERM_BP_ALL	GO:0042490~mechanoreceptor differentiation	9	0.867052	0.0228995	ENSG00000150275, ENSG00000116990, ENSG00000095397, ENSG00000198719, ENSG00000182040, ENSG00000198400, ENSG00000042781, ENSG00000148400, ENSG00000055732	920	64	16792	2.56671	1	0.546389	0.537304
GOTERM_BP_ALL	GO:0060113~inner ear receptor cell differentiation	8	0.770713	0.0446421	ENSG00000150275, ENSG00000116990, ENSG00000095397, ENSG00000198719, ENSG00000182040, ENSG00000042781, ENSG00000148400, ENSG00000055732	920	60	16792	2.43362	1	0.776928	0.764011
GOTERM_BP_ALL	GO:0035315~hair cell differentiation	6	0.578035	0.0495965	ENSG00000150275, ENSG00000198719, ENSG00000168036, ENSG00000042781, ENSG00000148400, ENSG00000055732	920	37	16792	2.95981	1	0.824595	0.810885
GOTERM_BP_ALL	GO:0042491~auditory receptor cell differentiation	4	0.385356	0.210093	ENSG00000150275, ENSG00000198719, ENSG00000148400, ENSG00000055732	920	29	16792	2.51754	1	1	0.983524
GOTERM_BP_ALL	GO:0060563~neuroepithelial cell differentiation	5	0.481696	0.242991	ENSG00000150275, ENSG00000198719, ENSG00000148400, ENSG00000055732, ENSG00000176887	920	46	16792	1.98393	1	1	0.983524
GOTERM_BP_ALL	GO:0002065~columnar/cuboidal epithelial cell differentiation	7	0.674374	0.478583	ENSG00000150275, ENSG00000198719, ENSG00000176890, ENSG00000148400, ENSG00000078699, ENSG00000055732, ENSG00000176887	920	101	16792	1.265	1	1	0.983524
Annotation Cluster 59	Enrichment Score: 0.9810739749608631
Category	Term	Count	%	PValue	Genes	List Total	Pop Hits	Pop Total	Fold Enrichment	Bonferroni	Benjamini	FDR
GOTERM_BP_ALL	GO:0030879~mammary gland development	13	1.25241	0.0580131	ENSG00000112759, ENSG00000129167, ENSG00000139618, ENSG00000159399, ENSG00000157168, ENSG00000178568, ENSG00000110092, ENSG00000169710, ENSG00000115461, ENSG00000114491, ENSG00000102967, ENSG00000185950, ENSG00000163235	920	132	16792	1.79756	1	0.890711	0.875902
GOTERM_BP_ALL	GO:0007595~lactation	6	0.578035	0.0841607	ENSG00000110092, ENSG00000112759, ENSG00000102967, ENSG00000114491, ENSG00000159399, ENSG00000178568	920	43	16792	2.54681	1	1	0.983524
GOTERM_BP_ALL	GO:0032941~secretion by tissue	8	0.770713	0.127814	ENSG00000110092, ENSG00000109944, ENSG00000112759, ENSG00000102967, ENSG00000114491, ENSG00000159399, ENSG00000006128, ENSG00000178568	920	77	16792	1.89633	1	1	0.983524
GOTERM_BP_ALL	GO:0007589~body fluid secretion	8	0.770713	0.190761	ENSG00000110092, ENSG00000109944, ENSG00000112759, ENSG00000102967, ENSG00000114491, ENSG00000159399, ENSG00000006128, ENSG00000178568	920	86	16792	1.69788	1	1	0.983524
Annotation Cluster 60	Enrichment Score: 0.9707998790552183
Category	Term	Count	%	PValue	Genes	List Total	Pop Hits	Pop Total	Fold Enrichment	Bonferroni	Benjamini	FDR
GOTERM_BP_ALL	GO:0043412~macromolecule modification	260	25.0482	0.00243069	ENSG00000075856, ENSG00000181104, ENSG00000129562, ENSG00000177885, ENSG00000107779, ENSG00000113658, ENSG00000077232, ENSG00000151136, ENSG00000163002, ENSG00000117450, ENSG00000185950, ENSG00000143079, ENSG00000167967, ENSG00000094804, ENSG00000165304, ENSG00000176444, ENSG00000077800, ENSG00000105229, ENSG00000163806, ENSG00000135454, ENSG00000173846, ENSG00000115263, ENSG00000165671, ENSG0000…	920	4065	16792	1.16742	1	0.118284	0.116317
GOTERM_BP_ALL	GO:0036211~protein modification process	240	23.1214	0.0092397	ENSG00000075856, ENSG00000181104, ENSG00000129562, ENSG00000177885, ENSG00000107779, ENSG00000113658, ENSG00000077232, ENSG00000151136, ENSG00000163002, ENSG00000117450, ENSG00000185950, ENSG00000143079, ENSG00000167967, ENSG00000094804, ENSG00000165304, ENSG00000176444, ENSG00000077800, ENSG00000105229, ENSG00000163806, ENSG00000135454, ENSG00000173846, ENSG00000115263, ENSG00000165671, ENSG0000…	920	3818	16792	1.14733	1	0.299879	0.294893
GOTERM_BP_ALL	GO:0006464~cellular protein modification process	240	23.1214	0.0092397	ENSG00000075856, ENSG00000181104, ENSG00000129562, ENSG00000177885, ENSG00000107779, ENSG00000113658, ENSG00000077232, ENSG00000151136, ENSG00000163002, ENSG00000117450, ENSG00000185950, ENSG00000143079, ENSG00000167967, ENSG00000094804, ENSG00000165304, ENSG00000176444, ENSG00000077800, ENSG00000105229, ENSG00000163806, ENSG00000135454, ENSG00000173846, ENSG00000115263, ENSG00000165671, ENSG0000…	920	3818	16792	1.14733	1	0.299879	0.294893
GOTERM_BP_ALL	GO:0044260~cellular macromolecule metabolic process	491	47.3025	0.0192427	ENSG00000181104, ENSG00000186918, ENSG00000156384, ENSG00000113658, ENSG00000077232, ENSG00000171302, ENSG00000101439, ENSG00000185950, ENSG00000148400, ENSG00000078699, ENSG00000265817, ENSG00000178053, ENSG00000143079, ENSG00000094804, ENSG00000157349, ENSG00000091651, ENSG00000181472, ENSG00000163806, ENSG00000135454, ENSG00000006025, ENSG00000135336, ENSG00000173611, ENSG00000173846, ENSG0000…	920	8387	16792	1.06854	1	0.505272	0.496872
GOTERM_BP_ALL	GO:0044267~cellular protein metabolic process	285	27.4566	0.127326	ENSG00000075856, ENSG00000181104, ENSG00000129562, ENSG00000177885, ENSG00000107779, ENSG00000113658, ENSG00000077232, ENSG00000151136, ENSG00000163002, ENSG00000117450, ENSG00000101439, ENSG00000185950, ENSG00000143079, ENSG00000167967, ENSG00000094804, ENSG00000165304, ENSG00000176444, ENSG00000077800, ENSG00000105229, ENSG00000175110, ENSG00000163806, ENSG00000135454, ENSG00000006025, ENSG0000…	920	4900	16792	1.06161	1	1	0.983524
GOTERM_BP_ALL	GO:0006793~phosphorus metabolic process	179	17.2447	0.225254	ENSG00000181104, ENSG00000175063, ENSG00000099308, ENSG00000177885, ENSG00000110148, ENSG00000153395, ENSG00000107779, ENSG00000113658, ENSG00000114346, ENSG00000163082, ENSG00000077232, ENSG00000151651, ENSG00000117450, ENSG00000126458, ENSG00000185950, ENSG00000125249, ENSG00000147316, ENSG00000143079, ENSG00000100100, ENSG00000094804, ENSG00000165304, ENSG00000101670, ENSG00000176444, ENSG0000…	920	3089	16792	1.05767	1	1	0.983524
GOTERM_BP_ALL	GO:0006468~protein phosphorylation	110	10.5973	0.226189	ENSG00000181104, ENSG00000175063, ENSG00000099308, ENSG00000177885, ENSG00000107779, ENSG00000113658, ENSG00000114346, ENSG00000077232, ENSG00000151651, ENSG00000117450, ENSG00000126458, ENSG00000185950, ENSG00000125249, ENSG00000094804, ENSG00000165304, ENSG00000176444, ENSG00000163806, ENSG00000131370, ENSG00000169071, ENSG00000110092, ENSG00000173846, ENSG00000115263, ENSG00000165671, ENSG0000…	920	1852	16792	1.08409	1	1	0.983524
GOTERM_BP_ALL	GO:0006796~phosphate-containing compound metabolic process	179	17.2447	0.233814	ENSG00000181104, ENSG00000175063, ENSG00000099308, ENSG00000177885, ENSG00000110148, ENSG00000153395, ENSG00000107779, ENSG00000113658, ENSG00000114346, ENSG00000163082, ENSG00000077232, ENSG00000151651, ENSG00000117450, ENSG00000126458, ENSG00000185950, ENSG00000125249, ENSG00000147316, ENSG00000143079, ENSG00000100100, ENSG00000094804, ENSG00000165304, ENSG00000101670, ENSG00000176444, ENSG0000…	920	3083	16792	1.05973	1	1	0.983524
GOTERM_BP_ALL	GO:0019538~protein metabolic process	310	29.8651	0.244631	ENSG00000075856, ENSG00000181104, ENSG00000129562, ENSG00000177885, ENSG00000107779, ENSG00000113658, ENSG00000166192, ENSG00000077232, ENSG00000151136, ENSG00000145934, ENSG00000163002, ENSG00000117450, ENSG00000101439, ENSG00000185950, ENSG00000143079, ENSG00000167967, ENSG00000094804, ENSG00000165304, ENSG00000176444, ENSG00000077800, ENSG00000105229, ENSG00000175110, ENSG00000163806, ENSG0000…	920	5457	16792	1.03687	1	1	0.983524
GOTERM_BP_ALL	GO:0042325~regulation of phosphorylation	81	7.80347	0.340667	ENSG00000181104, ENSG00000175063, ENSG00000177885, ENSG00000110148, ENSG00000107779, ENSG00000114346, ENSG00000077232, ENSG00000171587, ENSG00000151651, ENSG00000117450, ENSG00000122694, ENSG00000185950, ENSG00000126458, ENSG00000125249, ENSG00000147316, ENSG00000123143, ENSG00000100100, ENSG00000094804, ENSG00000140443, ENSG00000128563, ENSG00000072315, ENSG00000154277, ENSG00000116717, ENSG0000…	920	1393	16792	1.06133	1	1	0.983524
GOTERM_BP_ALL	GO:0001932~regulation of protein phosphorylation	74	7.12909	0.430042	ENSG00000181104, ENSG00000175063, ENSG00000177885, ENSG00000107779, ENSG00000114346, ENSG00000077232, ENSG00000151651, ENSG00000117450, ENSG00000122694, ENSG00000126458, ENSG00000125249, ENSG00000123143, ENSG00000094804, ENSG00000140443, ENSG00000128563, ENSG00000072315, ENSG00000154277, ENSG00000116717, ENSG00000163806, ENSG00000172680, ENSG00000179914, ENSG00000131370, ENSG00000137312, ENSG0000…	920	1300	16792	1.03897	1	1	0.983524
GOTERM_BP_ALL	GO:0016310~phosphorylation	125	12.0424	0.430226	ENSG00000181104, ENSG00000175063, ENSG00000099308, ENSG00000177885, ENSG00000110148, ENSG00000107779, ENSG00000113658, ENSG00000114346, ENSG00000077232, ENSG00000151651, ENSG00000117450, ENSG00000126458, ENSG00000185950, ENSG00000125249, ENSG00000147316, ENSG00000100100, ENSG00000094804, ENSG00000165304, ENSG00000176444, ENSG00000163806, ENSG00000131370, ENSG00000169071, ENSG00000110092, ENSG0000…	920	2229	16792	1.02356	1	1	0.983524
GOTERM_BP_ALL	GO:0019220~regulation of phosphate metabolic process	89	8.57418	0.522655	ENSG00000181104, ENSG00000175063, ENSG00000177885, ENSG00000108309, ENSG00000110148, ENSG00000107779, ENSG00000099864, ENSG00000114346, ENSG00000077232, ENSG00000171587, ENSG00000151651, ENSG00000101639, ENSG00000117450, ENSG00000184661, ENSG00000122694, ENSG00000185950, ENSG00000126458, ENSG00000125249, ENSG00000147316, ENSG00000123143, ENSG00000100100, ENSG00000094804, ENSG00000140443, ENSG0000…	920	1610	16792	1.00897	1	1	0.983524
GOTERM_BP_ALL	GO:0051174~regulation of phosphorus metabolic process	89	8.57418	0.525164	ENSG00000181104, ENSG00000175063, ENSG00000177885, ENSG00000108309, ENSG00000110148, ENSG00000107779, ENSG00000099864, ENSG00000114346, ENSG00000077232, ENSG00000171587, ENSG00000151651, ENSG00000101639, ENSG00000117450, ENSG00000184661, ENSG00000122694, ENSG00000185950, ENSG00000126458, ENSG00000125249, ENSG00000147316, ENSG00000123143, ENSG00000100100, ENSG00000094804, ENSG00000140443, ENSG0000…	920	1611	16792	1.00834	1	1	0.983524
Annotation Cluster 61	Enrichment Score: 0.9664056217069014
Category	Term	Count	%	PValue	Genes	List Total	Pop Hits	Pop Total	Fold Enrichment	Bonferroni	Benjamini	FDR
GOTERM_BP_ALL	GO:0045927~positive regulation of growth	24	2.31214	0.00866339	ENSG00000177189, ENSG00000105697, ENSG00000072315, ENSG00000107779, ENSG00000165060, ENSG00000129194, ENSG00000134057, ENSG00000157168, ENSG00000115414, ENSG00000067715, ENSG00000178568, ENSG00000171587, ENSG00000176406, ENSG00000115112, ENSG00000156502, ENSG00000123737, ENSG00000198719, ENSG00000113070, ENSG00000148400, ENSG00000101544, ENSG00000125863, ENSG00000107562, ENSG00000169946, ENSG0000…	920	246	16792	1.7807	1	0.288311	0.283517
GOTERM_BP_ALL	GO:0048639~positive regulation of developmental growth	16	1.54143	0.0308517	ENSG00000105697, ENSG00000072315, ENSG00000107779, ENSG00000129194, ENSG00000134057, ENSG00000157168, ENSG00000115414, ENSG00000067715, ENSG00000178568, ENSG00000171587, ENSG00000176406, ENSG00000198719, ENSG00000148400, ENSG00000125863, ENSG00000107562, ENSG00000169946	920	161	16792	1.81388	1	0.631159	0.620666
GOTERM_BP_ALL	GO:0030307~positive regulation of cell growth	15	1.44509	0.0430537	ENSG00000177189, ENSG00000105697, ENSG00000072315, ENSG00000165060, ENSG00000157168, ENSG00000115414, ENSG00000067715, ENSG00000171587, ENSG00000176406, ENSG00000156502, ENSG00000123737, ENSG00000113070, ENSG00000101544, ENSG00000107562, ENSG00000146678	920	154	16792	1.77781	1	0.758764	0.746148
GOTERM_BP_ALL	GO:0048589~developmental growth	40	3.85356	0.111792	ENSG00000105697, ENSG00000107779, ENSG00000173166, ENSG00000176890, ENSG00000165060, ENSG00000134057, ENSG00000115414, ENSG00000116128, ENSG00000041982, ENSG00000067715, ENSG00000138696, ENSG00000171587, ENSG00000116147, ENSG00000143434, ENSG00000198719, ENSG00000189058, ENSG00000148400, ENSG00000125863, ENSG00000087586, ENSG00000169946, ENSG00000184347, ENSG00000150275, ENSG00000072315, ENSG0000…	920	583	16792	1.25229	1	1	0.983524
GOTERM_BP_ALL	GO:1990138~neuron projection extension	12	1.15607	0.150148	ENSG00000143434, ENSG00000072315, ENSG00000173166, ENSG00000087586, ENSG00000157168, ENSG00000115414, ENSG00000067715, ENSG00000171587, ENSG00000107562, ENSG00000184347, ENSG00000176406, ENSG00000116147	920	141	16792	1.55338	1	1	0.983524
GOTERM_BP_ALL	GO:0048588~developmental cell growth	15	1.44509	0.150179	ENSG00000105697, ENSG00000072315, ENSG00000173166, ENSG00000157168, ENSG00000077463, ENSG00000115414, ENSG00000067715, ENSG00000171587, ENSG00000176406, ENSG00000116147, ENSG00000143434, ENSG00000164404, ENSG00000087586, ENSG00000107562, ENSG00000184347	920	188	16792	1.45629	1	1	0.983524
GOTERM_BP_ALL	GO:0040008~regulation of growth	42	4.04624	0.1966	ENSG00000022267, ENSG00000177189, ENSG00000105697, ENSG00000107779, ENSG00000110888, ENSG00000112983, ENSG00000165060, ENSG00000168395, ENSG00000137103, ENSG00000134057, ENSG00000115414, ENSG00000067715, ENSG00000171587, ENSG00000115112, ENSG00000116147, ENSG00000111012, ENSG00000156502, ENSG00000143434, ENSG00000168556, ENSG00000198719, ENSG00000113070, ENSG00000148400, ENSG00000125863, ENSG0000…	920	652	16792	1.17575	1	1	0.983524
GOTERM_BP_ALL	GO:0016049~cell growth	29	2.79383	0.213213	ENSG00000022267, ENSG00000177189, ENSG00000105697, ENSG00000173166, ENSG00000176890, ENSG00000110888, ENSG00000165060, ENSG00000115414, ENSG00000067715, ENSG00000171587, ENSG00000116147, ENSG00000111012, ENSG00000156502, ENSG00000143434, ENSG00000113070, ENSG00000087586, ENSG00000135919, ENSG00000184347, ENSG00000176390, ENSG00000072315, ENSG00000114999, ENSG00000157168, ENSG00000077463, ENSG0000…	920	436	16792	1.21402	1	1	0.983524
GOTERM_BP_ALL	GO:0001558~regulation of cell growth	27	2.60116	0.215245	ENSG00000022267, ENSG00000177189, ENSG00000105697, ENSG00000110888, ENSG00000165060, ENSG00000115414, ENSG00000067715, ENSG00000171587, ENSG00000116147, ENSG00000111012, ENSG00000156502, ENSG00000143434, ENSG00000113070, ENSG00000135919, ENSG00000184347, ENSG00000176390, ENSG00000072315, ENSG00000114999, ENSG00000111206, ENSG00000157168, ENSG00000176406, ENSG00000123737, ENSG00000115461, ENSG0000…	920	403	16792	1.22285	1	1	0.983524
GOTERM_BP_ALL	GO:0040007~growth	56	5.39499	0.28801	ENSG00000107779, ENSG00000173166, ENSG00000165060, ENSG00000116128, ENSG00000067715, ENSG00000171587, ENSG00000115112, ENSG00000156502, ENSG00000143434, ENSG00000148400, ENSG00000135919, ENSG00000184347, ENSG00000169946, ENSG00000176390, ENSG00000072315, ENSG00000150275, ENSG00000139618, ENSG00000176406, ENSG00000175707, ENSG00000115461, ENSG00000107282, ENSG00000101544, ENSG00000107562, ENSG0000…	920	932	16792	1.0967	1	1	0.983524
GOTERM_BP_ALL	GO:0048638~regulation of developmental growth	20	1.92678	0.310661	ENSG00000105697, ENSG00000072315, ENSG00000107779, ENSG00000114999, ENSG00000165060, ENSG00000129194, ENSG00000134057, ENSG00000157168, ENSG00000115414, ENSG00000067715, ENSG00000178568, ENSG00000171587, ENSG00000176406, ENSG00000116147, ENSG00000143434, ENSG00000198719, ENSG00000148400, ENSG00000125863, ENSG00000107562, ENSG00000169946	920	303	16792	1.20476	1	1	0.983524
Annotation Cluster 62	Enrichment Score: 0.9476098110434914
Category	Term	Count	%	PValue	Genes	List Total	Pop Hits	Pop Total	Fold Enrichment	Bonferroni	Benjamini	FDR
GOTERM_BP_ALL	GO:0019827~stem cell population maintenance	14	1.34875	0.0433553	ENSG00000107779, ENSG00000163508, ENSG00000165819, ENSG00000175324, ENSG00000116128, ENSG00000198719, ENSG00000080345, ENSG00000168036, ENSG00000148400, ENSG00000131914, ENSG00000143033, ENSG00000147316, ENSG00000144554, ENSG00000197181	920	140	16792	1.82522	1	0.76203	0.74936
GOTERM_BP_ALL	GO:0098727~maintenance of cell number	14	1.34875	0.0499335	ENSG00000107779, ENSG00000163508, ENSG00000165819, ENSG00000175324, ENSG00000116128, ENSG00000198719, ENSG00000080345, ENSG00000168036, ENSG00000148400, ENSG00000131914, ENSG00000143033, ENSG00000147316, ENSG00000144554, ENSG00000197181	920	143	16792	1.78693	1	0.824595	0.810885
GOTERM_BP_ALL	GO:0001708~cell fate specification	5	0.481696	0.66334	ENSG00000198719, ENSG00000107779, ENSG00000168036, ENSG00000163508, ENSG00000148400	920	82	16792	1.11294	1	1	0.983524
Annotation Cluster 63	Enrichment Score: 0.9365706761770499
Category	Term	Count	%	PValue	Genes	List Total	Pop Hits	Pop Total	Fold Enrichment	Bonferroni	Benjamini	FDR
GOTERM_BP_ALL	GO:0032507~maintenance of protein location in cell	10	0.963391	0.0574772	ENSG00000160949, ENSG00000171914, ENSG00000164828, ENSG00000159399, ENSG00000138757, ENSG00000075142, ENSG00000054654, ENSG00000148180, ENSG00000185615, ENSG00000148337	920	90	16792	2.02802	1	0.884555	0.869848
GOTERM_BP_ALL	GO:0051651~maintenance of location in cell	11	1.05973	0.0715628	ENSG00000113838, ENSG00000160949, ENSG00000171914, ENSG00000164828, ENSG00000159399, ENSG00000138757, ENSG00000075142, ENSG00000054654, ENSG00000148180, ENSG00000185615, ENSG00000148337	920	108	16792	1.85902	1	1	0.983524
GOTERM_BP_ALL	GO:0045185~maintenance of protein location	10	0.963391	0.0878781	ENSG00000160949, ENSG00000171914, ENSG00000164828, ENSG00000159399, ENSG00000138757, ENSG00000075142, ENSG00000054654, ENSG00000148180, ENSG00000185615, ENSG00000148337	920	98	16792	1.86247	1	1	0.983524
GOTERM_BP_ALL	GO:0051220~cytoplasmic sequestering of protein	5	0.481696	0.162908	ENSG00000160949, ENSG00000159399, ENSG00000138757, ENSG00000075142, ENSG00000185615	920	39	16792	2.34002	1	1	0.983524
GOTERM_BP_ALL	GO:0051235~maintenance of location	21	2.02312	0.170378	ENSG00000181104, ENSG00000096433, ENSG00000198363, ENSG00000113838, ENSG00000160949, ENSG00000154096, ENSG00000164828, ENSG00000135454, ENSG00000159399, ENSG00000138757, ENSG00000110047, ENSG00000075142, ENSG00000073060, ENSG00000198626, ENSG00000148180, ENSG00000171914, ENSG00000054654, ENSG00000186439, ENSG00000148834, ENSG00000185615, ENSG00000148337	920	290	16792	1.32171	1	1	0.983524
GOTERM_BP_ALL	GO:0072595~maintenance of protein localization in organelle	4	0.385356	0.239418	ENSG00000164828, ENSG00000159399, ENSG00000185615, ENSG00000148337	920	31	16792	2.35512	1	1	0.983524
Annotation Cluster 64	Enrichment Score: 0.8992333306188192
Category	Term	Count	%	PValue	Genes	List Total	Pop Hits	Pop Total	Fold Enrichment	Bonferroni	Benjamini	FDR
GOTERM_BP_ALL	GO:0007265~Ras protein signal transduction	26	2.50482	0.0468964	ENSG00000181104, ENSG00000177885, ENSG00000198400, ENSG00000145907, ENSG00000114346, ENSG00000138757, ENSG00000075391, ENSG00000143379, ENSG00000117155, ENSG00000102606, ENSG00000149798, ENSG00000183111, ENSG00000126458, ENSG00000125249, ENSG00000180263, ENSG00000115325, ENSG00000136002, ENSG00000137135, ENSG00000157168, ENSG00000137312, ENSG00000173611, ENSG00000141068, ENSG00000164220, ENSG0000…	920	320	16792	1.48299	1	0.794452	0.781243
GOTERM_BP_ALL	GO:0035023~regulation of Rho protein signal transduction	11	1.05973	0.136552	ENSG00000164220, ENSG00000139132, ENSG00000181104, ENSG00000102606, ENSG00000180263, ENSG00000183111, ENSG00000114346, ENSG00000137135, ENSG00000136002, ENSG00000137312, ENSG00000173611	920	123	16792	1.63231	1	1	0.983524
GOTERM_BP_ALL	GO:0051056~regulation of small GTPase mediated signal transduction	22	2.11946	0.14525	ENSG00000181104, ENSG00000180263, ENSG00000198400, ENSG00000111206, ENSG00000114346, ENSG00000137135, ENSG00000136002, ENSG00000130052, ENSG00000157168, ENSG00000066933, ENSG00000137312, ENSG00000075391, ENSG00000173611, ENSG00000164220, ENSG00000139132, ENSG00000196935, ENSG00000117155, ENSG00000102606, ENSG00000126858, ENSG00000183111, ENSG00000134909, ENSG00000180448	920	299	16792	1.34297	1	1	0.983524
GOTERM_BP_ALL	GO:0046578~regulation of Ras protein signal transduction	16	1.54143	0.146582	ENSG00000181104, ENSG00000180263, ENSG00000198400, ENSG00000111206, ENSG00000114346, ENSG00000137135, ENSG00000136002, ENSG00000157168, ENSG00000137312, ENSG00000075391, ENSG00000173611, ENSG00000164220, ENSG00000139132, ENSG00000117155, ENSG00000102606, ENSG00000183111	920	203	16792	1.43859	1	1	0.983524
GOTERM_BP_ALL	GO:0007264~small GTPase mediated signal transduction	34	3.27553	0.233991	ENSG00000181104, ENSG00000177885, ENSG00000108309, ENSG00000198400, ENSG00000145907, ENSG00000114346, ENSG00000138757, ENSG00000132254, ENSG00000136237, ENSG00000075391, ENSG00000143379, ENSG00000117155, ENSG00000102606, ENSG00000126858, ENSG00000166592, ENSG00000149798, ENSG00000183111, ENSG00000126458, ENSG00000134909, ENSG00000125249, ENSG00000180263, ENSG00000111206, ENSG00000115325, ENSG0000…	920	527	16792	1.17756	1	1	0.983524
Annotation Cluster 65	Enrichment Score: 0.8964567239146478
Category	Term	Count	%	PValue	Genes	List Total	Pop Hits	Pop Total	Fold Enrichment	Bonferroni	Benjamini	FDR
GOTERM_BP_ALL	GO:1900027~regulation of ruffle assembly	5	0.481696	0.0253118	ENSG00000184292, ENSG00000035115, ENSG00000169760, ENSG00000196405, ENSG00000110880	920	21	16792	4.34576	1	0.568922	0.559463
GOTERM_BP_ALL	GO:0031529~ruffle organization	4	0.385356	0.269367	ENSG00000184292, ENSG00000169760, ENSG00000132254, ENSG00000196405	920	33	16792	2.21238	1	1	0.983524
GOTERM_BP_ALL	GO:0097178~ruffle assembly	3	0.289017	0.299891	ENSG00000184292, ENSG00000169760, ENSG00000196405	920	20	16792	2.73783	1	1	0.983524
Annotation Cluster 66	Enrichment Score: 0.8922593697788698
Category	Term	Count	%	PValue	Genes	List Total	Pop Hits	Pop Total	Fold Enrichment	Bonferroni	Benjamini	FDR
GOTERM_BP_ALL	GO:0007548~sex differentiation	27	2.60116	0.00355058	ENSG00000102384, ENSG00000221829, ENSG00000107779, ENSG00000198400, ENSG00000113658, ENSG00000138696, ENSG00000168556, ENSG00000101439, ENSG00000168036, ENSG00000125863, ENSG00000169946, ENSG00000184347, ENSG00000139618, ENSG00000129194, ENSG00000132780, ENSG00000176720, ENSG00000130385, ENSG00000169071, ENSG00000110092, ENSG00000165059, ENSG00000121039, ENSG00000087510, ENSG00000137075, ENSG0000…	920	269	16792	1.832	1	0.153142	0.150596
GOTERM_BP_ALL	GO:0008406~gonad development	21	2.02312	0.0131553	ENSG00000221829, ENSG00000139618, ENSG00000198400, ENSG00000129194, ENSG00000132780, ENSG00000176720, ENSG00000138696, ENSG00000130385, ENSG00000168556, ENSG00000110092, ENSG00000165059, ENSG00000121039, ENSG00000101439, ENSG00000087510, ENSG00000137075, ENSG00000164404, ENSG00000125863, ENSG00000054356, ENSG00000162624, ENSG00000169946, ENSG00000184347	920	213	16792	1.79951	1	0.383316	0.376943
GOTERM_BP_ALL	GO:0045137~development of primary sexual characteristics	21	2.02312	0.0165897	ENSG00000221829, ENSG00000139618, ENSG00000198400, ENSG00000129194, ENSG00000132780, ENSG00000176720, ENSG00000138696, ENSG00000130385, ENSG00000168556, ENSG00000110092, ENSG00000165059, ENSG00000121039, ENSG00000101439, ENSG00000087510, ENSG00000137075, ENSG00000164404, ENSG00000125863, ENSG00000054356, ENSG00000162624, ENSG00000169946, ENSG00000184347	920	218	16792	1.75824	1	0.453174	0.44564
GOTERM_BP_ALL	GO:0008585~female gonad development	9	0.867052	0.119167	ENSG00000221829, ENSG00000139618, ENSG00000164404, ENSG00000054356, ENSG00000162624, ENSG00000138696, ENSG00000169946, ENSG00000184347, ENSG00000130385	920	90	16792	1.82522	1	1	0.983524
GOTERM_BP_ALL	GO:0046545~development of primary female sexual characteristics	9	0.867052	0.142463	ENSG00000221829, ENSG00000139618, ENSG00000164404, ENSG00000054356, ENSG00000162624, ENSG00000138696, ENSG00000169946, ENSG00000184347, ENSG00000130385	920	94	16792	1.74755	1	1	0.983524
GOTERM_BP_ALL	GO:0046660~female sex differentiation	9	0.867052	0.239058	ENSG00000221829, ENSG00000139618, ENSG00000164404, ENSG00000054356, ENSG00000162624, ENSG00000138696, ENSG00000169946, ENSG00000184347, ENSG00000130385	920	108	16792	1.52101	1	1	0.983524
GOTERM_BP_ALL	GO:0022602~ovulation cycle process	5	0.481696	0.65383	ENSG00000221829, ENSG00000054356, ENSG00000138696, ENSG00000184347, ENSG00000130385	920	81	16792	1.12668	1	1	0.983524
GOTERM_BP_ALL	GO:0001541~ovarian follicle development	3	0.289017	0.794437	ENSG00000221829, ENSG00000138696, ENSG00000130385	920	53	16792	1.03314	1	1	0.983524
GOTERM_BP_ALL	GO:0042698~ovulation cycle	5	0.481696	0.833296	ENSG00000221829, ENSG00000054356, ENSG00000138696, ENSG00000184347, ENSG00000130385	920	105	16792	0.869151	1	1	0.983524
GOTERM_BP_ALL	GO:0048511~rhythmic process	14	1.34875	0.877982	ENSG00000221829, ENSG00000182979, ENSG00000129167, ENSG00000176890, ENSG00000198400, ENSG00000165819, ENSG00000111602, ENSG00000138696, ENSG00000130385, ENSG00000101945, ENSG00000101439, ENSG00000169760, ENSG00000054356, ENSG00000184347	920	312	16792	0.819008	1	1	0.983524
Annotation Cluster 67	Enrichment Score: 0.8854323895147115
Category	Term	Count	%	PValue	Genes	List Total	Pop Hits	Pop Total	Fold Enrichment	Bonferroni	Benjamini	FDR
GOTERM_BP_ALL	GO:0010212~response to ionizing radiation	16	1.54143	0.0124368	ENSG00000105697, ENSG00000069275, ENSG00000181026, ENSG00000177885, ENSG00000132436, ENSG00000182979, ENSG00000176444, ENSG00000139618, ENSG00000116717, ENSG00000114346, ENSG00000110092, ENSG00000186104, ENSG00000185379, ENSG00000070501, ENSG00000183765, ENSG00000144554	920	144	16792	2.02802	1	0.367279	0.361172
GOTERM_BP_ALL	GO:0071479~cellular response to ionizing radiation	7	0.674374	0.0963088	ENSG00000105697, ENSG00000069275, ENSG00000177885, ENSG00000132436, ENSG00000116717, ENSG00000114346, ENSG00000183765	920	58	16792	2.20285	1	1	0.983524
GOTERM_BP_ALL	GO:0071478~cellular response to radiation	11	1.05973	0.299124	ENSG00000062822, ENSG00000164045, ENSG00000105697, ENSG00000069275, ENSG00000177885, ENSG00000132436, ENSG00000166482, ENSG00000116717, ENSG00000114346, ENSG00000183765, ENSG00000178999	920	149	16792	1.34748	1	1	0.983524
GOTERM_BP_ALL	GO:0071214~cellular response to abiotic stimulus	13	1.25241	0.801759	ENSG00000105697, ENSG00000069275, ENSG00000177885, ENSG00000132436, ENSG00000099864, ENSG00000116717, ENSG00000198771, ENSG00000114346, ENSG00000178999, ENSG00000062822, ENSG00000164045, ENSG00000166482, ENSG00000183765	920	268	16792	0.885367	1	1	0.983524
Annotation Cluster 68	Enrichment Score: 0.8823022299914945
Category	Term	Count	%	PValue	Genes	List Total	Pop Hits	Pop Total	Fold Enrichment	Bonferroni	Benjamini	FDR
GOTERM_BP_ALL	GO:0045844~positive regulation of striated muscle tissue development	11	1.05973	0.00297475	ENSG00000105697, ENSG00000198719, ENSG00000107779, ENSG00000168036, ENSG00000148400, ENSG00000134057, ENSG00000157168, ENSG00000178568, ENSG00000169946, ENSG00000137312, ENSG00000003137	920	66	16792	3.04203	1	0.135434	0.133182
GOTERM_BP_ALL	GO:0048636~positive regulation of muscle organ development	11	1.05973	0.00297475	ENSG00000105697, ENSG00000198719, ENSG00000107779, ENSG00000168036, ENSG00000148400, ENSG00000134057, ENSG00000157168, ENSG00000178568, ENSG00000169946, ENSG00000137312, ENSG00000003137	920	66	16792	3.04203	1	0.135434	0.133182
GOTERM_BP_ALL	GO:1901863~positive regulation of muscle tissue development	11	1.05973	0.0033291	ENSG00000105697, ENSG00000198719, ENSG00000107779, ENSG00000168036, ENSG00000148400, ENSG00000134057, ENSG00000157168, ENSG00000178568, ENSG00000169946, ENSG00000137312, ENSG00000003137	920	67	16792	2.99663	1	0.145504	0.143085
GOTERM_BP_ALL	GO:0055023~positive regulation of cardiac muscle tissue growth	7	0.674374	0.00424573	ENSG00000105697, ENSG00000107779, ENSG00000148400, ENSG00000134057, ENSG00000157168, ENSG00000178568, ENSG00000169946	920	29	16792	4.4057	1	0.175063	0.172152
GOTERM_BP_ALL	GO:1901861~regulation of muscle tissue development	15	1.44509	0.00550536	ENSG00000105697, ENSG00000107779, ENSG00000129194, ENSG00000134057, ENSG00000117724, ENSG00000157168, ENSG00000178568, ENSG00000137312, ENSG00000003137, ENSG00000115461, ENSG00000198719, ENSG00000168036, ENSG00000148400, ENSG00000123213, ENSG00000169946	920	119	16792	2.30069	1	0.218746	0.215109
GOTERM_BP_ALL	GO:0060045~positive regulation of cardiac muscle cell proliferation	6	0.578035	0.00586331	ENSG00000107779, ENSG00000148400, ENSG00000134057, ENSG00000157168, ENSG00000178568, ENSG00000169946	920	22	16792	4.97787	1	0.228809	0.225004
GOTERM_BP_ALL	GO:0060421~positive regulation of heart growth	7	0.674374	0.00822113	ENSG00000105697, ENSG00000107779, ENSG00000148400, ENSG00000134057, ENSG00000157168, ENSG00000178568, ENSG00000169946	920	33	16792	3.87167	1	0.282691	0.277991
GOTERM_BP_ALL	GO:0016202~regulation of striated muscle tissue development	14	1.34875	0.0108596	ENSG00000105697, ENSG00000107779, ENSG00000129194, ENSG00000134057, ENSG00000117724, ENSG00000157168, ENSG00000178568, ENSG00000137312, ENSG00000003137, ENSG00000198719, ENSG00000168036, ENSG00000148400, ENSG00000123213, ENSG00000169946	920	116	16792	2.20285	1	0.334253	0.328695
GOTERM_BP_ALL	GO:0048634~regulation of muscle organ development	14	1.34875	0.0124325	ENSG00000105697, ENSG00000107779, ENSG00000129194, ENSG00000134057, ENSG00000117724, ENSG00000157168, ENSG00000178568, ENSG00000137312, ENSG00000003137, ENSG00000198719, ENSG00000168036, ENSG00000148400, ENSG00000123213, ENSG00000169946	920	118	16792	2.16551	1	0.367279	0.361172
GOTERM_BP_ALL	GO:0055025~positive regulation of cardiac muscle tissue development	7	0.674374	0.020632	ENSG00000105697, ENSG00000107779, ENSG00000148400, ENSG00000134057, ENSG00000157168, ENSG00000178568, ENSG00000169946	920	40	16792	3.19413	1	0.511657	0.50315
GOTERM_BP_ALL	GO:0060038~cardiac muscle cell proliferation	7	0.674374	0.0230857	ENSG00000107779, ENSG00000148400, ENSG00000134057, ENSG00000157168, ENSG00000178568, ENSG00000169946, ENSG00000181744	920	41	16792	3.11622	1	0.546389	0.537304
GOTERM_BP_ALL	GO:0055017~cardiac muscle tissue growth	9	0.867052	0.0292827	ENSG00000105697, ENSG00000107779, ENSG00000148400, ENSG00000134057, ENSG00000077463, ENSG00000157168, ENSG00000178568, ENSG00000169946, ENSG00000181744	920	67	16792	2.45178	1	0.617291	0.607028
GOTERM_BP_ALL	GO:0048639~positive regulation of developmental growth	16	1.54143	0.0308517	ENSG00000105697, ENSG00000072315, ENSG00000107779, ENSG00000129194, ENSG00000134057, ENSG00000157168, ENSG00000115414, ENSG00000067715, ENSG00000178568, ENSG00000171587, ENSG00000176406, ENSG00000198719, ENSG00000148400, ENSG00000125863, ENSG00000107562, ENSG00000169946	920	161	16792	1.81388	1	0.631159	0.620666
GOTERM_BP_ALL	GO:0046622~positive regulation of organ growth	7	0.674374	0.0315976	ENSG00000105697, ENSG00000107779, ENSG00000148400, ENSG00000134057, ENSG00000157168, ENSG00000178568, ENSG00000169946	920	44	16792	2.90375	1	0.631159	0.620666
GOTERM_BP_ALL	GO:0009954~proximal/distal pattern formation	6	0.578035	0.0322424	ENSG00000131873, ENSG00000198719, ENSG00000168036, ENSG00000061492, ENSG00000111087, ENSG00000003137	920	33	16792	3.31858	1	0.635283	0.624721
GOTERM_BP_ALL	GO:0055021~regulation of cardiac muscle tissue growth	7	0.674374	0.0382763	ENSG00000105697, ENSG00000107779, ENSG00000148400, ENSG00000134057, ENSG00000157168, ENSG00000178568, ENSG00000169946	920	46	16792	2.7775	1	0.709345	0.697551
GOTERM_BP_ALL	GO:0060914~heart formation	5	0.481696	0.0395089	ENSG00000107779, ENSG00000168036, ENSG00000148400, ENSG00000160973, ENSG00000168646	920	24	16792	3.80254	1	0.714534	0.702654
GOTERM_BP_ALL	GO:0060043~regulation of cardiac muscle cell proliferation	6	0.578035	0.0403539	ENSG00000107779, ENSG00000148400, ENSG00000134057, ENSG00000157168, ENSG00000178568, ENSG00000169946	920	35	16792	3.12894	1	0.724823	0.712772
GOTERM_BP_ALL	GO:0060419~heart growth	9	0.867052	0.0424661	ENSG00000105697, ENSG00000107779, ENSG00000148400, ENSG00000134057, ENSG00000077463, ENSG00000157168, ENSG00000178568, ENSG00000169946, ENSG00000181744	920	72	16792	2.28152	1	0.751012	0.738526
GOTERM_BP_ALL	GO:0003222~ventricular trabecula myocardium morphogenesis	4	0.385356	0.0536765	ENSG00000107779, ENSG00000148400, ENSG00000157168, ENSG00000160973	920	16	16792	4.56304	1	0.854134	0.839934
GOTERM_BP_ALL	GO:0060420~regulation of heart growth	7	0.674374	0.0634004	ENSG00000105697, ENSG00000107779, ENSG00000148400, ENSG00000134057, ENSG00000157168, ENSG00000178568, ENSG00000169946	920	52	16792	2.45702	1	0.955524	0.939637
GOTERM_BP_ALL	GO:0014855~striated muscle cell proliferation	7	0.674374	0.0634004	ENSG00000107779, ENSG00000148400, ENSG00000134057, ENSG00000157168, ENSG00000178568, ENSG00000169946, ENSG00000181744	920	52	16792	2.45702	1	0.955524	0.939637
GOTERM_BP_ALL	GO:0003215~cardiac right ventricle morphogenesis	4	0.385356	0.0931367	ENSG00000107779, ENSG00000148400, ENSG00000169946, ENSG00000160973	920	20	16792	3.65043	1	1	0.983524
GOTERM_BP_ALL	GO:0007517~muscle organ development	27	2.60116	0.104806	ENSG00000022267, ENSG00000105697, ENSG00000149591, ENSG00000107779, ENSG00000196465, ENSG00000134057, ENSG00000116128, ENSG00000198626, ENSG00000198719, ENSG00000113070, ENSG00000168036, ENSG00000148400, ENSG00000169946, ENSG00000160973, ENSG00000168899, ENSG00000163508, ENSG00000197321, ENSG00000129194, ENSG00000117724, ENSG00000075142, ENSG00000157168, ENSG00000077463, ENSG00000178568, ENSG0000…	920	366	16792	1.34647	1	1	0.983524
GOTERM_BP_ALL	GO:0060537~muscle tissue development	27	2.60116	0.107217	ENSG00000105697, ENSG00000107779, ENSG00000196465, ENSG00000134057, ENSG00000116128, ENSG00000198626, ENSG00000198719, ENSG00000168036, ENSG00000148400, ENSG00000061492, ENSG00000169946, ENSG00000160973, ENSG00000168899, ENSG00000077943, ENSG00000163508, ENSG00000197321, ENSG00000129194, ENSG00000117724, ENSG00000157168, ENSG00000077463, ENSG00000178568, ENSG00000176887, ENSG00000003137, ENSG0000…	920	367	16792	1.3428	1	1	0.983524
GOTERM_BP_ALL	GO:0003231~cardiac ventricle development	11	1.05973	0.112195	ENSG00000107779, ENSG00000169641, ENSG00000148400, ENSG00000081479, ENSG00000112655, ENSG00000157168, ENSG00000198626, ENSG00000169946, ENSG00000160973, ENSG00000176887, ENSG00000109685	920	118	16792	1.70147	1	1	0.983524
GOTERM_BP_ALL	GO:0055010~ventricular cardiac muscle tissue morphogenesis	6	0.578035	0.11271	ENSG00000107779, ENSG00000148400, ENSG00000157168, ENSG00000198626, ENSG00000169946, ENSG00000160973	920	47	16792	2.33006	1	1	0.983524
GOTERM_BP_ALL	GO:0055008~cardiac muscle tissue morphogenesis	7	0.674374	0.122436	ENSG00000107779, ENSG00000148400, ENSG00000077463, ENSG00000157168, ENSG00000198626, ENSG00000169946, ENSG00000160973	920	62	16792	2.06073	1	1	0.983524
GOTERM_BP_ALL	GO:0055024~regulation of cardiac muscle tissue development	7	0.674374	0.122436	ENSG00000105697, ENSG00000107779, ENSG00000148400, ENSG00000134057, ENSG00000157168, ENSG00000178568, ENSG00000169946	920	62	16792	2.06073	1	1	0.983524
GOTERM_BP_ALL	GO:0003281~ventricular septum development	7	0.674374	0.129462	ENSG00000169641, ENSG00000148400, ENSG00000081479, ENSG00000112655, ENSG00000169946, ENSG00000176887, ENSG00000109685	920	63	16792	2.02802	1	1	0.983524
GOTERM_BP_ALL	GO:0003229~ventricular cardiac muscle tissue development	6	0.578035	0.153977	ENSG00000107779, ENSG00000148400, ENSG00000157168, ENSG00000198626, ENSG00000169946, ENSG00000160973	920	52	16792	2.10602	1	1	0.983524
GOTERM_BP_ALL	GO:0003279~cardiac septum development	9	0.867052	0.154897	ENSG00000107779, ENSG00000169641, ENSG00000161202, ENSG00000148400, ENSG00000081479, ENSG00000112655, ENSG00000169946, ENSG00000176887, ENSG00000109685	920	96	16792	1.71114	1	1	0.983524
GOTERM_BP_ALL	GO:0003161~cardiac conduction system development	3	0.289017	0.156747	ENSG00000107779, ENSG00000148400, ENSG00000157168	920	13	16792	4.21204	1	1	0.983524
GOTERM_BP_ALL	GO:0048643~positive regulation of skeletal muscle tissue development	4	0.385356	0.167848	ENSG00000198719, ENSG00000168036, ENSG00000137312, ENSG00000003137	920	26	16792	2.80803	1	1	0.983524
GOTERM_BP_ALL	GO:0046620~regulation of organ growth	8	0.770713	0.168516	ENSG00000105697, ENSG00000107779, ENSG00000148400, ENSG00000165060, ENSG00000134057, ENSG00000157168, ENSG00000178568, ENSG00000169946	920	83	16792	1.75925	1	1	0.983524
GOTERM_BP_ALL	GO:0010830~regulation of myotube differentiation	6	0.578035	0.200493	ENSG00000112183, ENSG00000148400, ENSG00000123213, ENSG00000110047, ENSG00000137312, ENSG00000003137	920	57	16792	1.92128	1	1	0.983524
GOTERM_BP_ALL	GO:0003208~cardiac ventricle morphogenesis	7	0.674374	0.200567	ENSG00000107779, ENSG00000148400, ENSG00000157168, ENSG00000198626, ENSG00000169946, ENSG00000160973, ENSG00000176887	920	72	16792	1.77452	1	1	0.983524
GOTERM_BP_ALL	GO:0014706~striated muscle tissue development	24	2.31214	0.208726	ENSG00000105697, ENSG00000107779, ENSG00000163508, ENSG00000197321, ENSG00000196465, ENSG00000129194, ENSG00000134057, ENSG00000157168, ENSG00000077463, ENSG00000116128, ENSG00000178568, ENSG00000198626, ENSG00000137312, ENSG00000176887, ENSG00000003137, ENSG00000198719, ENSG00000168036, ENSG00000148400, ENSG00000123213, ENSG00000061492, ENSG00000169946, ENSG00000160973, ENSG00000168899, ENSG0000…	920	350	16792	1.25158	1	1	0.983524
GOTERM_BP_ALL	GO:0061061~muscle structure development	38	3.66089	0.209164	ENSG00000022267, ENSG00000105697, ENSG00000149591, ENSG00000107779, ENSG00000136717, ENSG00000196465, ENSG00000134057, ENSG00000110047, ENSG00000116128, ENSG00000198626, ENSG00000112183, ENSG00000198719, ENSG00000113070, ENSG00000168036, ENSG00000148400, ENSG00000061492, ENSG00000169946, ENSG00000166831, ENSG00000160973, ENSG00000168899, ENSG00000154277, ENSG00000077943, ENSG00000163508, ENSG0000…	920	589	16792	1.17756	1	1	0.983524
GOTERM_BP_ALL	GO:0060415~muscle tissue morphogenesis	7	0.674374	0.209233	ENSG00000107779, ENSG00000148400, ENSG00000077463, ENSG00000157168, ENSG00000198626, ENSG00000169946, ENSG00000160973	920	73	16792	1.75021	1	1	0.983524
GOTERM_BP_ALL	GO:0048645~organ formation	6	0.578035	0.220302	ENSG00000121039, ENSG00000107779, ENSG00000168036, ENSG00000148400, ENSG00000160973, ENSG00000168646	920	59	16792	1.85615	1	1	0.983524
GOTERM_BP_ALL	GO:0035265~organ growth	11	1.05973	0.224107	ENSG00000105697, ENSG00000198719, ENSG00000107779, ENSG00000148400, ENSG00000165060, ENSG00000134057, ENSG00000077463, ENSG00000157168, ENSG00000178568, ENSG00000169946, ENSG00000181744	920	138	16792	1.45488	1	1	0.983524
GOTERM_BP_ALL	GO:0003205~cardiac chamber development	12	1.15607	0.229153	ENSG00000107779, ENSG00000169641, ENSG00000161202, ENSG00000148400, ENSG00000081479, ENSG00000112655, ENSG00000157168, ENSG00000198626, ENSG00000169946, ENSG00000160973, ENSG00000176887, ENSG00000109685	920	155	16792	1.41307	1	1	0.983524
GOTERM_BP_ALL	GO:0051153~regulation of striated muscle cell differentiation	8	0.770713	0.246742	ENSG00000112183, ENSG00000105697, ENSG00000148400, ENSG00000123213, ENSG00000110047, ENSG00000157168, ENSG00000137312, ENSG00000003137	920	93	16792	1.57008	1	1	0.983524
GOTERM_BP_ALL	GO:0060411~cardiac septum morphogenesis	6	0.578035	0.261528	ENSG00000107779, ENSG00000161202, ENSG00000148400, ENSG00000169946, ENSG00000176887, ENSG00000109685	920	63	16792	1.7383	1	1	0.983524
GOTERM_BP_ALL	GO:0048644~muscle organ morphogenesis	7	0.674374	0.273116	ENSG00000107779, ENSG00000148400, ENSG00000077463, ENSG00000157168, ENSG00000198626, ENSG00000169946, ENSG00000160973	920	80	16792	1.59707	1	1	0.983524
GOTERM_BP_ALL	GO:0003007~heart morphogenesis	16	1.54143	0.278522	ENSG00000107779, ENSG00000157168, ENSG00000077463, ENSG00000198626, ENSG00000138686, ENSG00000176887, ENSG00000198719, ENSG00000168036, ENSG00000161202, ENSG00000148400, ENSG00000125863, ENSG00000124216, ENSG00000169946, ENSG00000160973, ENSG00000109685, ENSG00000168646	920	230	16792	1.26972	1	1	0.983524
GOTERM_BP_ALL	GO:0061384~heart trabecula morphogenesis	4	0.385356	0.284499	ENSG00000107779, ENSG00000148400, ENSG00000157168, ENSG00000160973	920	34	16792	2.14731	1	1	0.983524
GOTERM_BP_ALL	GO:0048641~regulation of skeletal muscle tissue development	5	0.481696	0.304614	ENSG00000198719, ENSG00000168036, ENSG00000123213, ENSG00000137312, ENSG00000003137	920	51	16792	1.78943	1	1	0.983524
GOTERM_BP_ALL	GO:0048638~regulation of developmental growth	20	1.92678	0.310661	ENSG00000105697, ENSG00000072315, ENSG00000107779, ENSG00000114999, ENSG00000165060, ENSG00000129194, ENSG00000134057, ENSG00000157168, ENSG00000115414, ENSG00000067715, ENSG00000178568, ENSG00000171587, ENSG00000176406, ENSG00000116147, ENSG00000143434, ENSG00000198719, ENSG00000148400, ENSG00000125863, ENSG00000107562, ENSG00000169946	920	303	16792	1.20476	1	1	0.983524
GOTERM_BP_ALL	GO:0003206~cardiac chamber morphogenesis	9	0.867052	0.318493	ENSG00000107779, ENSG00000161202, ENSG00000148400, ENSG00000157168, ENSG00000198626, ENSG00000169946, ENSG00000160973, ENSG00000176887, ENSG00000109685	920	118	16792	1.39211	1	1	0.983524
GOTERM_BP_ALL	GO:0060412~ventricular septum morphogenesis	4	0.385356	0.33019	ENSG00000148400, ENSG00000169946, ENSG00000176887, ENSG00000109685	920	37	16792	1.97321	1	1	0.983524
GOTERM_BP_ALL	GO:0003151~outflow tract morphogenesis	6	0.578035	0.337098	ENSG00000107779, ENSG00000168036, ENSG00000161202, ENSG00000169946, ENSG00000160973, ENSG00000176887	920	70	16792	1.56447	1	1	0.983524
GOTERM_BP_ALL	GO:0033002~muscle cell proliferation	11	1.05973	0.342503	ENSG00000115461, ENSG00000113070, ENSG00000107779, ENSG00000189058, ENSG00000148400, ENSG00000134057, ENSG00000157168, ENSG00000178568, ENSG00000169946, ENSG00000166831, ENSG00000181744	920	155	16792	1.29532	1	1	0.983524
GOTERM_BP_ALL	GO:0003148~outflow tract septum morphogenesis	3	0.289017	0.361109	ENSG00000107779, ENSG00000161202, ENSG00000169946	920	23	16792	2.38072	1	1	0.983524
GOTERM_BP_ALL	GO:0014902~myotube differentiation	8	0.770713	0.369764	ENSG00000115183, ENSG00000134243, ENSG00000148400, ENSG00000123213, ENSG00000110047, ENSG00000116128, ENSG00000137312, ENSG00000003137	920	107	16792	1.36465	1	1	0.983524
GOTERM_BP_ALL	GO:0051155~positive regulation of striated muscle cell differentiation	5	0.481696	0.380256	ENSG00000105697, ENSG00000110047, ENSG00000157168, ENSG00000137312, ENSG00000003137	920	57	16792	1.60107	1	1	0.983524
GOTERM_BP_ALL	GO:0051146~striated muscle cell differentiation	16	1.54143	0.394291	ENSG00000105697, ENSG00000154277, ENSG00000134243, ENSG00000134057, ENSG00000110047, ENSG00000157168, ENSG00000116128, ENSG00000137312, ENSG00000003137, ENSG00000112183, ENSG00000115461, ENSG00000115183, ENSG00000148400, ENSG00000123213, ENSG00000061492, ENSG00000127578	920	250	16792	1.16814	1	1	0.983524
GOTERM_BP_ALL	GO:0042692~muscle cell differentiation	22	2.11946	0.424005	ENSG00000105697, ENSG00000154277, ENSG00000077943, ENSG00000136717, ENSG00000134243, ENSG00000129194, ENSG00000134057, ENSG00000110047, ENSG00000157168, ENSG00000116128, ENSG00000137312, ENSG00000003137, ENSG00000112183, ENSG00000115461, ENSG00000198719, ENSG00000115183, ENSG00000168036, ENSG00000148400, ENSG00000123213, ENSG00000061492, ENSG00000166831, ENSG00000127578	920	362	16792	1.10925	1	1	0.983524
GOTERM_BP_ALL	GO:0051147~regulation of muscle cell differentiation	11	1.05973	0.424083	ENSG00000112183, ENSG00000105697, ENSG00000198719, ENSG00000168036, ENSG00000148400, ENSG00000123213, ENSG00000110047, ENSG00000157168, ENSG00000166831, ENSG00000137312, ENSG00000003137	920	166	16792	1.20948	1	1	0.983524
GOTERM_BP_ALL	GO:0048738~cardiac muscle tissue development	12	1.15607	0.4401	ENSG00000105697, ENSG00000107779, ENSG00000148400, ENSG00000134057, ENSG00000061492, ENSG00000077463, ENSG00000157168, ENSG00000178568, ENSG00000198626, ENSG00000169946, ENSG00000160973, ENSG00000181744	920	186	16792	1.17756	1	1	0.983524
GOTERM_BP_ALL	GO:0035909~aorta morphogenesis	3	0.289017	0.476414	ENSG00000107779, ENSG00000148400, ENSG00000160973	920	29	16792	1.88816	1	1	0.983524
GOTERM_BP_ALL	GO:0035904~aorta development	4	0.385356	0.492929	ENSG00000107779, ENSG00000148400, ENSG00000081479, ENSG00000160973	920	48	16792	1.52101	1	1	0.983524
GOTERM_BP_ALL	GO:0010831~positive regulation of myotube differentiation	3	0.289017	0.494396	ENSG00000110047, ENSG00000137312, ENSG00000003137	920	30	16792	1.82522	1	1	0.983524
GOTERM_BP_ALL	GO:0061383~trabecula morphogenesis	4	0.385356	0.506836	ENSG00000107779, ENSG00000148400, ENSG00000157168, ENSG00000160973	920	49	16792	1.48997	1	1	0.983524
GOTERM_BP_ALL	GO:0051149~positive regulation of muscle cell differentiation	6	0.578035	0.56137	ENSG00000105697, ENSG00000168036, ENSG00000110047, ENSG00000157168, ENSG00000137312, ENSG00000003137	920	91	16792	1.20344	1	1	0.983524
GOTERM_BP_ALL	GO:0060840~artery development	5	0.481696	0.624234	ENSG00000107779, ENSG00000169641, ENSG00000148400, ENSG00000081479, ENSG00000160973	920	78	16792	1.17001	1	1	0.983524
GOTERM_BP_ALL	GO:0001708~cell fate specification	5	0.481696	0.66334	ENSG00000198719, ENSG00000107779, ENSG00000168036, ENSG00000163508, ENSG00000148400	920	82	16792	1.11294	1	1	0.983524
GOTERM_BP_ALL	GO:0001709~cell fate determination	3	0.289017	0.690135	ENSG00000198719, ENSG00000168036, ENSG00000003137	920	43	16792	1.27341	1	1	0.983524
GOTERM_BP_ALL	GO:0060976~coronary vasculature development	3	0.289017	0.690135	ENSG00000148400, ENSG00000081479, ENSG00000112655	920	43	16792	1.27341	1	1	0.983524
GOTERM_BP_ALL	GO:0035051~cardiocyte differentiation	6	0.578035	0.804262	ENSG00000105697, ENSG00000163508, ENSG00000148400, ENSG00000134057, ENSG00000061492, ENSG00000157168	920	122	16792	0.897648	1	1	0.983524
GOTERM_BP_ALL	GO:0048844~artery morphogenesis	3	0.289017	0.826623	ENSG00000107779, ENSG00000148400, ENSG00000160973	920	57	16792	0.960641	1	1	0.983524
GOTERM_BP_ALL	GO:0055006~cardiac cell development	3	0.289017	0.854202	ENSG00000105697, ENSG00000148400, ENSG00000134057	920	61	16792	0.897648	1	1	0.983524
GOTERM_BP_ALL	GO:0045165~cell fate commitment	11	1.05973	0.862102	ENSG00000198719, ENSG00000107779, ENSG00000168036, ENSG00000163508, ENSG00000113658, ENSG00000148400, ENSG00000061492, ENSG00000157168, ENSG00000178568, ENSG00000169071, ENSG00000003137	920	243	16792	0.82623	1	1	0.983524
GOTERM_BP_ALL	GO:0055007~cardiac muscle cell differentiation	4	0.385356	0.906068	ENSG00000105697, ENSG00000134057, ENSG00000061492, ENSG00000157168	920	97	16792	0.752667	1	1	0.983524
GOTERM_BP_ALL	GO:0055001~muscle cell development	5	0.481696	0.96733	ENSG00000105697, ENSG00000154277, ENSG00000148400, ENSG00000134057, ENSG00000127578	920	150	16792	0.608406	1	1	0.983524
Annotation Cluster 69	Enrichment Score: 0.8668170172172612
Category	Term	Count	%	PValue	Genes	List Total	Pop Hits	Pop Total	Fold Enrichment	Bonferroni	Benjamini	FDR
GOTERM_BP_ALL	GO:0048568~embryonic organ development	30	2.89017	0.110242	ENSG00000177885, ENSG00000107779, ENSG00000187091, ENSG00000198626, ENSG00000198719, ENSG00000149418, ENSG00000182040, ENSG00000168036, ENSG00000161202, ENSG00000148400, ENSG00000125863, ENSG00000124216, ENSG00000169946, ENSG00000166831, ENSG00000160973, ENSG00000150275, ENSG00000077943, ENSG00000115507, ENSG00000163508, ENSG00000112655, ENSG00000170166, ENSG00000111087, ENSG00000138686, ENSG0000…	920	417	16792	1.31311	1	1	0.983524
GOTERM_BP_ALL	GO:0009790~embryo development	62	5.97303	0.112262	ENSG00000129562, ENSG00000177885, ENSG00000107779, ENSG00000158806, ENSG00000113658, ENSG00000165060, ENSG00000187091, ENSG00000198626, ENSG00000170921, ENSG00000149418, ENSG00000182040, ENSG00000148400, ENSG00000061492, ENSG00000144320, ENSG00000166831, ENSG00000167967, ENSG00000169946, ENSG00000160973, ENSG00000179598, ENSG00000150275, ENSG00000136944, ENSG00000115507, ENSG00000139618, ENSG0000…	920	954	16792	1.1862	1	1	0.983524
GOTERM_BP_ALL	GO:0001701~in utero embryonic development	24	2.31214	0.142598	ENSG00000129562, ENSG00000177885, ENSG00000136944, ENSG00000139618, ENSG00000107779, ENSG00000163508, ENSG00000170385, ENSG00000187091, ENSG00000134057, ENSG00000132780, ENSG00000157456, ENSG00000136104, ENSG00000136720, ENSG00000170921, ENSG00000121039, ENSG00000149418, ENSG00000168036, ENSG00000107282, ENSG00000148400, ENSG00000083093, ENSG00000125931, ENSG00000124216, ENSG00000169946, ENSG0000…	920	331	16792	1.32342	1	1	0.983524
GOTERM_BP_ALL	GO:0009792~embryo development ending in birth or egg hatching	39	3.75723	0.148688	ENSG00000129562, ENSG00000177885, ENSG00000107779, ENSG00000165060, ENSG00000187091, ENSG00000134057, ENSG00000157456, ENSG00000157216, ENSG00000170921, ENSG00000198719, ENSG00000149418, ENSG00000168036, ENSG00000169641, ENSG00000161202, ENSG00000148400, ENSG00000124216, ENSG00000061492, ENSG00000169946, ENSG00000185614, ENSG00000136944, ENSG00000139618, ENSG00000163508, ENSG00000092621, ENSG0000…	920	583	16792	1.22099	1	1	0.983524
GOTERM_BP_ALL	GO:0043009~chordate embryonic development	38	3.66089	0.176582	ENSG00000129562, ENSG00000177885, ENSG00000107779, ENSG00000187091, ENSG00000134057, ENSG00000157456, ENSG00000157216, ENSG00000170921, ENSG00000198719, ENSG00000149418, ENSG00000168036, ENSG00000169641, ENSG00000161202, ENSG00000148400, ENSG00000124216, ENSG00000061492, ENSG00000169946, ENSG00000185614, ENSG00000136944, ENSG00000139618, ENSG00000163508, ENSG00000092621, ENSG00000170385, ENSG0000…	920	577	16792	1.20205	1	1	0.983524
Annotation Cluster 70	Enrichment Score: 0.8431924199954125
Category	Term	Count	%	PValue	Genes	List Total	Pop Hits	Pop Total	Fold Enrichment	Bonferroni	Benjamini	FDR
GOTERM_BP_ALL	GO:0099515~actin filament-based transport	4	0.385356	0.0146747	ENSG00000115648, ENSG00000137942, ENSG00000054654, ENSG00000106299	920	10	16792	7.30087	1	0.414553	0.407661
GOTERM_BP_ALL	GO:0030050~vesicle transport along actin filament	3	0.289017	0.0522916	ENSG00000115648, ENSG00000137942, ENSG00000106299	920	7	16792	7.82236	1	0.842319	0.828315
GOTERM_BP_ALL	GO:0030705~cytoskeleton-dependent intracellular transport	8	0.770713	0.263605	ENSG00000154277, ENSG00000130479, ENSG00000126858, ENSG00000107282, ENSG00000115648, ENSG00000137942, ENSG00000054654, ENSG00000106299	920	95	16792	1.53703	1	1	0.983524
GOTERM_BP_ALL	GO:0030048~actin filament-based movement	9	0.867052	0.43566	ENSG00000115648, ENSG00000196465, ENSG00000153956, ENSG00000137942, ENSG00000130529, ENSG00000075142, ENSG00000054654, ENSG00000198626, ENSG00000106299	920	132	16792	1.24447	1	1	0.983524
GOTERM_BP_ALL	GO:0099518~vesicle cytoskeletal trafficking	3	0.289017	0.690135	ENSG00000115648, ENSG00000137942, ENSG00000106299	920	43	16792	1.27341	1	1	0.983524
Annotation Cluster 71	Enrichment Score: 0.8283871206593201
Category	Term	Count	%	PValue	Genes	List Total	Pop Hits	Pop Total	Fold Enrichment	Bonferroni	Benjamini	FDR
GOTERM_BP_ALL	GO:0006066~alcohol metabolic process	23	2.2158	0.0600949	ENSG00000157978, ENSG00000149782, ENSG00000133935, ENSG00000168350, ENSG00000173598, ENSG00000187091, ENSG00000175336, ENSG00000078124, ENSG00000114115, ENSG00000163082, ENSG00000073060, ENSG00000005421, ENSG00000111012, ENSG00000154930, ENSG00000204624, ENSG00000121039, ENSG00000149809, ENSG00000121207, ENSG00000186104, ENSG00000149527, ENSG00000147852, ENSG00000184207, ENSG00000167910	920	282	16792	1.48865	1	0.919797	0.904505
GOTERM_BP_ALL	GO:1901615~organic hydroxy compound metabolic process	31	2.98651	0.0646015	ENSG00000157978, ENSG00000129167, ENSG00000168350, ENSG00000187091, ENSG00000081479, ENSG00000078124, ENSG00000163082, ENSG00000005421, ENSG00000111012, ENSG00000121207, ENSG00000186104, ENSG00000124216, ENSG00000108786, ENSG00000147852, ENSG00000184207, ENSG00000019186, ENSG00000211452, ENSG00000149782, ENSG00000133935, ENSG00000173598, ENSG00000175336, ENSG00000114115, ENSG00000073060, ENSG0000…	920	410	16792	1.38004	1	0.958207	0.942276
GOTERM_BP_ALL	GO:1902652~secondary alcohol metabolic process	11	1.05973	0.126495	ENSG00000204624, ENSG00000157978, ENSG00000149809, ENSG00000133935, ENSG00000186104, ENSG00000175336, ENSG00000073060, ENSG00000005421, ENSG00000111012, ENSG00000147852, ENSG00000167910	920	121	16792	1.65929	1	1	0.983524
GOTERM_BP_ALL	GO:0008202~steroid metabolic process	20	1.92678	0.179503	ENSG00000019186, ENSG00000157978, ENSG00000149084, ENSG00000133935, ENSG00000175336, ENSG00000081479, ENSG00000073060, ENSG00000005421, ENSG00000151632, ENSG00000115112, ENSG00000111012, ENSG00000204624, ENSG00000149809, ENSG00000100867, ENSG00000186104, ENSG00000148795, ENSG00000124216, ENSG00000108786, ENSG00000147852, ENSG00000167910	920	276	16792	1.32262	1	1	0.983524
GOTERM_BP_ALL	GO:0016125~sterol metabolic process	10	0.963391	0.274682	ENSG00000204624, ENSG00000157978, ENSG00000149809, ENSG00000133935, ENSG00000175336, ENSG00000148795, ENSG00000073060, ENSG00000005421, ENSG00000147852, ENSG00000167910	920	129	16792	1.4149	1	1	0.983524
GOTERM_BP_ALL	GO:0008203~cholesterol metabolic process	8	0.770713	0.442205	ENSG00000204624, ENSG00000157978, ENSG00000149809, ENSG00000175336, ENSG00000073060, ENSG00000005421, ENSG00000147852, ENSG00000167910	920	115	16792	1.26972	1	1	0.983524
Annotation Cluster 72	Enrichment Score: 0.8282944559959704
Category	Term	Count	%	PValue	Genes	List Total	Pop Hits	Pop Total	Fold Enrichment	Bonferroni	Benjamini	FDR
GOTERM_BP_ALL	GO:0016572~histone phosphorylation	7	0.674374	0.00704551	ENSG00000134057, ENSG00000163932, ENSG00000087586, ENSG00000123143, ENSG00000166501, ENSG00000178999, ENSG00000177602	920	32	16792	3.99266	1	0.260963	0.256624
GOTERM_BP_ALL	GO:0035405~histone-threonine phosphorylation	3	0.289017	0.0522916	ENSG00000123143, ENSG00000166501, ENSG00000177602	920	7	16792	7.82236	1	0.842319	0.828315
GOTERM_BP_ALL	GO:0018107~peptidyl-threonine phosphorylation	8	0.770713	0.147499	ENSG00000072315, ENSG00000115263, ENSG00000163932, ENSG00000112742, ENSG00000123143, ENSG00000166501, ENSG00000168209, ENSG00000177602	920	80	16792	1.82522	1	1	0.983524
GOTERM_BP_ALL	GO:0018210~peptidyl-threonine modification	8	0.770713	0.1758	ENSG00000072315, ENSG00000115263, ENSG00000163932, ENSG00000112742, ENSG00000123143, ENSG00000166501, ENSG00000168209, ENSG00000177602	920	84	16792	1.7383	1	1	0.983524
GOTERM_BP_ALL	GO:0018105~peptidyl-serine phosphorylation	15	1.44509	0.478799	ENSG00000099308, ENSG00000110888, ENSG00000134057, ENSG00000112742, ENSG00000097046, ENSG00000178999, ENSG00000115263, ENSG00000163932, ENSG00000087586, ENSG00000160447, ENSG00000183765, ENSG00000166501, ENSG00000168209, ENSG00000123143, ENSG00000180138	920	246	16792	1.11294	1	1	0.983524
GOTERM_BP_ALL	GO:0018209~peptidyl-serine modification	15	1.44509	0.558356	ENSG00000099308, ENSG00000110888, ENSG00000134057, ENSG00000112742, ENSG00000097046, ENSG00000178999, ENSG00000115263, ENSG00000163932, ENSG00000087586, ENSG00000160447, ENSG00000183765, ENSG00000166501, ENSG00000168209, ENSG00000123143, ENSG00000180138	920	259	16792	1.05708	1	1	0.983524
GOTERM_BP_ALL	GO:0010799~regulation of peptidyl-threonine phosphorylation	3	0.289017	0.623335	ENSG00000072315, ENSG00000115263, ENSG00000168209	920	38	16792	1.44096	1	1	0.983524
Annotation Cluster 73	Enrichment Score: 0.8235337464642021
Category	Term	Count	%	PValue	Genes	List Total	Pop Hits	Pop Total	Fold Enrichment	Bonferroni	Benjamini	FDR
GOTERM_BP_ALL	GO:0006775~fat-soluble vitamin metabolic process	9	0.867052	0.00174939	ENSG00000019186, ENSG00000095596, ENSG00000121207, ENSG00000186104, ENSG00000081479, ENSG00000114115, ENSG00000124216, ENSG00000111012, ENSG00000003137	920	42	16792	3.91118	0.99999	0.091752	0.0902265
GOTERM_BP_ALL	GO:0042573~retinoic acid metabolic process	5	0.481696	0.0253118	ENSG00000121039, ENSG00000095596, ENSG00000121207, ENSG00000114115, ENSG00000003137	920	21	16792	4.34576	1	0.568922	0.559463
GOTERM_BP_ALL	GO:0034754~cellular hormone metabolic process	11	1.05973	0.0681008	ENSG00000121039, ENSG00000095596, ENSG00000149084, ENSG00000100867, ENSG00000121207, ENSG00000114115, ENSG00000148795, ENSG00000073060, ENSG00000108786, ENSG00000003137, ENSG00000151632	920	107	16792	1.87639	1	0.972699	0.956526
GOTERM_BP_ALL	GO:0001523~retinoid metabolic process	7	0.674374	0.360605	ENSG00000121039, ENSG00000095596, ENSG00000121207, ENSG00000161048, ENSG00000081479, ENSG00000114115, ENSG00000003137	920	89	16792	1.43556	1	1	0.983524
GOTERM_BP_ALL	GO:0016101~diterpenoid metabolic process	7	0.674374	0.429824	ENSG00000121039, ENSG00000095596, ENSG00000121207, ENSG00000161048, ENSG00000081479, ENSG00000114115, ENSG00000003137	920	96	16792	1.33089	1	1	0.983524
GOTERM_BP_ALL	GO:0034308~primary alcohol metabolic process	4	0.385356	0.450101	ENSG00000121039, ENSG00000121207, ENSG00000114115, ENSG00000154930	920	45	16792	1.62242	1	1	0.983524
GOTERM_BP_ALL	GO:0042572~retinol metabolic process	3	0.289017	0.494396	ENSG00000121039, ENSG00000121207, ENSG00000114115	920	30	16792	1.82522	1	1	0.983524
GOTERM_BP_ALL	GO:0006721~terpenoid metabolic process	7	0.674374	0.52603	ENSG00000121039, ENSG00000095596, ENSG00000121207, ENSG00000161048, ENSG00000081479, ENSG00000114115, ENSG00000003137	920	106	16792	1.20533	1	1	0.983524
GOTERM_BP_ALL	GO:0006720~isoprenoid metabolic process	7	0.674374	0.708137	ENSG00000121039, ENSG00000095596, ENSG00000121207, ENSG00000161048, ENSG00000081479, ENSG00000114115, ENSG00000003137	920	128	16792	0.998166	1	1	0.983524
Annotation Cluster 74	Enrichment Score: 0.8023903631579437
Category	Term	Count	%	PValue	Genes	List Total	Pop Hits	Pop Total	Fold Enrichment	Bonferroni	Benjamini	FDR
GOTERM_BP_ALL	GO:1901021~positive regulation of calcium ion transmembrane transporter activity	9	0.867052	0.000199	ENSG00000198363, ENSG00000130038, ENSG00000126803, ENSG00000213533, ENSG00000153956, ENSG00000198626, ENSG00000186439, ENSG00000160678, ENSG00000148834	920	31	16792	5.29902	0.729433	0.0161371	0.0158688
GOTERM_BP_ALL	GO:1904427~positive regulation of calcium ion transmembrane transport	12	1.15607	0.00031	ENSG00000181104, ENSG00000198363, ENSG00000130038, ENSG00000126803, ENSG00000213533, ENSG00000154096, ENSG00000153956, ENSG00000075142, ENSG00000198626, ENSG00000186439, ENSG00000160678, ENSG00000148834	920	59	16792	3.71231	0.868908	0.0239005	0.0235031
GOTERM_BP_ALL	GO:0032411~positive regulation of transporter activity	13	1.25241	0.00103459	ENSG00000198363, ENSG00000130038, ENSG00000213533, ENSG00000153956, ENSG00000198626, ENSG00000005421, ENSG00000069849, ENSG00000163131, ENSG00000126803, ENSG00000163932, ENSG00000186439, ENSG00000160678, ENSG00000148834	920	78	16792	3.04203	0.998871	0.0600243	0.0590264
GOTERM_BP_ALL	GO:1904064~positive regulation of cation transmembrane transport	15	1.44509	0.00106992	ENSG00000181104, ENSG00000198363, ENSG00000130038, ENSG00000213533, ENSG00000154096, ENSG00000153956, ENSG00000075142, ENSG00000198626, ENSG00000069849, ENSG00000163131, ENSG00000126803, ENSG00000186439, ENSG00000160678, ENSG00000166006, ENSG00000148834	920	100	16792	2.73783	0.999105	0.0609949	0.0599808
GOTERM_BP_ALL	GO:0051928~positive regulation of calcium ion transport	15	1.44509	0.00172632	ENSG00000181104, ENSG00000198363, ENSG00000130038, ENSG00000213533, ENSG00000154096, ENSG00000135124, ENSG00000153956, ENSG00000075142, ENSG00000198626, ENSG00000115263, ENSG00000126803, ENSG00000186439, ENSG00000160678, ENSG00000148834, ENSG00000107562	920	105	16792	2.60745	0.999988	0.091752	0.0902265
GOTERM_BP_ALL	GO:0034767~positive regulation of ion transmembrane transport	15	1.44509	0.00405037	ENSG00000181104, ENSG00000198363, ENSG00000130038, ENSG00000213533, ENSG00000154096, ENSG00000153956, ENSG00000075142, ENSG00000198626, ENSG00000069849, ENSG00000163131, ENSG00000126803, ENSG00000186439, ENSG00000160678, ENSG00000166006, ENSG00000148834	920	115	16792	2.38072	1	0.170219	0.167389
GOTERM_BP_ALL	GO:2001259~positive regulation of cation channel activity	8	0.770713	0.00408831	ENSG00000163131, ENSG00000198363, ENSG00000130038, ENSG00000213533, ENSG00000153956, ENSG00000186439, ENSG00000160678, ENSG00000148834	920	38	16792	3.84256	1	0.17072	0.167881
GOTERM_BP_ALL	GO:0032414~positive regulation of ion transmembrane transporter activity	11	1.05973	0.00413805	ENSG00000163131, ENSG00000198363, ENSG00000130038, ENSG00000126803, ENSG00000213533, ENSG00000153956, ENSG00000198626, ENSG00000186439, ENSG00000160678, ENSG00000148834, ENSG00000069849	920	69	16792	2.90977	1	0.171703	0.168848
GOTERM_BP_ALL	GO:0034764~positive regulation of transmembrane transport	15	1.44509	0.00637613	ENSG00000181104, ENSG00000198363, ENSG00000130038, ENSG00000213533, ENSG00000154096, ENSG00000153956, ENSG00000075142, ENSG00000198626, ENSG00000069849, ENSG00000163131, ENSG00000126803, ENSG00000186439, ENSG00000160678, ENSG00000166006, ENSG00000148834	920	121	16792	2.26267	1	0.244456	0.240391
GOTERM_BP_ALL	GO:0070838~divalent metal ion transport	36	3.46821	0.00827892	ENSG00000158966, ENSG00000105697, ENSG00000181104, ENSG00000096433, ENSG00000130038, ENSG00000198363, ENSG00000148660, ENSG00000165915, ENSG00000153956, ENSG00000135124, ENSG00000198626, ENSG00000111012, ENSG00000168036, ENSG00000130529, ENSG00000100346, ENSG00000055732, ENSG00000160678, ENSG00000072315, ENSG00000176884, ENSG00000104635, ENSG00000154096, ENSG00000213533, ENSG00000143183, ENSG0000…	920	418	16792	1.57196	1	0.282691	0.277991
GOTERM_BP_ALL	GO:0072511~divalent inorganic cation transport	36	3.46821	0.00919751	ENSG00000158966, ENSG00000105697, ENSG00000181104, ENSG00000096433, ENSG00000130038, ENSG00000198363, ENSG00000148660, ENSG00000165915, ENSG00000153956, ENSG00000135124, ENSG00000198626, ENSG00000111012, ENSG00000168036, ENSG00000130529, ENSG00000100346, ENSG00000055732, ENSG00000160678, ENSG00000072315, ENSG00000176884, ENSG00000104635, ENSG00000154096, ENSG00000213533, ENSG00000143183, ENSG0000…	920	421	16792	1.56076	1	0.299879	0.294893
GOTERM_BP_ALL	GO:0006816~calcium ion transport	32	3.08285	0.0118975	ENSG00000158966, ENSG00000181104, ENSG00000096433, ENSG00000130038, ENSG00000198363, ENSG00000148660, ENSG00000153956, ENSG00000135124, ENSG00000198626, ENSG00000111012, ENSG00000168036, ENSG00000130529, ENSG00000100346, ENSG00000055732, ENSG00000160678, ENSG00000072315, ENSG00000176884, ENSG00000154096, ENSG00000213533, ENSG00000143183, ENSG00000170385, ENSG00000075142, ENSG00000140090, ENSG0000…	920	369	16792	1.58284	1	0.359672	0.353692
GOTERM_BP_ALL	GO:1901019~regulation of calcium ion transmembrane transporter activity	10	0.963391	0.0177629	ENSG00000198363, ENSG00000130038, ENSG00000126803, ENSG00000213533, ENSG00000153956, ENSG00000075142, ENSG00000198626, ENSG00000186439, ENSG00000160678, ENSG00000148834	920	73	16792	2.5003	1	0.477269	0.469334
GOTERM_BP_ALL	GO:0042592~homeostatic process	110	10.5973	0.0192675	ENSG00000075856, ENSG00000181104, ENSG00000096433, ENSG00000175063, ENSG00000108106, ENSG00000110148, ENSG00000153395, ENSG00000144040, ENSG00000113658, ENSG00000153956, ENSG00000139921, ENSG00000077232, ENSG00000198626, ENSG00000151651, ENSG00000062822, ENSG00000182040, ENSG00000117450, ENSG00000126858, ENSG00000185950, ENSG00000101670, ENSG00000150275, ENSG00000143183, ENSG00000114573, ENSG0000…	920	1645	16792	1.22051	1	0.505272	0.496872
GOTERM_BP_ALL	GO:0090279~regulation of calcium ion import	12	1.15607	0.0236223	ENSG00000181104, ENSG00000198363, ENSG00000115263, ENSG00000168036, ENSG00000154096, ENSG00000101448, ENSG00000170385, ENSG00000075142, ENSG00000198626, ENSG00000186439, ENSG00000107562, ENSG00000148834	920	102	16792	2.14731	1	0.553099	0.543903
GOTERM_BP_ALL	GO:0090280~positive regulation of calcium ion import	8	0.770713	0.0270437	ENSG00000181104, ENSG00000198363, ENSG00000115263, ENSG00000154096, ENSG00000075142, ENSG00000186439, ENSG00000107562, ENSG00000148834	920	54	16792	2.70403	1	0.588868	0.579077
GOTERM_BP_ALL	GO:0051924~regulation of calcium ion transport	19	1.83044	0.0312655	ENSG00000181104, ENSG00000198363, ENSG00000130038, ENSG00000148660, ENSG00000213533, ENSG00000154096, ENSG00000135124, ENSG00000170385, ENSG00000153956, ENSG00000075142, ENSG00000198626, ENSG00000115263, ENSG00000126803, ENSG00000168036, ENSG00000101448, ENSG00000186439, ENSG00000160678, ENSG00000148834, ENSG00000107562	920	204	16792	1.69996	1	0.631159	0.620666
GOTERM_BP_ALL	GO:0032409~regulation of transporter activity	19	1.83044	0.0312655	ENSG00000022267, ENSG00000105697, ENSG00000198363, ENSG00000130038, ENSG00000213533, ENSG00000153956, ENSG00000075142, ENSG00000198626, ENSG00000005421, ENSG00000069849, ENSG00000163131, ENSG00000126803, ENSG00000185101, ENSG00000169760, ENSG00000163932, ENSG00000186439, ENSG00000160678, ENSG00000148834, ENSG00000143079	920	204	16792	1.69996	1	0.631159	0.620666
GOTERM_BP_ALL	GO:0090281~negative regulation of calcium ion import	5	0.481696	0.0395089	ENSG00000101448, ENSG00000170385, ENSG00000075142, ENSG00000186439, ENSG00000148834	920	24	16792	3.80254	1	0.714534	0.702654
GOTERM_BP_ALL	GO:0043270~positive regulation of ion transport	19	1.83044	0.0448019	ENSG00000022267, ENSG00000181104, ENSG00000198363, ENSG00000130038, ENSG00000213533, ENSG00000154096, ENSG00000135124, ENSG00000153956, ENSG00000075142, ENSG00000198626, ENSG00000069849, ENSG00000163131, ENSG00000115263, ENSG00000126803, ENSG00000186439, ENSG00000160678, ENSG00000166006, ENSG00000148834, ENSG00000107562	920	213	16792	1.62813	1	0.776928	0.764011
GOTERM_BP_ALL	GO:0051284~positive regulation of sequestering of calcium ion	4	0.385356	0.0454044	ENSG00000075142, ENSG00000198626, ENSG00000186439, ENSG00000148834	920	15	16792	4.86725	1	0.776928	0.764011
GOTERM_BP_ALL	GO:0048878~chemical homeostasis	71	6.84008	0.0482763	ENSG00000181104, ENSG00000096433, ENSG00000183605, ENSG00000110148, ENSG00000153395, ENSG00000144040, ENSG00000153956, ENSG00000135124, ENSG00000165060, ENSG00000198626, ENSG00000062822, ENSG00000185950, ENSG00000071967, ENSG00000101670, ENSG00000112759, ENSG00000072315, ENSG00000176884, ENSG00000143183, ENSG00000170385, ENSG00000075142, ENSG00000114573, ENSG00000204624, ENSG00000164220, ENSG0000…	920	1049	16792	1.23537	1	0.811537	0.798045
GOTERM_BP_ALL	GO:0010524~positive regulation of calcium ion transport into cytosol	7	0.674374	0.049869	ENSG00000181104, ENSG00000198363, ENSG00000154096, ENSG00000135124, ENSG00000075142, ENSG00000186439, ENSG00000148834	920	49	16792	2.60745	1	0.824595	0.810885
GOTERM_BP_ALL	GO:0010880~regulation of release of sequestered calcium ion into cytosol by sarcoplasmic reticulum	5	0.481696	0.0510384	ENSG00000198363, ENSG00000075142, ENSG00000198626, ENSG00000186439, ENSG00000148834	920	26	16792	3.51003	1	0.835666	0.821772
GOTERM_BP_ALL	GO:0051281~positive regulation of release of sequestered calcium ion into cytosol	6	0.578035	0.0546464	ENSG00000181104, ENSG00000198363, ENSG00000154096, ENSG00000075142, ENSG00000186439, ENSG00000148834	920	38	16792	2.88192	1	0.863281	0.848928
GOTERM_BP_ALL	GO:1903169~regulation of calcium ion transmembrane transport	12	1.15607	0.0556299	ENSG00000181104, ENSG00000198363, ENSG00000130038, ENSG00000126803, ENSG00000213533, ENSG00000154096, ENSG00000153956, ENSG00000075142, ENSG00000198626, ENSG00000186439, ENSG00000160678, ENSG00000148834	920	117	16792	1.87202	1	0.869203	0.854752
GOTERM_BP_ALL	GO:0019725~cellular homeostasis	57	5.49133	0.0641837	ENSG00000181104, ENSG00000096433, ENSG00000175063, ENSG00000108106, ENSG00000110148, ENSG00000153956, ENSG00000135124, ENSG00000165060, ENSG00000139921, ENSG00000077232, ENSG00000198626, ENSG00000117450, ENSG00000126858, ENSG00000185950, ENSG00000071967, ENSG00000112759, ENSG00000072315, ENSG00000176884, ENSG00000064651, ENSG00000143183, ENSG00000170385, ENSG00000075142, ENSG00000114573, ENSG0000…	920	833	16792	1.24895	1	0.957652	0.94173
GOTERM_BP_ALL	GO:2001257~regulation of cation channel activity	10	0.963391	0.0679423	ENSG00000163131, ENSG00000105697, ENSG00000198363, ENSG00000130038, ENSG00000213533, ENSG00000153956, ENSG00000075142, ENSG00000186439, ENSG00000160678, ENSG00000148834	920	93	16792	1.9626	1	0.972553	0.956384
GOTERM_BP_ALL	GO:1904062~regulation of cation transmembrane transport	18	1.7341	0.0765773	ENSG00000022267, ENSG00000181104, ENSG00000105697, ENSG00000198363, ENSG00000130038, ENSG00000213533, ENSG00000154096, ENSG00000170385, ENSG00000153956, ENSG00000075142, ENSG00000198626, ENSG00000069849, ENSG00000163131, ENSG00000126803, ENSG00000186439, ENSG00000160678, ENSG00000166006, ENSG00000148834	920	213	16792	1.54244	1	1	0.983524
GOTERM_BP_ALL	GO:0032412~regulation of ion transmembrane transporter activity	16	1.54143	0.0830091	ENSG00000022267, ENSG00000105697, ENSG00000198363, ENSG00000130038, ENSG00000213533, ENSG00000153956, ENSG00000075142, ENSG00000198626, ENSG00000069849, ENSG00000163131, ENSG00000126803, ENSG00000185101, ENSG00000169760, ENSG00000186439, ENSG00000160678, ENSG00000148834	920	185	16792	1.57857	1	1	0.983524
GOTERM_BP_ALL	GO:0060316~positive regulation of ryanodine-sensitive calcium-release channel activity	3	0.289017	0.0833984	ENSG00000198363, ENSG00000186439, ENSG00000148834	920	9	16792	6.08406	1	1	0.983524
GOTERM_BP_ALL	GO:0070588~calcium ion transmembrane transport	21	2.02312	0.0876343	ENSG00000181104, ENSG00000096433, ENSG00000072315, ENSG00000198363, ENSG00000130038, ENSG00000176884, ENSG00000213533, ENSG00000154096, ENSG00000143183, ENSG00000153956, ENSG00000075142, ENSG00000140090, ENSG00000198626, ENSG00000126803, ENSG00000130529, ENSG00000100346, ENSG00000055732, ENSG00000186439, ENSG00000160678, ENSG00000148339, ENSG00000148834	920	264	16792	1.45188	1	1	0.983524
GOTERM_BP_ALL	GO:0022898~regulation of transmembrane transporter activity	16	1.54143	0.0985014	ENSG00000022267, ENSG00000105697, ENSG00000198363, ENSG00000130038, ENSG00000213533, ENSG00000153956, ENSG00000075142, ENSG00000198626, ENSG00000069849, ENSG00000163131, ENSG00000126803, ENSG00000185101, ENSG00000169760, ENSG00000186439, ENSG00000160678, ENSG00000148834	920	190	16792	1.53703	1	1	0.983524
GOTERM_BP_ALL	GO:0070509~calcium ion import	14	1.34875	0.103747	ENSG00000181104, ENSG00000096433, ENSG00000198363, ENSG00000154096, ENSG00000170385, ENSG00000153956, ENSG00000075142, ENSG00000198626, ENSG00000115263, ENSG00000101448, ENSG00000100346, ENSG00000186439, ENSG00000148834, ENSG00000107562	920	161	16792	1.58715	1	1	0.983524
GOTERM_BP_ALL	GO:0055082~cellular chemical homeostasis	48	4.62428	0.104935	ENSG00000131620, ENSG00000105697, ENSG00000181104, ENSG00000096433, ENSG00000069275, ENSG00000156642, ENSG00000198363, ENSG00000180871, ENSG00000110148, ENSG00000165915, ENSG00000115616, ENSG00000153956, ENSG00000165060, ENSG00000159399, ENSG00000135124, ENSG00000198626, ENSG00000064547, ENSG00000081760, ENSG00000185950, ENSG00000130529, ENSG00000071967, ENSG00000112759, ENSG00000072315, ENSG0000…	920	713	16792	1.22876	1	1	0.983524
GOTERM_BP_ALL	GO:0010959~regulation of metal ion transport	24	2.31214	0.116033	ENSG00000022267, ENSG00000181104, ENSG00000105697, ENSG00000198363, ENSG00000130038, ENSG00000148660, ENSG00000213533, ENSG00000154096, ENSG00000135124, ENSG00000170385, ENSG00000153956, ENSG00000075142, ENSG00000198626, ENSG00000069849, ENSG00000115263, ENSG00000126803, ENSG00000168036, ENSG00000101448, ENSG00000135919, ENSG00000186439, ENSG00000160678, ENSG00000166006, ENSG00000148834, ENSG0000…	920	322	16792	1.36041	1	1	0.983524
GOTERM_BP_ALL	GO:0032846~positive regulation of homeostatic process	17	1.63776	0.120606	ENSG00000131620, ENSG00000181104, ENSG00000198363, ENSG00000154096, ENSG00000135124, ENSG00000006128, ENSG00000075142, ENSG00000077463, ENSG00000198626, ENSG00000151651, ENSG00000178999, ENSG00000115263, ENSG00000168036, ENSG00000130529, ENSG00000186439, ENSG00000148834, ENSG00000168748	920	212	16792	1.46362	1	1	0.983524
GOTERM_BP_ALL	GO:0034762~regulation of transmembrane transport	29	2.79383	0.125796	ENSG00000022267, ENSG00000131620, ENSG00000105697, ENSG00000181104, ENSG00000130038, ENSG00000198363, ENSG00000153956, ENSG00000171365, ENSG00000198626, ENSG00000169760, ENSG00000185950, ENSG00000100346, ENSG00000160678, ENSG00000143079, ENSG00000168418, ENSG00000154096, ENSG00000213533, ENSG00000170385, ENSG00000075043, ENSG00000075142, ENSG00000069849, ENSG00000163131, ENSG00000126803, ENSG0000…	920	406	16792	1.30373	1	1	0.983524
GOTERM_BP_ALL	GO:0034765~regulation of ion transmembrane transport	28	2.6975	0.129785	ENSG00000022267, ENSG00000131620, ENSG00000105697, ENSG00000181104, ENSG00000130038, ENSG00000198363, ENSG00000153956, ENSG00000171365, ENSG00000198626, ENSG00000169760, ENSG00000185950, ENSG00000100346, ENSG00000160678, ENSG00000168418, ENSG00000154096, ENSG00000213533, ENSG00000170385, ENSG00000075043, ENSG00000075142, ENSG00000069849, ENSG00000163131, ENSG00000126803, ENSG00000089558, ENSG0000…	920	392	16792	1.30373	1	1	0.983524
GOTERM_BP_ALL	GO:0098771~inorganic ion homeostasis	44	4.23892	0.130759	ENSG00000105697, ENSG00000181104, ENSG00000096433, ENSG00000183605, ENSG00000156642, ENSG00000198363, ENSG00000180871, ENSG00000110148, ENSG00000165915, ENSG00000144040, ENSG00000115616, ENSG00000153956, ENSG00000165060, ENSG00000135124, ENSG00000005882, ENSG00000198626, ENSG00000064547, ENSG00000111012, ENSG00000130529, ENSG00000071967, ENSG00000067141, ENSG00000072315, ENSG00000176884, ENSG0000…	920	658	16792	1.22051	1	1	0.983524
GOTERM_BP_ALL	GO:0055080~cation homeostasis	43	4.14258	0.133286	ENSG00000105697, ENSG00000181104, ENSG00000096433, ENSG00000183605, ENSG00000156642, ENSG00000198363, ENSG00000180871, ENSG00000110148, ENSG00000165915, ENSG00000144040, ENSG00000115616, ENSG00000153956, ENSG00000165060, ENSG00000135124, ENSG00000005882, ENSG00000198626, ENSG00000064547, ENSG00000111012, ENSG00000130529, ENSG00000071967, ENSG00000067141, ENSG00000072315, ENSG00000176884, ENSG0000…	920	643	16792	1.2206	1	1	0.983524
GOTERM_BP_ALL	GO:0034763~negative regulation of transmembrane transport	8	0.770713	0.134222	ENSG00000105697, ENSG00000185101, ENSG00000170385, ENSG00000185950, ENSG00000075142, ENSG00000186439, ENSG00000148834, ENSG00000143079	920	78	16792	1.87202	1	1	0.983524
GOTERM_BP_ALL	GO:0060315~negative regulation of ryanodine-sensitive calcium-release channel activity	3	0.289017	0.137393	ENSG00000075142, ENSG00000186439, ENSG00000148834	920	12	16792	4.56304	1	1	0.983524
GOTERM_BP_ALL	GO:0019932~second-messenger-mediated signaling	18	1.7341	0.139389	ENSG00000096433, ENSG00000198363, ENSG00000213533, ENSG00000135124, ENSG00000173598, ENSG00000075142, ENSG00000157168, ENSG00000198626, ENSG00000176406, ENSG00000141068, ENSG00000145934, ENSG00000162104, ENSG00000148730, ENSG00000130529, ENSG00000104490, ENSG00000186439, ENSG00000166006, ENSG00000148834	920	233	16792	1.41004	1	1	0.983524
GOTERM_BP_ALL	GO:0072503~cellular divalent inorganic cation homeostasis	29	2.79383	0.142536	ENSG00000181104, ENSG00000096433, ENSG00000156642, ENSG00000198363, ENSG00000180871, ENSG00000110148, ENSG00000165915, ENSG00000153956, ENSG00000135124, ENSG00000198626, ENSG00000064547, ENSG00000130529, ENSG00000072315, ENSG00000176884, ENSG00000104635, ENSG00000154096, ENSG00000143183, ENSG00000006128, ENSG00000170385, ENSG00000075142, ENSG00000173432, ENSG00000140090, ENSG00000164220, ENSG0000…	920	413	16792	1.28163	1	1	0.983524
GOTERM_BP_ALL	GO:0072507~divalent inorganic cation homeostasis	30	2.89017	0.151728	ENSG00000181104, ENSG00000096433, ENSG00000156642, ENSG00000198363, ENSG00000180871, ENSG00000110148, ENSG00000165915, ENSG00000153956, ENSG00000135124, ENSG00000198626, ENSG00000064547, ENSG00000111012, ENSG00000130529, ENSG00000072315, ENSG00000176884, ENSG00000104635, ENSG00000154096, ENSG00000143183, ENSG00000006128, ENSG00000170385, ENSG00000075142, ENSG00000173432, ENSG00000140090, ENSG0000…	920	433	16792	1.26458	1	1	0.983524
GOTERM_BP_ALL	GO:0007204~positive regulation of cytosolic calcium ion concentration	20	1.92678	0.153294	ENSG00000181104, ENSG00000096433, ENSG00000156642, ENSG00000072315, ENSG00000198363, ENSG00000180871, ENSG00000110148, ENSG00000154096, ENSG00000135124, ENSG00000153956, ENSG00000006128, ENSG00000075142, ENSG00000173432, ENSG00000198626, ENSG00000064547, ENSG00000164220, ENSG00000163394, ENSG00000130529, ENSG00000186439, ENSG00000148834	920	269	16792	1.35704	1	1	0.983524
GOTERM_BP_ALL	GO:1903514~calcium ion transport from endoplasmic reticulum to cytosol	4	0.385356	0.15437	ENSG00000198363, ENSG00000198626, ENSG00000186439, ENSG00000148834	920	25	16792	2.92035	1	1	0.983524
GOTERM_BP_ALL	GO:0014808~release of sequestered calcium ion into cytosol by sarcoplasmic reticulum	4	0.385356	0.15437	ENSG00000198363, ENSG00000198626, ENSG00000186439, ENSG00000148834	920	25	16792	2.92035	1	1	0.983524
GOTERM_BP_ALL	GO:0010649~regulation of cell communication by electrical coupling	3	0.289017	0.156747	ENSG00000198363, ENSG00000075142, ENSG00000186439	920	13	16792	4.21204	1	1	0.983524
GOTERM_BP_ALL	GO:0006873~cellular ion homeostasis	39	3.75723	0.160184	ENSG00000105697, ENSG00000181104, ENSG00000096433, ENSG00000156642, ENSG00000198363, ENSG00000180871, ENSG00000110148, ENSG00000165915, ENSG00000115616, ENSG00000153956, ENSG00000165060, ENSG00000135124, ENSG00000198626, ENSG00000064547, ENSG00000130529, ENSG00000071967, ENSG00000072315, ENSG00000176884, ENSG00000104635, ENSG00000154096, ENSG00000143183, ENSG00000006128, ENSG00000170385, ENSG0000…	920	588	16792	1.2106	1	1	0.983524
GOTERM_BP_ALL	GO:0043269~regulation of ion transport	37	3.56455	0.162248	ENSG00000022267, ENSG00000131620, ENSG00000105697, ENSG00000181104, ENSG00000130038, ENSG00000198363, ENSG00000148660, ENSG00000153956, ENSG00000135124, ENSG00000171365, ENSG00000198626, ENSG00000144746, ENSG00000168036, ENSG00000169760, ENSG00000185950, ENSG00000100346, ENSG00000135919, ENSG00000160678, ENSG00000168418, ENSG00000154096, ENSG00000213533, ENSG00000170385, ENSG00000075043, ENSG0000…	920	554	16792	1.21901	1	1	0.983524
GOTERM_BP_ALL	GO:0030003~cellular cation homeostasis	38	3.66089	0.16553	ENSG00000105697, ENSG00000181104, ENSG00000096433, ENSG00000156642, ENSG00000198363, ENSG00000180871, ENSG00000110148, ENSG00000165915, ENSG00000115616, ENSG00000153956, ENSG00000165060, ENSG00000135124, ENSG00000198626, ENSG00000064547, ENSG00000130529, ENSG00000071967, ENSG00000072315, ENSG00000176884, ENSG00000104635, ENSG00000154096, ENSG00000143183, ENSG00000006128, ENSG00000170385, ENSG0000…	920	573	16792	1.21044	1	1	0.983524
GOTERM_BP_ALL	GO:0006875~cellular metal ion homeostasis	33	3.17919	0.169533	ENSG00000105697, ENSG00000181104, ENSG00000096433, ENSG00000156642, ENSG00000198363, ENSG00000180871, ENSG00000110148, ENSG00000165915, ENSG00000153956, ENSG00000165060, ENSG00000135124, ENSG00000198626, ENSG00000064547, ENSG00000130529, ENSG00000071967, ENSG00000072315, ENSG00000176884, ENSG00000104635, ENSG00000154096, ENSG00000143183, ENSG00000006128, ENSG00000170385, ENSG00000075142, ENSG0000…	920	491	16792	1.22672	1	1	0.983524
GOTERM_BP_ALL	GO:0051235~maintenance of location	21	2.02312	0.170378	ENSG00000181104, ENSG00000096433, ENSG00000198363, ENSG00000113838, ENSG00000160949, ENSG00000154096, ENSG00000164828, ENSG00000135454, ENSG00000159399, ENSG00000138757, ENSG00000110047, ENSG00000075142, ENSG00000073060, ENSG00000198626, ENSG00000148180, ENSG00000171914, ENSG00000054654, ENSG00000186439, ENSG00000148834, ENSG00000185615, ENSG00000148337	920	290	16792	1.32171	1	1	0.983524
GOTERM_BP_ALL	GO:0055065~metal ion homeostasis	37	3.56455	0.172	ENSG00000105697, ENSG00000181104, ENSG00000096433, ENSG00000183605, ENSG00000156642, ENSG00000198363, ENSG00000180871, ENSG00000110148, ENSG00000165915, ENSG00000144040, ENSG00000153956, ENSG00000165060, ENSG00000135124, ENSG00000198626, ENSG00000064547, ENSG00000111012, ENSG00000130529, ENSG00000071967, ENSG00000067141, ENSG00000072315, ENSG00000176884, ENSG00000104635, ENSG00000154096, ENSG0000…	920	558	16792	1.21027	1	1	0.983524
GOTERM_BP_ALL	GO:0050850~positive regulation of calcium-mediated signaling	5	0.481696	0.173719	ENSG00000198363, ENSG00000135124, ENSG00000157168, ENSG00000186439, ENSG00000148834	920	40	16792	2.28152	1	1	0.983524
GOTERM_BP_ALL	GO:1903779~regulation of cardiac conduction	7	0.674374	0.175411	ENSG00000096433, ENSG00000198363, ENSG00000130529, ENSG00000075142, ENSG00000198626, ENSG00000186439, ENSG00000069849	920	69	16792	1.85167	1	1	0.983524
GOTERM_BP_ALL	GO:0051280~negative regulation of release of sequestered calcium ion into cytosol	3	0.289017	0.176568	ENSG00000075142, ENSG00000186439, ENSG00000148834	920	14	16792	3.91118	1	1	0.983524
GOTERM_BP_ALL	GO:0060314~regulation of ryanodine-sensitive calcium-release channel activity	4	0.385356	0.181652	ENSG00000198363, ENSG00000075142, ENSG00000186439, ENSG00000148834	920	27	16792	2.70403	1	1	0.983524
GOTERM_BP_ALL	GO:0019722~calcium-mediated signaling	12	1.15607	0.182118	ENSG00000145934, ENSG00000198363, ENSG00000213533, ENSG00000135124, ENSG00000173598, ENSG00000104490, ENSG00000130529, ENSG00000075142, ENSG00000157168, ENSG00000198626, ENSG00000186439, ENSG00000148834	920	147	16792	1.48997	1	1	0.983524
GOTERM_BP_ALL	GO:0050801~ion homeostasis	45	4.33526	0.185803	ENSG00000022267, ENSG00000105697, ENSG00000181104, ENSG00000096433, ENSG00000183605, ENSG00000156642, ENSG00000198363, ENSG00000180871, ENSG00000110148, ENSG00000165915, ENSG00000144040, ENSG00000115616, ENSG00000153956, ENSG00000165060, ENSG00000135124, ENSG00000005882, ENSG00000198626, ENSG00000064547, ENSG00000111012, ENSG00000130529, ENSG00000071967, ENSG00000067141, ENSG00000072315, ENSG0000…	920	699	16792	1.17503	1	1	0.983524
GOTERM_BP_ALL	GO:0034766~negative regulation of ion transmembrane transport	7	0.674374	0.200567	ENSG00000105697, ENSG00000185101, ENSG00000170385, ENSG00000185950, ENSG00000075142, ENSG00000186439, ENSG00000148834	920	72	16792	1.77452	1	1	0.983524
GOTERM_BP_ALL	GO:0043271~negative regulation of ion transport	10	0.963391	0.204196	ENSG00000105697, ENSG00000144746, ENSG00000185101, ENSG00000101448, ENSG00000170385, ENSG00000185950, ENSG00000135919, ENSG00000075142, ENSG00000186439, ENSG00000148834	920	119	16792	1.5338	1	1	0.983524
GOTERM_BP_ALL	GO:0010522~regulation of calcium ion transport into cytosol	8	0.770713	0.206213	ENSG00000181104, ENSG00000198363, ENSG00000154096, ENSG00000135124, ENSG00000075142, ENSG00000198626, ENSG00000186439, ENSG00000148834	920	88	16792	1.65929	1	1	0.983524
GOTERM_BP_ALL	GO:0051279~regulation of release of sequestered calcium ion into cytosol	7	0.674374	0.209233	ENSG00000181104, ENSG00000198363, ENSG00000154096, ENSG00000075142, ENSG00000198626, ENSG00000186439, ENSG00000148834	920	73	16792	1.75021	1	1	0.983524
GOTERM_BP_ALL	GO:0070296~sarcoplasmic reticulum calcium ion transport	4	0.385356	0.210093	ENSG00000198363, ENSG00000198626, ENSG00000186439, ENSG00000148834	920	29	16792	2.51754	1	1	0.983524
GOTERM_BP_ALL	GO:0030001~metal ion transport	51	4.91329	0.213784	ENSG00000158966, ENSG00000181104, ENSG00000096433, ENSG00000130038, ENSG00000153956, ENSG00000135124, ENSG00000198626, ENSG00000100346, ENSG00000135919, ENSG00000055732, ENSG00000168418, ENSG00000072315, ENSG00000176884, ENSG00000213533, ENSG00000064651, ENSG00000143183, ENSG00000170385, ENSG00000075142, ENSG00000114573, ENSG00000115263, ENSG00000164626, ENSG00000186439, ENSG00000166006, ENSG0000…	920	814	16792	1.14356	1	1	0.983524
GOTERM_BP_ALL	GO:1902656~calcium ion import into cytosol	9	0.867052	0.216649	ENSG00000181104, ENSG00000096433, ENSG00000198363, ENSG00000154096, ENSG00000153956, ENSG00000075142, ENSG00000198626, ENSG00000186439, ENSG00000148834	920	105	16792	1.56447	1	1	0.983524
GOTERM_BP_ALL	GO:0097553~calcium ion transmembrane import into cytosol	9	0.867052	0.216649	ENSG00000181104, ENSG00000096433, ENSG00000198363, ENSG00000154096, ENSG00000153956, ENSG00000075142, ENSG00000198626, ENSG00000186439, ENSG00000148834	920	105	16792	1.56447	1	1	0.983524
GOTERM_BP_ALL	GO:0055074~calcium ion homeostasis	27	2.60116	0.225706	ENSG00000181104, ENSG00000096433, ENSG00000156642, ENSG00000198363, ENSG00000180871, ENSG00000110148, ENSG00000153956, ENSG00000135124, ENSG00000198626, ENSG00000064547, ENSG00000111012, ENSG00000130529, ENSG00000072315, ENSG00000176884, ENSG00000154096, ENSG00000143183, ENSG00000006128, ENSG00000170385, ENSG00000075142, ENSG00000173432, ENSG00000140090, ENSG00000164220, ENSG00000163394, ENSG0000…	920	405	16792	1.21681	1	1	0.983524
GOTERM_BP_ALL	GO:0006874~cellular calcium ion homeostasis	26	2.50482	0.245239	ENSG00000181104, ENSG00000096433, ENSG00000156642, ENSG00000198363, ENSG00000180871, ENSG00000110148, ENSG00000153956, ENSG00000135124, ENSG00000198626, ENSG00000064547, ENSG00000130529, ENSG00000072315, ENSG00000176884, ENSG00000154096, ENSG00000143183, ENSG00000006128, ENSG00000170385, ENSG00000075142, ENSG00000173432, ENSG00000140090, ENSG00000164220, ENSG00000163394, ENSG00000186439, ENSG0000…	920	393	16792	1.20752	1	1	0.983524
GOTERM_BP_ALL	GO:0051480~regulation of cytosolic calcium ion concentration	20	1.92678	0.248456	ENSG00000181104, ENSG00000096433, ENSG00000156642, ENSG00000072315, ENSG00000198363, ENSG00000180871, ENSG00000110148, ENSG00000154096, ENSG00000135124, ENSG00000153956, ENSG00000006128, ENSG00000075142, ENSG00000173432, ENSG00000198626, ENSG00000064547, ENSG00000164220, ENSG00000163394, ENSG00000130529, ENSG00000186439, ENSG00000148834	920	292	16792	1.25015	1	1	0.983524
GOTERM_BP_ALL	GO:0010523~negative regulation of calcium ion transport into cytosol	3	0.289017	0.258495	ENSG00000075142, ENSG00000186439, ENSG00000148834	920	18	16792	3.04203	1	1	0.983524
GOTERM_BP_ALL	GO:0032844~regulation of homeostatic process	29	2.79383	0.270978	ENSG00000022267, ENSG00000131620, ENSG00000181104, ENSG00000096433, ENSG00000175063, ENSG00000198363, ENSG00000108106, ENSG00000180871, ENSG00000135124, ENSG00000198626, ENSG00000151651, ENSG00000178999, ENSG00000198719, ENSG00000168036, ENSG00000130529, ENSG00000089685, ENSG00000128016, ENSG00000154096, ENSG00000006128, ENSG00000170385, ENSG00000075142, ENSG00000077463, ENSG00000115687, ENSG0000…	920	451	16792	1.17364	1	1	0.983524
GOTERM_BP_ALL	GO:0032410~negative regulation of transporter activity	6	0.578035	0.272108	ENSG00000105697, ENSG00000185101, ENSG00000075142, ENSG00000186439, ENSG00000148834, ENSG00000143079	920	64	16792	1.71114	1	1	0.983524
GOTERM_BP_ALL	GO:0050849~negative regulation of calcium-mediated signaling	3	0.289017	0.279215	ENSG00000075142, ENSG00000186439, ENSG00000148834	920	19	16792	2.88192	1	1	0.983524
GOTERM_BP_ALL	GO:0010881~regulation of cardiac muscle contraction by regulation of the release of sequestered calcium ion	3	0.289017	0.279215	ENSG00000198363, ENSG00000198626, ENSG00000148834	920	19	16792	2.88192	1	1	0.983524
GOTERM_BP_ALL	GO:2001258~negative regulation of cation channel activity	4	0.385356	0.284499	ENSG00000105697, ENSG00000075142, ENSG00000186439, ENSG00000148834	920	34	16792	2.14731	1	1	0.983524
GOTERM_BP_ALL	GO:0060402~calcium ion transport into cytosol	10	0.963391	0.289581	ENSG00000181104, ENSG00000096433, ENSG00000198363, ENSG00000154096, ENSG00000135124, ENSG00000153956, ENSG00000075142, ENSG00000198626, ENSG00000186439, ENSG00000148834	920	131	16792	1.3933	1	1	0.983524
GOTERM_BP_ALL	GO:0034220~ion transmembrane transport	58	5.58767	0.295116	ENSG00000181104, ENSG00000096433, ENSG00000183605, ENSG00000130038, ENSG00000151012, ENSG00000154122, ENSG00000144040, ENSG00000153956, ENSG00000135124, ENSG00000171189, ENSG00000198626, ENSG00000185950, ENSG00000100346, ENSG00000055732, ENSG00000168418, ENSG00000165349, ENSG00000072315, ENSG00000176884, ENSG00000213533, ENSG00000064651, ENSG00000143183, ENSG00000170385, ENSG00000075142, ENSG0000…	920	963	16792	1.0993	1	1	0.983524
GOTERM_BP_ALL	GO:2000021~regulation of ion homeostasis	14	1.34875	0.295206	ENSG00000022267, ENSG00000181104, ENSG00000096433, ENSG00000198363, ENSG00000154096, ENSG00000135124, ENSG00000170385, ENSG00000006128, ENSG00000075142, ENSG00000198626, ENSG00000130529, ENSG00000186439, ENSG00000148834, ENSG00000168748	920	199	16792	1.28407	1	1	0.983524
GOTERM_BP_ALL	GO:2000272~negative regulation of receptor activity	4	0.385356	0.299698	ENSG00000075142, ENSG00000186439, ENSG00000148834, ENSG00000160973	920	35	16792	2.08596	1	1	0.983524
GOTERM_BP_ALL	GO:0051926~negative regulation of calcium ion transport	5	0.481696	0.304614	ENSG00000101448, ENSG00000170385, ENSG00000075142, ENSG00000186439, ENSG00000148834	920	51	16792	1.78943	1	1	0.983524
GOTERM_BP_ALL	GO:0060401~cytosolic calcium ion transport	10	0.963391	0.304685	ENSG00000181104, ENSG00000096433, ENSG00000198363, ENSG00000154096, ENSG00000135124, ENSG00000153956, ENSG00000075142, ENSG00000198626, ENSG00000186439, ENSG00000148834	920	133	16792	1.37234	1	1	0.983524
GOTERM_BP_ALL	GO:0051209~release of sequestered calcium ion into cytosol	8	0.770713	0.315875	ENSG00000181104, ENSG00000096433, ENSG00000198363, ENSG00000154096, ENSG00000075142, ENSG00000198626, ENSG00000186439, ENSG00000148834	920	101	16792	1.44572	1	1	0.983524
GOTERM_BP_ALL	GO:0051283~negative regulation of sequestering of calcium ion	8	0.770713	0.315875	ENSG00000181104, ENSG00000096433, ENSG00000198363, ENSG00000154096, ENSG00000075142, ENSG00000198626, ENSG00000186439, ENSG00000148834	920	101	16792	1.44572	1	1	0.983524
GOTERM_BP_ALL	GO:0098655~cation transmembrane transport	42	4.04624	0.357121	ENSG00000022267, ENSG00000131620, ENSG00000105697, ENSG00000181104, ENSG00000096433, ENSG00000130038, ENSG00000198363, ENSG00000165915, ENSG00000115616, ENSG00000153956, ENSG00000135124, ENSG00000198626, ENSG00000130529, ENSG00000100346, ENSG00000055732, ENSG00000160678, ENSG00000168418, ENSG00000072315, ENSG00000176884, ENSG00000104635, ENSG00000154096, ENSG00000213533, ENSG00000064651, ENSG0000…	920	703	16792	1.09046	1	1	0.983524
GOTERM_BP_ALL	GO:0010882~regulation of cardiac muscle contraction by calcium ion signaling	3	0.289017	0.361109	ENSG00000198363, ENSG00000198626, ENSG00000148834	920	23	16792	2.38072	1	1	0.983524
GOTERM_BP_ALL	GO:0032413~negative regulation of ion transmembrane transporter activity	5	0.481696	0.367641	ENSG00000105697, ENSG00000185101, ENSG00000075142, ENSG00000186439, ENSG00000148834	920	56	16792	1.62966	1	1	0.983524
GOTERM_BP_ALL	GO:0098660~inorganic ion transmembrane transport	43	4.14258	0.369735	ENSG00000022267, ENSG00000131620, ENSG00000105697, ENSG00000181104, ENSG00000096433, ENSG00000130038, ENSG00000154122, ENSG00000198363, ENSG00000165915, ENSG00000115616, ENSG00000153956, ENSG00000171365, ENSG00000198626, ENSG00000130529, ENSG00000100346, ENSG00000055732, ENSG00000160678, ENSG00000168418, ENSG00000072315, ENSG00000176884, ENSG00000104635, ENSG00000154096, ENSG00000213533, ENSG0000…	920	725	16792	1.08254	1	1	0.983524
GOTERM_BP_ALL	GO:0055117~regulation of cardiac muscle contraction	6	0.578035	0.381137	ENSG00000198363, ENSG00000135124, ENSG00000130529, ENSG00000075142, ENSG00000198626, ENSG00000148834	920	74	16792	1.47991	1	1	0.983524
GOTERM_BP_ALL	GO:0051282~regulation of sequestering of calcium ion	8	0.770713	0.396961	ENSG00000181104, ENSG00000096433, ENSG00000198363, ENSG00000154096, ENSG00000075142, ENSG00000198626, ENSG00000186439, ENSG00000148834	920	110	16792	1.32743	1	1	0.983524
GOTERM_BP_ALL	GO:0051208~sequestering of calcium ion	8	0.770713	0.415095	ENSG00000181104, ENSG00000096433, ENSG00000198363, ENSG00000154096, ENSG00000075142, ENSG00000198626, ENSG00000186439, ENSG00000148834	920	112	16792	1.30373	1	1	0.983524
GOTERM_BP_ALL	GO:0050848~regulation of calcium-mediated signaling	6	0.578035	0.425065	ENSG00000198363, ENSG00000135124, ENSG00000075142, ENSG00000157168, ENSG00000186439, ENSG00000148834	920	78	16792	1.40401	1	1	0.983524
GOTERM_BP_ALL	GO:1904063~negative regulation of cation transmembrane transport	5	0.481696	0.430326	ENSG00000105697, ENSG00000170385, ENSG00000075142, ENSG00000186439, ENSG00000148834	920	61	16792	1.49608	1	1	0.983524
GOTERM_BP_ALL	GO:0006812~cation transport	56	5.39499	0.432405	ENSG00000158966, ENSG00000181104, ENSG00000096433, ENSG00000130038, ENSG00000153956, ENSG00000135124, ENSG00000198626, ENSG00000100346, ENSG00000135919, ENSG00000163406, ENSG00000055732, ENSG00000168418, ENSG00000072315, ENSG00000176884, ENSG00000213533, ENSG00000064651, ENSG00000143183, ENSG00000170385, ENSG00000075142, ENSG00000114573, ENSG00000163131, ENSG00000115263, ENSG00000124406, ENSG0000…	920	975	16792	1.04833	1	1	0.983524
GOTERM_BP_ALL	GO:0030048~actin filament-based movement	9	0.867052	0.43566	ENSG00000115648, ENSG00000196465, ENSG00000153956, ENSG00000137942, ENSG00000130529, ENSG00000075142, ENSG00000054654, ENSG00000198626, ENSG00000106299	920	132	16792	1.24447	1	1	0.983524
GOTERM_BP_ALL	GO:0098662~inorganic cation transmembrane transport	37	3.56455	0.435676	ENSG00000022267, ENSG00000105697, ENSG00000181104, ENSG00000096433, ENSG00000130038, ENSG00000198363, ENSG00000165915, ENSG00000115616, ENSG00000153956, ENSG00000198626, ENSG00000130529, ENSG00000100346, ENSG00000055732, ENSG00000160678, ENSG00000168418, ENSG00000072315, ENSG00000176884, ENSG00000104635, ENSG00000154096, ENSG00000213533, ENSG00000143183, ENSG00000170385, ENSG00000075043, ENSG0000…	920	635	16792	1.06351	1	1	0.983524
GOTERM_BP_ALL	GO:0010644~cell communication by electrical coupling	3	0.289017	0.439311	ENSG00000075142, ENSG00000198626, ENSG00000186439	920	27	16792	2.02802	1	1	0.983524
GOTERM_BP_ALL	GO:1901020~negative regulation of calcium ion transmembrane transporter activity	3	0.289017	0.439311	ENSG00000075142, ENSG00000186439, ENSG00000148834	920	27	16792	2.02802	1	1	0.983524
GOTERM_BP_ALL	GO:2000273~positive regulation of receptor activity	4	0.385356	0.450101	ENSG00000198363, ENSG00000186439, ENSG00000148834, ENSG00000163235	920	45	16792	1.62242	1	1	0.983524
GOTERM_BP_ALL	GO:0006811~ion transport	82	7.89981	0.452308	ENSG00000158966, ENSG00000181104, ENSG00000096433, ENSG00000183605, ENSG00000130038, ENSG00000151012, ENSG00000154122, ENSG00000144040, ENSG00000153956, ENSG00000135124, ENSG00000165060, ENSG00000171189, ENSG00000067715, ENSG00000198626, ENSG00000164893, ENSG00000185950, ENSG00000100346, ENSG00000135919, ENSG00000163406, ENSG00000055732, ENSG00000168418, ENSG00000165349, ENSG00000072315, ENSG0000…	920	1458	16792	1.02653	1	1	0.983524
GOTERM_BP_ALL	GO:0086019~cell-cell signaling involved in cardiac conduction	3	0.289017	0.458047	ENSG00000153956, ENSG00000130529, ENSG00000198626	920	28	16792	1.95559	1	1	0.983524
GOTERM_BP_ALL	GO:0098900~regulation of action potential	4	0.385356	0.46455	ENSG00000153956, ENSG00000006128, ENSG00000130529, ENSG00000198626	920	46	16792	1.58715	1	1	0.983524
GOTERM_BP_ALL	GO:1903170~negative regulation of calcium ion transmembrane transport	3	0.289017	0.476414	ENSG00000075142, ENSG00000186439, ENSG00000148834	920	29	16792	1.88816	1	1	0.983524
GOTERM_BP_ALL	GO:0086065~cell communication involved in cardiac conduction	4	0.385356	0.47883	ENSG00000153956, ENSG00000130529, ENSG00000198626, ENSG00000186439	920	47	16792	1.55338	1	1	0.983524
GOTERM_BP_ALL	GO:0032845~negative regulation of homeostatic process	11	1.05973	0.497994	ENSG00000140451, ENSG00000181104, ENSG00000096433, ENSG00000198363, ENSG00000180871, ENSG00000154096, ENSG00000075142, ENSG00000198626, ENSG00000186439, ENSG00000148834, ENSG00000128016	920	176	16792	1.14076	1	1	0.983524
GOTERM_BP_ALL	GO:0051238~sequestering of metal ion	8	0.770713	0.513153	ENSG00000181104, ENSG00000096433, ENSG00000198363, ENSG00000154096, ENSG00000075142, ENSG00000198626, ENSG00000186439, ENSG00000148834	920	123	16792	1.18713	1	1	0.983524
GOTERM_BP_ALL	GO:0006942~regulation of striated muscle contraction	6	0.578035	0.520964	ENSG00000198363, ENSG00000135124, ENSG00000130529, ENSG00000075142, ENSG00000198626, ENSG00000148834	920	87	16792	1.25877	1	1	0.983524
GOTERM_BP_ALL	GO:0010469~regulation of receptor activity	8	0.770713	0.521814	ENSG00000198363, ENSG00000169760, ENSG00000163932, ENSG00000075142, ENSG00000186439, ENSG00000148834, ENSG00000163235, ENSG00000160973	920	124	16792	1.17756	1	1	0.983524
GOTERM_BP_ALL	GO:0006941~striated muscle contraction	10	0.963391	0.522812	ENSG00000198363, ENSG00000198771, ENSG00000113658, ENSG00000135124, ENSG00000153956, ENSG00000130529, ENSG00000075142, ENSG00000198626, ENSG00000148834, ENSG00000081181	920	161	16792	1.13368	1	1	0.983524
GOTERM_BP_ALL	GO:0003012~muscle system process	23	2.2158	0.546231	ENSG00000181104, ENSG00000105697, ENSG00000198363, ENSG00000148660, ENSG00000198771, ENSG00000113658, ENSG00000135124, ENSG00000153956, ENSG00000196465, ENSG00000138119, ENSG00000156804, ENSG00000075142, ENSG00000198626, ENSG00000148180, ENSG00000115461, ENSG00000100836, ENSG00000120896, ENSG00000125863, ENSG00000130529, ENSG00000186439, ENSG00000144596, ENSG00000148834, ENSG00000081181	920	405	16792	1.03654	1	1	0.983524
GOTERM_BP_ALL	GO:0086004~regulation of cardiac muscle cell contraction	3	0.289017	0.578169	ENSG00000130529, ENSG00000075142, ENSG00000198626	920	35	16792	1.56447	1	1	0.983524
GOTERM_BP_ALL	GO:0055085~transmembrane transport	72	6.93642	0.586357	ENSG00000181104, ENSG00000096433, ENSG00000183605, ENSG00000130038, ENSG00000151012, ENSG00000154122, ENSG00000144040, ENSG00000153956, ENSG00000135124, ENSG00000171189, ENSG00000198626, ENSG00000164893, ENSG00000163002, ENSG00000170606, ENSG00000185950, ENSG00000100346, ENSG00000163406, ENSG00000055732, ENSG00000168418, ENSG00000143079, ENSG00000165349, ENSG00000112759, ENSG00000072315, ENSG0000…	920	1322	16792	0.994067	1	1	0.983524
GOTERM_BP_ALL	GO:0001508~action potential	8	0.770713	0.588786	ENSG00000145390, ENSG00000135124, ENSG00000153956, ENSG00000006128, ENSG00000130529, ENSG00000100346, ENSG00000075142, ENSG00000198626	920	132	16792	1.10619	1	1	0.983524
GOTERM_BP_ALL	GO:0008016~regulation of heart contraction	13	1.25241	0.627666	ENSG00000096433, ENSG00000198363, ENSG00000135124, ENSG00000153956, ENSG00000006128, ENSG00000075142, ENSG00000198626, ENSG00000069849, ENSG00000113070, ENSG00000130529, ENSG00000186439, ENSG00000160678, ENSG00000148834	920	233	16792	1.01836	1	1	0.983524
GOTERM_BP_ALL	GO:1903115~regulation of actin filament-based movement	3	0.289017	0.637535	ENSG00000130529, ENSG00000075142, ENSG00000198626	920	39	16792	1.40401	1	1	0.983524
GOTERM_BP_ALL	GO:0006936~muscle contraction	18	1.7341	0.642122	ENSG00000181104, ENSG00000198363, ENSG00000198771, ENSG00000113658, ENSG00000135124, ENSG00000153956, ENSG00000196465, ENSG00000138119, ENSG00000075142, ENSG00000198626, ENSG00000100836, ENSG00000120896, ENSG00000125863, ENSG00000130529, ENSG00000186439, ENSG00000144596, ENSG00000148834, ENSG00000081181	920	331	16792	0.992565	1	1	0.983524
GOTERM_BP_ALL	GO:0060048~cardiac muscle contraction	7	0.674374	0.647809	ENSG00000198363, ENSG00000113658, ENSG00000153956, ENSG00000130529, ENSG00000075142, ENSG00000198626, ENSG00000148834	920	120	16792	1.06471	1	1	0.983524
GOTERM_BP_ALL	GO:0090257~regulation of muscle system process	11	1.05973	0.648464	ENSG00000181104, ENSG00000105697, ENSG00000198363, ENSG00000115461, ENSG00000148660, ENSG00000135124, ENSG00000130529, ENSG00000156804, ENSG00000075142, ENSG00000198626, ENSG00000148834	920	198	16792	1.01401	1	1	0.983524
GOTERM_BP_ALL	GO:0086002~cardiac muscle cell action potential involved in contraction	3	0.289017	0.677605	ENSG00000153956, ENSG00000130529, ENSG00000198626	920	42	16792	1.30373	1	1	0.983524
GOTERM_BP_ALL	GO:0042391~regulation of membrane potential	19	1.83044	0.688245	ENSG00000022267, ENSG00000112759, ENSG00000145390, ENSG00000072315, ENSG00000176884, ENSG00000135124, ENSG00000153956, ENSG00000006128, ENSG00000075142, ENSG00000198626, ENSG00000176406, ENSG00000069849, ENSG00000144746, ENSG00000089558, ENSG00000169760, ENSG00000130529, ENSG00000100346, ENSG00000164626, ENSG00000186439	920	360	16792	0.963309	1	1	0.983524
GOTERM_BP_ALL	GO:0035637~multicellular organismal signaling	8	0.770713	0.706813	ENSG00000135124, ENSG00000153956, ENSG00000130529, ENSG00000100346, ENSG00000075142, ENSG00000198626, ENSG00000186439, ENSG00000116147	920	148	16792	0.986604	1	1	0.983524
GOTERM_BP_ALL	GO:0044057~regulation of system process	26	2.50482	0.724242	ENSG00000105697, ENSG00000181104, ENSG00000096433, ENSG00000198363, ENSG00000148660, ENSG00000173482, ENSG00000153956, ENSG00000135124, ENSG00000156804, ENSG00000198626, ENSG00000116147, ENSG00000113070, ENSG00000169760, ENSG00000130529, ENSG00000160678, ENSG00000074416, ENSG00000156675, ENSG00000006128, ENSG00000075142, ENSG00000157168, ENSG00000069849, ENSG00000115461, ENSG00000121297, ENSG0000…	920	504	16792	0.94158	1	1	0.983524
GOTERM_BP_ALL	GO:0086010~membrane depolarization during action potential	3	0.289017	0.736283	ENSG00000153956, ENSG00000130529, ENSG00000100346	920	47	16792	1.16503	1	1	0.983524
GOTERM_BP_ALL	GO:0002027~regulation of heart rate	5	0.481696	0.748529	ENSG00000153956, ENSG00000006128, ENSG00000130529, ENSG00000075142, ENSG00000198626	920	92	16792	0.991966	1	1	0.983524
GOTERM_BP_ALL	GO:1903522~regulation of blood circulation	15	1.44509	0.76772	ENSG00000181104, ENSG00000096433, ENSG00000198363, ENSG00000173482, ENSG00000135124, ENSG00000153956, ENSG00000006128, ENSG00000075142, ENSG00000198626, ENSG00000069849, ENSG00000113070, ENSG00000130529, ENSG00000186439, ENSG00000160678, ENSG00000148834	920	300	16792	0.912609	1	1	0.983524
GOTERM_BP_ALL	GO:0061337~cardiac conduction	5	0.481696	0.784456	ENSG00000153956, ENSG00000130529, ENSG00000075142, ENSG00000198626, ENSG00000186439	920	97	16792	0.940834	1	1	0.983524
GOTERM_BP_ALL	GO:0060047~heart contraction	12	1.15607	0.791122	ENSG00000096433, ENSG00000198363, ENSG00000113658, ENSG00000135124, ENSG00000153956, ENSG00000006128, ENSG00000130529, ENSG00000075142, ENSG00000198626, ENSG00000186439, ENSG00000148834, ENSG00000069849	920	245	16792	0.893984	1	1	0.983524
GOTERM_BP_ALL	GO:0008015~blood circulation	25	2.40848	0.794994	ENSG00000181104, ENSG00000096433, ENSG00000198363, ENSG00000180871, ENSG00000173482, ENSG00000113658, ENSG00000153956, ENSG00000135124, ENSG00000138119, ENSG00000198626, ENSG00000198719, ENSG00000113070, ENSG00000125863, ENSG00000130529, ENSG00000160678, ENSG00000149782, ENSG00000006128, ENSG00000174721, ENSG00000075142, ENSG00000069849, ENSG00000104490, ENSG00000144596, ENSG00000186439, ENSG0000…	920	506	16792	0.901787	1	1	0.983524
GOTERM_BP_ALL	GO:0003015~heart process	12	1.15607	0.803682	ENSG00000096433, ENSG00000198363, ENSG00000113658, ENSG00000135124, ENSG00000153956, ENSG00000006128, ENSG00000130529, ENSG00000075142, ENSG00000198626, ENSG00000186439, ENSG00000148834, ENSG00000069849	920	248	16792	0.88317	1	1	0.983524
GOTERM_BP_ALL	GO:0003013~circulatory system process	25	2.40848	0.806774	ENSG00000181104, ENSG00000096433, ENSG00000198363, ENSG00000180871, ENSG00000173482, ENSG00000113658, ENSG00000153956, ENSG00000135124, ENSG00000138119, ENSG00000198626, ENSG00000198719, ENSG00000113070, ENSG00000125863, ENSG00000130529, ENSG00000160678, ENSG00000149782, ENSG00000006128, ENSG00000174721, ENSG00000075142, ENSG00000069849, ENSG00000104490, ENSG00000144596, ENSG00000186439, ENSG0000…	920	510	16792	0.894714	1	1	0.983524
GOTERM_BP_ALL	GO:0086003~cardiac muscle cell contraction	3	0.289017	0.811141	ENSG00000153956, ENSG00000130529, ENSG00000198626	920	55	16792	0.995573	1	1	0.983524
GOTERM_BP_ALL	GO:0006937~regulation of muscle contraction	7	0.674374	0.84051	ENSG00000181104, ENSG00000198363, ENSG00000135124, ENSG00000130529, ENSG00000075142, ENSG00000198626, ENSG00000148834	920	151	16792	0.846127	1	1	0.983524
GOTERM_BP_ALL	GO:0086001~cardiac muscle cell action potential	3	0.289017	0.877721	ENSG00000153956, ENSG00000130529, ENSG00000198626	920	65	16792	0.842408	1	1	0.983524
GOTERM_BP_ALL	GO:0051899~membrane depolarization	4	0.385356	0.881389	ENSG00000135124, ENSG00000153956, ENSG00000130529, ENSG00000100346	920	91	16792	0.802293	1	1	0.983524
GOTERM_BP_ALL	GO:0070252~actin-mediated cell contraction	4	0.385356	0.916578	ENSG00000196465, ENSG00000153956, ENSG00000130529, ENSG00000198626	920	100	16792	0.730087	1	1	0.983524
Annotation Cluster 75	Enrichment Score: 0.7958520983141004
Category	Term	Count	%	PValue	Genes	List Total	Pop Hits	Pop Total	Fold Enrichment	Bonferroni	Benjamini	FDR
GOTERM_BP_ALL	GO:0030166~proteoglycan biosynthetic process	11	1.05973	0.00162603	ENSG00000176022, ENSG00000131873, ENSG00000149541, ENSG00000168036, ENSG00000123989, ENSG00000171451, ENSG00000111962, ENSG00000138696, ENSG00000171302, ENSG00000175229, ENSG00000136720	920	61	16792	3.29138	0.999977	0.0873789	0.0859262
GOTERM_BP_ALL	GO:0006029~proteoglycan metabolic process	11	1.05973	0.020256	ENSG00000176022, ENSG00000131873, ENSG00000149541, ENSG00000168036, ENSG00000123989, ENSG00000171451, ENSG00000111962, ENSG00000138696, ENSG00000171302, ENSG00000175229, ENSG00000136720	920	87	16792	2.30775	1	0.511657	0.50315
GOTERM_BP_ALL	GO:0015012~heparan sulfate proteoglycan biosynthetic process	4	0.385356	0.167848	ENSG00000176022, ENSG00000149541, ENSG00000168036, ENSG00000136720	920	26	16792	2.80803	1	1	0.983524
GOTERM_BP_ALL	GO:0030204~chondroitin sulfate metabolic process	5	0.481696	0.184769	ENSG00000176022, ENSG00000131873, ENSG00000149541, ENSG00000123989, ENSG00000171451	920	41	16792	2.22587	1	1	0.983524
GOTERM_BP_ALL	GO:0050651~dermatan sulfate proteoglycan biosynthetic process	3	0.289017	0.196747	ENSG00000149541, ENSG00000171451, ENSG00000111962	920	15	16792	3.65043	1	1	0.983524
GOTERM_BP_ALL	GO:0050654~chondroitin sulfate proteoglycan metabolic process	5	0.481696	0.207515	ENSG00000176022, ENSG00000131873, ENSG00000149541, ENSG00000123989, ENSG00000171451	920	43	16792	2.12235	1	1	0.983524
GOTERM_BP_ALL	GO:0050655~dermatan sulfate proteoglycan metabolic process	3	0.289017	0.217185	ENSG00000149541, ENSG00000171451, ENSG00000111962	920	16	16792	3.42228	1	1	0.983524
GOTERM_BP_ALL	GO:0050650~chondroitin sulfate proteoglycan biosynthetic process	4	0.385356	0.224662	ENSG00000176022, ENSG00000131873, ENSG00000149541, ENSG00000123989	920	30	16792	2.43362	1	1	0.983524
GOTERM_BP_ALL	GO:0030201~heparan sulfate proteoglycan metabolic process	4	0.385356	0.269367	ENSG00000176022, ENSG00000149541, ENSG00000168036, ENSG00000136720	920	33	16792	2.21238	1	1	0.983524
GOTERM_BP_ALL	GO:0006024~glycosaminoglycan biosynthetic process	9	0.867052	0.270073	ENSG00000176022, ENSG00000131873, ENSG00000121578, ENSG00000175040, ENSG00000149541, ENSG00000123989, ENSG00000171451, ENSG00000111962, ENSG00000136720	920	112	16792	1.46669	1	1	0.983524
GOTERM_BP_ALL	GO:0006023~aminoglycan biosynthetic process	9	0.867052	0.278002	ENSG00000176022, ENSG00000131873, ENSG00000121578, ENSG00000175040, ENSG00000149541, ENSG00000123989, ENSG00000171451, ENSG00000111962, ENSG00000136720	920	113	16792	1.45371	1	1	0.983524
GOTERM_BP_ALL	GO:1903510~mucopolysaccharide metabolic process	9	0.867052	0.285993	ENSG00000176022, ENSG00000131873, ENSG00000121578, ENSG00000175040, ENSG00000149541, ENSG00000123989, ENSG00000171451, ENSG00000072571, ENSG00000111962	920	114	16792	1.44096	1	1	0.983524
GOTERM_BP_ALL	GO:0030206~chondroitin sulfate biosynthetic process	3	0.289017	0.400811	ENSG00000176022, ENSG00000131873, ENSG00000123989	920	25	16792	2.19026	1	1	0.983524
GOTERM_BP_ALL	GO:0006022~aminoglycan metabolic process	11	1.05973	0.461239	ENSG00000176022, ENSG00000131873, ENSG00000121578, ENSG00000175040, ENSG00000149541, ENSG00000123989, ENSG00000171451, ENSG00000072571, ENSG00000111962, ENSG00000175229, ENSG00000136720	920	171	16792	1.17412	1	1	0.983524
GOTERM_BP_ALL	GO:0030203~glycosaminoglycan metabolic process	10	0.963391	0.530373	ENSG00000176022, ENSG00000131873, ENSG00000121578, ENSG00000175040, ENSG00000149541, ENSG00000123989, ENSG00000171451, ENSG00000072571, ENSG00000111962, ENSG00000136720	920	162	16792	1.12668	1	1	0.983524
Annotation Cluster 76	Enrichment Score: 0.795254304108813
Category	Term	Count	%	PValue	Genes	List Total	Pop Hits	Pop Total	Fold Enrichment	Bonferroni	Benjamini	FDR
GOTERM_BP_ALL	GO:0071578~zinc II ion transmembrane import	3	0.289017	0.0672438	ENSG00000104635, ENSG00000170385, ENSG00000141424	920	8	16792	6.84457	1	0.969283	0.953167
GOTERM_BP_ALL	GO:0055076~transition metal ion homeostasis	11	1.05973	0.0826038	ENSG00000067141, ENSG00000105697, ENSG00000183605, ENSG00000165915, ENSG00000144040, ENSG00000104635, ENSG00000170385, ENSG00000165060, ENSG00000075142, ENSG00000141424, ENSG00000071967	920	111	16792	1.80877	1	1	0.983524
GOTERM_BP_ALL	GO:0010039~response to iron ion	5	0.481696	0.0869357	ENSG00000110092, ENSG00000105697, ENSG00000165060, ENSG00000134057, ENSG00000071967	920	31	16792	2.9439	1	1	0.983524
GOTERM_BP_ALL	GO:0006882~cellular zinc ion homeostasis	4	0.385356	0.104441	ENSG00000165915, ENSG00000104635, ENSG00000170385, ENSG00000141424	920	21	16792	3.4766	1	1	0.983524
GOTERM_BP_ALL	GO:0071577~zinc II ion transmembrane transport	4	0.385356	0.128536	ENSG00000165915, ENSG00000104635, ENSG00000170385, ENSG00000141424	920	23	16792	3.17429	1	1	0.983524
GOTERM_BP_ALL	GO:0055069~zinc ion homeostasis	4	0.385356	0.141254	ENSG00000165915, ENSG00000104635, ENSG00000170385, ENSG00000141424	920	24	16792	3.04203	1	1	0.983524
GOTERM_BP_ALL	GO:0046916~cellular transition metal ion homeostasis	8	0.770713	0.154361	ENSG00000105697, ENSG00000165915, ENSG00000104635, ENSG00000170385, ENSG00000165060, ENSG00000075142, ENSG00000141424, ENSG00000071967	920	81	16792	1.80268	1	1	0.983524
GOTERM_BP_ALL	GO:0000041~transition metal ion transport	10	0.963391	0.166001	ENSG00000105697, ENSG00000072315, ENSG00000181333, ENSG00000165915, ENSG00000104635, ENSG00000170385, ENSG00000185883, ENSG00000141424, ENSG00000103310, ENSG00000114573	920	113	16792	1.61524	1	1	0.983524
GOTERM_BP_ALL	GO:0006829~zinc II ion transport	4	0.385356	0.167848	ENSG00000165915, ENSG00000104635, ENSG00000170385, ENSG00000141424	920	26	16792	2.80803	1	1	0.983524
GOTERM_BP_ALL	GO:0055072~iron ion homeostasis	7	0.674374	0.200567	ENSG00000067141, ENSG00000105697, ENSG00000183605, ENSG00000144040, ENSG00000165060, ENSG00000075142, ENSG00000071967	920	72	16792	1.77452	1	1	0.983524
GOTERM_BP_ALL	GO:0006879~cellular iron ion homeostasis	4	0.385356	0.492929	ENSG00000105697, ENSG00000165060, ENSG00000075142, ENSG00000071967	920	48	16792	1.52101	1	1	0.983524
GOTERM_BP_ALL	GO:1990267~response to transition metal nanoparticle	7	0.674374	0.735519	ENSG00000110092, ENSG00000105697, ENSG00000111602, ENSG00000170385, ENSG00000165060, ENSG00000134057, ENSG00000071967	920	132	16792	0.967918	1	1	0.983524
Annotation Cluster 77	Enrichment Score: 0.7930502611768415
Category	Term	Count	%	PValue	Genes	List Total	Pop Hits	Pop Total	Fold Enrichment	Bonferroni	Benjamini	FDR
GOTERM_BP_ALL	GO:0008630~intrinsic apoptotic signaling pathway in response to DNA damage	10	0.963391	0.115916	ENSG00000168556, ENSG00000181026, ENSG00000139618, ENSG00000105229, ENSG00000124216, ENSG00000176720, ENSG00000070501, ENSG00000183765, ENSG00000107562, ENSG00000168209	920	104	16792	1.75502	1	1	0.983524
GOTERM_BP_ALL	GO:0072331~signal transduction by p53 class mediator	14	1.34875	0.123221	ENSG00000181026, ENSG00000139618, ENSG00000116717, ENSG00000111206, ENSG00000134057, ENSG00000176720, ENSG00000005882, ENSG00000168556, ENSG00000173846, ENSG00000151849, ENSG00000087586, ENSG00000124216, ENSG00000183765, ENSG00000168209	920	166	16792	1.53934	1	1	0.983524
GOTERM_BP_ALL	GO:0042771~intrinsic apoptotic signaling pathway in response to DNA damage by p53 class mediator	5	0.481696	0.207515	ENSG00000168556, ENSG00000181026, ENSG00000139618, ENSG00000183765, ENSG00000168209	920	43	16792	2.12235	1	1	0.983524
GOTERM_BP_ALL	GO:0072332~intrinsic apoptotic signaling pathway by p53 class mediator	7	0.674374	0.226945	ENSG00000168556, ENSG00000181026, ENSG00000139618, ENSG00000176720, ENSG00000005882, ENSG00000183765, ENSG00000168209	920	75	16792	1.70354	1	1	0.983524
Annotation Cluster 78	Enrichment Score: 0.7923437066857223
Category	Term	Count	%	PValue	Genes	List Total	Pop Hits	Pop Total	Fold Enrichment	Bonferroni	Benjamini	FDR
GOTERM_BP_ALL	GO:0043414~macromolecule methylation	24	2.31214	0.0203548	ENSG00000179598, ENSG00000152670, ENSG00000077800, ENSG00000185917, ENSG00000165819, ENSG00000111218, ENSG00000156414, ENSG00000143379, ENSG00000115263, ENSG00000137760, ENSG00000101945, ENSG00000168036, ENSG00000165671, ENSG00000100028, ENSG00000165055, ENSG00000119969, ENSG00000095627, ENSG00000168806, ENSG00000130816, ENSG00000143033, ENSG00000178691, ENSG00000109685, ENSG00000197181, ENSG0000…	920	266	16792	1.64681	1	0.511657	0.50315
GOTERM_BP_ALL	GO:0032259~methylation	28	2.6975	0.0278073	ENSG00000176890, ENSG00000165819, ENSG00000111218, ENSG00000143379, ENSG00000137760, ENSG00000168036, ENSG00000100028, ENSG00000119969, ENSG00000178691, ENSG00000143033, ENSG00000124575, ENSG00000179598, ENSG00000152670, ENSG00000077800, ENSG00000185917, ENSG00000135632, ENSG00000156414, ENSG00000115263, ENSG00000101945, ENSG00000165671, ENSG00000165055, ENSG00000095627, ENSG00000168806, ENSG0000…	920	334	16792	1.53012	1	0.601665	0.591661
GOTERM_BP_ALL	GO:1905269~positive regulation of chromatin organization	10	0.963391	0.0511138	ENSG00000075856, ENSG00000168556, ENSG00000143379, ENSG00000115263, ENSG00000168036, ENSG00000134057, ENSG00000130816, ENSG00000143033, ENSG00000077463, ENSG00000197181	920	88	16792	2.07411	1	0.835666	0.821772
GOTERM_BP_ALL	GO:1902275~regulation of chromatin organization	14	1.34875	0.100089	ENSG00000075856, ENSG00000130479, ENSG00000134057, ENSG00000077463, ENSG00000156802, ENSG00000168556, ENSG00000143379, ENSG00000115263, ENSG00000168036, ENSG00000165671, ENSG00000130816, ENSG00000143033, ENSG00000093009, ENSG00000197181	920	160	16792	1.59707	1	1	0.983524
GOTERM_BP_ALL	GO:2001252~positive regulation of chromosome organization	13	1.25241	0.116276	ENSG00000075856, ENSG00000135476, ENSG00000134057, ENSG00000077463, ENSG00000178999, ENSG00000168556, ENSG00000143379, ENSG00000115263, ENSG00000168036, ENSG00000126787, ENSG00000130816, ENSG00000143033, ENSG00000197181	920	149	16792	1.59247	1	1	0.983524
GOTERM_BP_ALL	GO:0018022~peptidyl-lysine methylation	10	0.963391	0.154084	ENSG00000143379, ENSG00000115263, ENSG00000101945, ENSG00000168036, ENSG00000185917, ENSG00000165671, ENSG00000130816, ENSG00000143033, ENSG00000109685, ENSG00000124575	920	111	16792	1.64434	1	1	0.983524
GOTERM_BP_ALL	GO:0031058~positive regulation of histone modification	8	0.770713	0.154361	ENSG00000075856, ENSG00000168556, ENSG00000115263, ENSG00000168036, ENSG00000134057, ENSG00000130816, ENSG00000143033, ENSG00000197181	920	81	16792	1.80268	1	1	0.983524
GOTERM_BP_ALL	GO:0016571~histone methylation	11	1.05973	0.18075	ENSG00000143379, ENSG00000115263, ENSG00000101945, ENSG00000168036, ENSG00000165671, ENSG00000111218, ENSG00000130816, ENSG00000143033, ENSG00000178691, ENSG00000109685, ENSG00000124575	920	131	16792	1.53263	1	1	0.983524
GOTERM_BP_ALL	GO:0034968~histone lysine methylation	9	0.867052	0.181234	ENSG00000143379, ENSG00000115263, ENSG00000101945, ENSG00000168036, ENSG00000165671, ENSG00000130816, ENSG00000143033, ENSG00000109685, ENSG00000124575	920	100	16792	1.6427	1	1	0.983524
GOTERM_BP_ALL	GO:0008213~protein alkylation	13	1.25241	0.204462	ENSG00000185917, ENSG00000111218, ENSG00000143379, ENSG00000115263, ENSG00000101945, ENSG00000168036, ENSG00000165671, ENSG00000100028, ENSG00000130816, ENSG00000143033, ENSG00000178691, ENSG00000109685, ENSG00000124575	920	167	16792	1.42083	1	1	0.983524
GOTERM_BP_ALL	GO:0006479~protein methylation	13	1.25241	0.204462	ENSG00000185917, ENSG00000111218, ENSG00000143379, ENSG00000115263, ENSG00000101945, ENSG00000168036, ENSG00000165671, ENSG00000100028, ENSG00000130816, ENSG00000143033, ENSG00000178691, ENSG00000109685, ENSG00000124575	920	167	16792	1.42083	1	1	0.983524
GOTERM_BP_ALL	GO:0051571~positive regulation of histone H3-K4 methylation	3	0.289017	0.237795	ENSG00000115263, ENSG00000168036, ENSG00000130816	920	17	16792	3.22097	1	1	0.983524
GOTERM_BP_ALL	GO:0031062~positive regulation of histone methylation	4	0.385356	0.284499	ENSG00000115263, ENSG00000168036, ENSG00000130816, ENSG00000143033	920	34	16792	2.14731	1	1	0.983524
GOTERM_BP_ALL	GO:0031060~regulation of histone methylation	5	0.481696	0.44269	ENSG00000115263, ENSG00000168036, ENSG00000165671, ENSG00000130816, ENSG00000143033	920	62	16792	1.47195	1	1	0.983524
GOTERM_BP_ALL	GO:0031056~regulation of histone modification	9	0.867052	0.452407	ENSG00000075856, ENSG00000168556, ENSG00000115263, ENSG00000168036, ENSG00000165671, ENSG00000134057, ENSG00000130816, ENSG00000143033, ENSG00000197181	920	134	16792	1.22589	1	1	0.983524
GOTERM_BP_ALL	GO:0051569~regulation of histone H3-K4 methylation	3	0.289017	0.476414	ENSG00000115263, ENSG00000168036, ENSG00000130816	920	29	16792	1.88816	1	1	0.983524
GOTERM_BP_ALL	GO:0051568~histone H3-K4 methylation	4	0.385356	0.47883	ENSG00000115263, ENSG00000168036, ENSG00000130816, ENSG00000124575	920	47	16792	1.55338	1	1	0.983524
Annotation Cluster 79	Enrichment Score: 0.7851693021311837
Category	Term	Count	%	PValue	Genes	List Total	Pop Hits	Pop Total	Fold Enrichment	Bonferroni	Benjamini	FDR
GOTERM_BP_ALL	GO:0045494~photoreceptor cell maintenance	6	0.578035	0.0361582	ENSG00000131697, ENSG00000150275, ENSG00000182040, ENSG00000042781, ENSG00000125863, ENSG00000130045	920	34	16792	3.22097	1	0.684136	0.672761
GOTERM_BP_ALL	GO:0001895~retina homeostasis	8	0.770713	0.0875399	ENSG00000131697, ENSG00000150275, ENSG00000095397, ENSG00000117450, ENSG00000182040, ENSG00000042781, ENSG00000125863, ENSG00000130045	920	70	16792	2.08596	1	1	0.983524
GOTERM_BP_ALL	GO:0060249~anatomical structure homeostasis	26	2.50482	0.110096	ENSG00000181104, ENSG00000158406, ENSG00000153395, ENSG00000135124, ENSG00000106628, ENSG00000151651, ENSG00000178999, ENSG00000198924, ENSG00000062822, ENSG00000182040, ENSG00000117450, ENSG00000168036, ENSG00000163029, ENSG00000125863, ENSG00000185379, ENSG00000133119, ENSG00000131697, ENSG00000150275, ENSG00000095397, ENSG00000139618, ENSG00000042781, ENSG00000077463, ENSG00000130045, ENSG0000…	920	352	16792	1.34817	1	1	0.983524
GOTERM_BP_ALL	GO:0048871~multicellular organismal homeostasis	21	2.02312	0.2871	ENSG00000181104, ENSG00000131697, ENSG00000105697, ENSG00000150275, ENSG00000095397, ENSG00000153395, ENSG00000042781, ENSG00000135124, ENSG00000188191, ENSG00000151651, ENSG00000003137, ENSG00000130045, ENSG00000163472, ENSG00000175707, ENSG00000165059, ENSG00000182040, ENSG00000117450, ENSG00000168036, ENSG00000162104, ENSG00000125863, ENSG00000102575	920	317	16792	1.20913	1	1	0.983524
GOTERM_BP_ALL	GO:0001894~tissue homeostasis	14	1.34875	0.289121	ENSG00000181104, ENSG00000131697, ENSG00000150275, ENSG00000095397, ENSG00000153395, ENSG00000042781, ENSG00000135124, ENSG00000151651, ENSG00000130045, ENSG00000182040, ENSG00000117450, ENSG00000168036, ENSG00000125863, ENSG00000102575	920	198	16792	1.29056	1	1	0.983524
GOTERM_BP_ALL	GO:0007605~sensory perception of sound	8	0.770713	0.67249	ENSG00000150275, ENSG00000145390, ENSG00000095397, ENSG00000182040, ENSG00000125746, ENSG00000042781, ENSG00000125863, ENSG00000165899	920	143	16792	1.0211	1	1	0.983524
Annotation Cluster 80	Enrichment Score: 0.7820021716092768
Category	Term	Count	%	PValue	Genes	List Total	Pop Hits	Pop Total	Fold Enrichment	Bonferroni	Benjamini	FDR
GOTERM_BP_ALL	GO:0008610~lipid biosynthetic process	43	4.14258	0.0976213	ENSG00000177885, ENSG00000176454, ENSG00000153395, ENSG00000168350, ENSG00000078124, ENSG00000163082, ENSG00000154227, ENSG00000186281, ENSG00000175229, ENSG00000115112, ENSG00000111012, ENSG00000143797, ENSG00000185950, ENSG00000186104, ENSG00000148288, ENSG00000124216, ENSG00000108786, ENSG00000179598, ENSG00000074416, ENSG00000149084, ENSG00000133935, ENSG00000135454, ENSG00000164181, ENSG0000…	920	624	16792	1.25776	1	1	0.983524
GOTERM_BP_ALL	GO:0006629~lipid metabolic process	82	7.89981	0.159208	ENSG00000177885, ENSG00000110148, ENSG00000153395, ENSG00000187091, ENSG00000078124, ENSG00000158201, ENSG00000163082, ENSG00000005421, ENSG00000186281, ENSG00000115112, ENSG00000175229, ENSG00000167080, ENSG00000110583, ENSG00000143797, ENSG00000100867, ENSG00000121207, ENSG00000185950, ENSG00000148288, ENSG00000108786, ENSG00000100100, ENSG00000101670, ENSG00000179598, ENSG00000074416, ENSG0000…	920	1330	16792	1.12532	1	1	0.983524
GOTERM_BP_ALL	GO:0044711~single-organism biosynthetic process	81	7.80347	0.214561	ENSG00000181104, ENSG00000177885, ENSG00000108309, ENSG00000153395, ENSG00000099864, ENSG00000115758, ENSG00000165060, ENSG00000078124, ENSG00000163082, ENSG00000186281, ENSG00000115112, ENSG00000175229, ENSG00000143797, ENSG00000102967, ENSG00000185950, ENSG00000148288, ENSG00000108786, ENSG00000081181, ENSG00000179598, ENSG00000074416, ENSG00000149084, ENSG00000176444, ENSG00000092621, ENSG0000…	920	1340	16792	1.1033	1	1	0.983524
GOTERM_BP_ALL	GO:0044255~cellular lipid metabolic process	64	6.1657	0.223322	ENSG00000177885, ENSG00000110148, ENSG00000153395, ENSG00000187091, ENSG00000078124, ENSG00000163082, ENSG00000186281, ENSG00000175229, ENSG00000167080, ENSG00000143797, ENSG00000121207, ENSG00000185950, ENSG00000148288, ENSG00000100100, ENSG00000101670, ENSG00000179598, ENSG00000074416, ENSG00000102393, ENSG00000149084, ENSG00000135454, ENSG00000164181, ENSG00000035115, ENSG00000149926, ENSG0000…	920	1043	16792	1.11998	1	1	0.983524
Annotation Cluster 81	Enrichment Score: 0.778795184490911
Category	Term	Count	%	PValue	Genes	List Total	Pop Hits	Pop Total	Fold Enrichment	Bonferroni	Benjamini	FDR
GOTERM_BP_ALL	GO:0042490~mechanoreceptor differentiation	9	0.867052	0.0228995	ENSG00000150275, ENSG00000116990, ENSG00000095397, ENSG00000198719, ENSG00000182040, ENSG00000198400, ENSG00000042781, ENSG00000148400, ENSG00000055732	920	64	16792	2.56671	1	0.546389	0.537304
GOTERM_BP_ALL	GO:0060113~inner ear receptor cell differentiation	8	0.770713	0.0446421	ENSG00000150275, ENSG00000116990, ENSG00000095397, ENSG00000198719, ENSG00000182040, ENSG00000042781, ENSG00000148400, ENSG00000055732	920	60	16792	2.43362	1	0.776928	0.764011
GOTERM_BP_ALL	GO:0001895~retina homeostasis	8	0.770713	0.0875399	ENSG00000131697, ENSG00000150275, ENSG00000095397, ENSG00000117450, ENSG00000182040, ENSG00000042781, ENSG00000125863, ENSG00000130045	920	70	16792	2.08596	1	1	0.983524
GOTERM_BP_ALL	GO:0060122~inner ear receptor stereocilium organization	3	0.289017	0.494396	ENSG00000150275, ENSG00000095397, ENSG00000182040	920	30	16792	1.82522	1	1	0.983524
GOTERM_BP_ALL	GO:0007605~sensory perception of sound	8	0.770713	0.67249	ENSG00000150275, ENSG00000145390, ENSG00000095397, ENSG00000182040, ENSG00000125746, ENSG00000042781, ENSG00000125863, ENSG00000165899	920	143	16792	1.0211	1	1	0.983524
GOTERM_BP_ALL	GO:0060119~inner ear receptor cell development	3	0.289017	0.713989	ENSG00000150275, ENSG00000095397, ENSG00000182040	920	45	16792	1.21681	1	1	0.983524
Annotation Cluster 82	Enrichment Score: 0.7520256139982584
Category	Term	Count	%	PValue	Genes	List Total	Pop Hits	Pop Total	Fold Enrichment	Bonferroni	Benjamini	FDR
GOTERM_BP_ALL	GO:0048146~positive regulation of fibroblast proliferation	7	0.674374	0.0788878	ENSG00000269897, ENSG00000134057, ENSG00000145386, ENSG00000077463, ENSG00000115414, ENSG00000094804, ENSG00000136104	920	55	16792	2.323	1	1	0.983524
GOTERM_BP_ALL	GO:0048145~regulation of fibroblast proliferation	8	0.770713	0.206213	ENSG00000168036, ENSG00000269897, ENSG00000134057, ENSG00000145386, ENSG00000077463, ENSG00000115414, ENSG00000094804, ENSG00000136104	920	88	16792	1.65929	1	1	0.983524
GOTERM_BP_ALL	GO:0048144~fibroblast proliferation	7	0.674374	0.340876	ENSG00000269897, ENSG00000134057, ENSG00000145386, ENSG00000077463, ENSG00000115414, ENSG00000094804, ENSG00000136104	920	87	16792	1.46857	1	1	0.983524
Annotation Cluster 83	Enrichment Score: 0.7491991655749527
Category	Term	Count	%	PValue	Genes	List Total	Pop Hits	Pop Total	Fold Enrichment	Bonferroni	Benjamini	FDR
GOTERM_BP_ALL	GO:0034754~cellular hormone metabolic process	11	1.05973	0.0681008	ENSG00000121039, ENSG00000095596, ENSG00000149084, ENSG00000100867, ENSG00000121207, ENSG00000114115, ENSG00000148795, ENSG00000073060, ENSG00000108786, ENSG00000003137, ENSG00000151632	920	107	16792	1.87639	1	0.972699	0.956526
GOTERM_BP_ALL	GO:0042445~hormone metabolic process	14	1.34875	0.192954	ENSG00000211452, ENSG00000149084, ENSG00000095596, ENSG00000114115, ENSG00000073060, ENSG00000151632, ENSG00000003137, ENSG00000143149, ENSG00000121039, ENSG00000100867, ENSG00000121207, ENSG00000148795, ENSG00000108786, ENSG00000125851	920	181	16792	1.41177	1	1	0.983524
GOTERM_BP_ALL	GO:0042446~hormone biosynthetic process	5	0.481696	0.430326	ENSG00000211452, ENSG00000149084, ENSG00000148795, ENSG00000073060, ENSG00000108786	920	61	16792	1.49608	1	1	0.983524
Annotation Cluster 84	Enrichment Score: 0.7430834996822749
Category	Term	Count	%	PValue	Genes	List Total	Pop Hits	Pop Total	Fold Enrichment	Bonferroni	Benjamini	FDR
GOTERM_BP_ALL	GO:0006369~termination of RNA polymerase II transcription	9	0.867052	0.0228995	ENSG00000103495, ENSG00000100836, ENSG00000100028, ENSG00000051596, ENSG00000123136, ENSG00000101138, ENSG00000155858, ENSG00000163950, ENSG00000131652	920	64	16792	2.56671	1	0.546389	0.537304
GOTERM_BP_ALL	GO:0031123~RNA 3'-end processing	13	1.25241	0.0234838	ENSG00000134057, ENSG00000155858, ENSG00000131652, ENSG00000156502, ENSG00000123737, ENSG00000223496, ENSG00000100836, ENSG00000101104, ENSG00000051596, ENSG00000123136, ENSG00000101138, ENSG00000131914, ENSG00000163950	920	115	16792	2.06329	1	0.553099	0.543903
GOTERM_BP_ALL	GO:0006353~DNA-templated transcription, termination	12	1.15607	0.0251899	ENSG00000103495, ENSG00000125482, ENSG00000112592, ENSG00000100836, ENSG00000100028, ENSG00000051596, ENSG00000123136, ENSG00000101138, ENSG00000155858, ENSG00000163950, ENSG00000131652, ENSG00000205571	920	103	16792	2.12647	1	0.568922	0.559463
GOTERM_BP_ALL	GO:0031124~mRNA 3'-end processing	9	0.867052	0.103137	ENSG00000100836, ENSG00000101104, ENSG00000051596, ENSG00000123136, ENSG00000101138, ENSG00000134057, ENSG00000155858, ENSG00000163950, ENSG00000131652	920	87	16792	1.88816	1	1	0.983524
GOTERM_BP_ALL	GO:0015931~nucleobase-containing compound transport	17	1.63776	0.117092	ENSG00000157349, ENSG00000112759, ENSG00000119392, ENSG00000173598, ENSG00000138757, ENSG00000111196, ENSG00000137312, ENSG00000131652, ENSG00000100836, ENSG00000163002, ENSG00000051596, ENSG00000123136, ENSG00000164902, ENSG00000164638, ENSG00000163950, ENSG00000128016, ENSG00000058804	920	211	16792	1.47055	1	1	0.983524
GOTERM_BP_ALL	GO:0050657~nucleic acid transport	14	1.34875	0.167917	ENSG00000157349, ENSG00000119392, ENSG00000138757, ENSG00000111196, ENSG00000137312, ENSG00000131652, ENSG00000100836, ENSG00000163002, ENSG00000051596, ENSG00000123136, ENSG00000164902, ENSG00000163950, ENSG00000128016, ENSG00000058804	920	176	16792	1.45188	1	1	0.983524
GOTERM_BP_ALL	GO:0050658~RNA transport	14	1.34875	0.167917	ENSG00000157349, ENSG00000119392, ENSG00000138757, ENSG00000111196, ENSG00000137312, ENSG00000131652, ENSG00000100836, ENSG00000163002, ENSG00000051596, ENSG00000123136, ENSG00000164902, ENSG00000163950, ENSG00000128016, ENSG00000058804	920	176	16792	1.45188	1	1	0.983524
GOTERM_BP_ALL	GO:0051028~mRNA transport	12	1.15607	0.17658	ENSG00000157349, ENSG00000163002, ENSG00000100836, ENSG00000119392, ENSG00000051596, ENSG00000123136, ENSG00000138757, ENSG00000111196, ENSG00000163950, ENSG00000131652, ENSG00000128016, ENSG00000058804	920	146	16792	1.50018	1	1	0.983524
GOTERM_BP_ALL	GO:0051236~establishment of RNA localization	14	1.34875	0.182736	ENSG00000157349, ENSG00000119392, ENSG00000138757, ENSG00000111196, ENSG00000137312, ENSG00000131652, ENSG00000100836, ENSG00000163002, ENSG00000051596, ENSG00000123136, ENSG00000164902, ENSG00000163950, ENSG00000128016, ENSG00000058804	920	179	16792	1.42754	1	1	0.983524
GOTERM_BP_ALL	GO:0006406~mRNA export from nucleus	9	0.867052	0.209363	ENSG00000157349, ENSG00000163002, ENSG00000100836, ENSG00000119392, ENSG00000051596, ENSG00000123136, ENSG00000163950, ENSG00000131652, ENSG00000058804	920	104	16792	1.57952	1	1	0.983524
GOTERM_BP_ALL	GO:0071427~mRNA-containing ribonucleoprotein complex export from nucleus	9	0.867052	0.209363	ENSG00000157349, ENSG00000163002, ENSG00000100836, ENSG00000119392, ENSG00000051596, ENSG00000123136, ENSG00000163950, ENSG00000131652, ENSG00000058804	920	104	16792	1.57952	1	1	0.983524
GOTERM_BP_ALL	GO:0006405~RNA export from nucleus	10	0.963391	0.231485	ENSG00000157349, ENSG00000163002, ENSG00000100836, ENSG00000119392, ENSG00000051596, ENSG00000123136, ENSG00000164902, ENSG00000163950, ENSG00000131652, ENSG00000058804	920	123	16792	1.48392	1	1	0.983524
GOTERM_BP_ALL	GO:0006403~RNA localization	15	1.44509	0.266571	ENSG00000157349, ENSG00000119392, ENSG00000175792, ENSG00000138757, ENSG00000111196, ENSG00000137312, ENSG00000131652, ENSG00000100836, ENSG00000163002, ENSG00000051596, ENSG00000123136, ENSG00000164902, ENSG00000163950, ENSG00000128016, ENSG00000058804	920	211	16792	1.29755	1	1	0.983524
GOTERM_BP_ALL	GO:0075733~intracellular transport of virus	6	0.578035	0.304341	ENSG00000163002, ENSG00000182481, ENSG00000051596, ENSG00000185467, ENSG00000131652, ENSG00000058804	920	67	16792	1.63452	1	1	0.983524
GOTERM_BP_ALL	GO:0051168~nuclear export	13	1.25241	0.313984	ENSG00000157349, ENSG00000119392, ENSG00000131652, ENSG00000204536, ENSG00000137770, ENSG00000100836, ENSG00000163002, ENSG00000124207, ENSG00000051596, ENSG00000123136, ENSG00000164902, ENSG00000163950, ENSG00000058804	920	185	16792	1.28259	1	1	0.983524
GOTERM_BP_ALL	GO:1902583~multi-organism intracellular transport	6	0.578035	0.315215	ENSG00000163002, ENSG00000182481, ENSG00000051596, ENSG00000185467, ENSG00000131652, ENSG00000058804	920	68	16792	1.61049	1	1	0.983524
GOTERM_BP_ALL	GO:1902581~multi-organism cellular localization	6	0.578035	0.315215	ENSG00000163002, ENSG00000182481, ENSG00000051596, ENSG00000185467, ENSG00000131652, ENSG00000058804	920	68	16792	1.61049	1	1	0.983524
GOTERM_BP_ALL	GO:0071426~ribonucleoprotein complex export from nucleus	9	0.867052	0.318493	ENSG00000157349, ENSG00000163002, ENSG00000100836, ENSG00000119392, ENSG00000051596, ENSG00000123136, ENSG00000163950, ENSG00000131652, ENSG00000058804	920	118	16792	1.39211	1	1	0.983524
GOTERM_BP_ALL	GO:0046794~transport of virus	6	0.578035	0.337098	ENSG00000163002, ENSG00000182481, ENSG00000051596, ENSG00000185467, ENSG00000131652, ENSG00000058804	920	70	16792	1.56447	1	1	0.983524
GOTERM_BP_ALL	GO:0006607~NLS-bearing protein import into nucleus	3	0.289017	0.361109	ENSG00000163002, ENSG00000182481, ENSG00000185467	920	23	16792	2.38072	1	1	0.983524
GOTERM_BP_ALL	GO:0071166~ribonucleoprotein complex localization	9	0.867052	0.37678	ENSG00000157349, ENSG00000163002, ENSG00000100836, ENSG00000119392, ENSG00000051596, ENSG00000123136, ENSG00000163950, ENSG00000131652, ENSG00000058804	920	125	16792	1.31416	1	1	0.983524
GOTERM_BP_ALL	GO:0044766~multi-organism transport	6	0.578035	0.381137	ENSG00000163002, ENSG00000182481, ENSG00000051596, ENSG00000185467, ENSG00000131652, ENSG00000058804	920	74	16792	1.47991	1	1	0.983524
GOTERM_BP_ALL	GO:1902579~multi-organism localization	6	0.578035	0.381137	ENSG00000163002, ENSG00000182481, ENSG00000051596, ENSG00000185467, ENSG00000131652, ENSG00000058804	920	74	16792	1.47991	1	1	0.983524
Annotation Cluster 85	Enrichment Score: 0.7423538846407474
Category	Term	Count	%	PValue	Genes	List Total	Pop Hits	Pop Total	Fold Enrichment	Bonferroni	Benjamini	FDR
GOTERM_BP_ALL	GO:0090100~positive regulation of transmembrane receptor protein serine/threonine kinase signaling pathway	12	1.15607	0.0207023	ENSG00000168556, ENSG00000067141, ENSG00000077943, ENSG00000107779, ENSG00000168487, ENSG00000148400, ENSG00000175931, ENSG00000164404, ENSG00000125931, ENSG00000112742, ENSG00000130385, ENSG00000176887	920	100	16792	2.19026	1	0.511657	0.50315
GOTERM_BP_ALL	GO:0060395~SMAD protein signal transduction	7	0.674374	0.122436	ENSG00000168487, ENSG00000113658, ENSG00000164404, ENSG00000125931, ENSG00000130385, ENSG00000169071, ENSG00000151136	920	62	16792	2.06073	1	1	0.983524
GOTERM_BP_ALL	GO:0010862~positive regulation of pathway-restricted SMAD protein phosphorylation	5	0.481696	0.267349	ENSG00000107779, ENSG00000168487, ENSG00000164404, ENSG00000112742, ENSG00000130385	920	48	16792	1.90127	1	1	0.983524
GOTERM_BP_ALL	GO:0090092~regulation of transmembrane receptor protein serine/threonine kinase signaling pathway	15	1.44509	0.272254	ENSG00000067141, ENSG00000077943, ENSG00000107779, ENSG00000175931, ENSG00000112742, ENSG00000116128, ENSG00000130385, ENSG00000176887, ENSG00000168556, ENSG00000137770, ENSG00000168487, ENSG00000164404, ENSG00000148400, ENSG00000125931, ENSG00000166831	920	212	16792	1.29143	1	1	0.983524
GOTERM_BP_ALL	GO:0060393~regulation of pathway-restricted SMAD protein phosphorylation	5	0.481696	0.430326	ENSG00000107779, ENSG00000168487, ENSG00000164404, ENSG00000112742, ENSG00000130385	920	61	16792	1.49608	1	1	0.983524
GOTERM_BP_ALL	GO:0060389~pathway-restricted SMAD protein phosphorylation	5	0.481696	0.44269	ENSG00000107779, ENSG00000168487, ENSG00000164404, ENSG00000112742, ENSG00000130385	920	62	16792	1.47195	1	1	0.983524
Annotation Cluster 86	Enrichment Score: 0.7390523479512073
Category	Term	Count	%	PValue	Genes	List Total	Pop Hits	Pop Total	Fold Enrichment	Bonferroni	Benjamini	FDR
GOTERM_BP_ALL	GO:0042490~mechanoreceptor differentiation	9	0.867052	0.0228995	ENSG00000150275, ENSG00000116990, ENSG00000095397, ENSG00000198719, ENSG00000182040, ENSG00000198400, ENSG00000042781, ENSG00000148400, ENSG00000055732	920	64	16792	2.56671	1	0.546389	0.537304
GOTERM_BP_ALL	GO:0060113~inner ear receptor cell differentiation	8	0.770713	0.0446421	ENSG00000150275, ENSG00000116990, ENSG00000095397, ENSG00000198719, ENSG00000182040, ENSG00000042781, ENSG00000148400, ENSG00000055732	920	60	16792	2.43362	1	0.776928	0.764011
GOTERM_BP_ALL	GO:2000980~regulation of inner ear receptor cell differentiation	3	0.289017	0.0672438	ENSG00000116990, ENSG00000198719, ENSG00000148400	920	8	16792	6.84457	1	0.969283	0.953167
GOTERM_BP_ALL	GO:0045607~regulation of auditory receptor cell differentiation	3	0.289017	0.0672438	ENSG00000116990, ENSG00000198719, ENSG00000148400	920	8	16792	6.84457	1	0.969283	0.953167
GOTERM_BP_ALL	GO:0045631~regulation of mechanoreceptor differentiation	3	0.289017	0.0672438	ENSG00000116990, ENSG00000198719, ENSG00000148400	920	8	16792	6.84457	1	0.969283	0.953167
GOTERM_BP_ALL	GO:0045682~regulation of epidermis development	8	0.770713	0.077565	ENSG00000163472, ENSG00000175707, ENSG00000116990, ENSG00000138386, ENSG00000198719, ENSG00000148400, ENSG00000111012, ENSG00000128016	920	68	16792	2.14731	1	1	0.983524
GOTERM_BP_ALL	GO:0009913~epidermal cell differentiation	15	1.44509	0.110085	ENSG00000150275, ENSG00000042781, ENSG00000111087, ENSG00000154227, ENSG00000111012, ENSG00000003137, ENSG00000163472, ENSG00000175707, ENSG00000116990, ENSG00000198719, ENSG00000149418, ENSG00000168036, ENSG00000148400, ENSG00000055732, ENSG00000128016	920	178	16792	1.5381	1	1	0.983524
GOTERM_BP_ALL	GO:0045604~regulation of epidermal cell differentiation	6	0.578035	0.128516	ENSG00000175707, ENSG00000116990, ENSG00000198719, ENSG00000148400, ENSG00000111012, ENSG00000128016	920	49	16792	2.23496	1	1	0.983524
GOTERM_BP_ALL	GO:0045684~positive regulation of epidermis development	4	0.385356	0.269367	ENSG00000163472, ENSG00000175707, ENSG00000148400, ENSG00000111012	920	33	16792	2.21238	1	1	0.983524
GOTERM_BP_ALL	GO:0098773~skin epidermis development	7	0.674374	0.282617	ENSG00000163472, ENSG00000175707, ENSG00000115461, ENSG00000198719, ENSG00000168036, ENSG00000148400, ENSG00000124216	920	81	16792	1.57735	1	1	0.983524
GOTERM_BP_ALL	GO:0045606~positive regulation of epidermal cell differentiation	3	0.289017	0.320464	ENSG00000175707, ENSG00000148400, ENSG00000111012	920	21	16792	2.60745	1	1	0.983524
GOTERM_BP_ALL	GO:0030856~regulation of epithelial cell differentiation	9	0.867052	0.360005	ENSG00000110092, ENSG00000175707, ENSG00000116990, ENSG00000198719, ENSG00000168036, ENSG00000148400, ENSG00000125931, ENSG00000111012, ENSG00000128016	920	123	16792	1.33552	1	1	0.983524
GOTERM_BP_ALL	GO:0045616~regulation of keratinocyte differentiation	3	0.289017	0.511981	ENSG00000148400, ENSG00000111012, ENSG00000128016	920	31	16792	1.76634	1	1	0.983524
GOTERM_BP_ALL	GO:0030858~positive regulation of epithelial cell differentiation	4	0.385356	0.573191	ENSG00000175707, ENSG00000168036, ENSG00000148400, ENSG00000111012	920	54	16792	1.35201	1	1	0.983524
GOTERM_BP_ALL	GO:0008544~epidermis development	17	1.63776	0.579253	ENSG00000150275, ENSG00000042781, ENSG00000111087, ENSG00000154227, ENSG00000111012, ENSG00000003137, ENSG00000163472, ENSG00000175707, ENSG00000116990, ENSG00000115461, ENSG00000198719, ENSG00000149418, ENSG00000168036, ENSG00000148400, ENSG00000055732, ENSG00000124216, ENSG00000128016	920	300	16792	1.03429	1	1	0.983524
GOTERM_BP_ALL	GO:0030216~keratinocyte differentiation	7	0.674374	0.639761	ENSG00000163472, ENSG00000175707, ENSG00000149418, ENSG00000148400, ENSG00000154227, ENSG00000111012, ENSG00000003137	920	119	16792	1.07366	1	1	0.983524
GOTERM_BP_ALL	GO:0043588~skin development	11	1.05973	0.83784	ENSG00000163472, ENSG00000175707, ENSG00000149418, ENSG00000115461, ENSG00000198719, ENSG00000168036, ENSG00000148400, ENSG00000124216, ENSG00000154227, ENSG00000111012, ENSG00000003137	920	236	16792	0.850737	1	1	0.983524
Annotation Cluster 87	Enrichment Score: 0.7240725278132061
Category	Term	Count	%	PValue	Genes	List Total	Pop Hits	Pop Total	Fold Enrichment	Bonferroni	Benjamini	FDR
GOTERM_BP_ALL	GO:0051050~positive regulation of transport	68	6.55106	0.0100392	ENSG00000181104, ENSG00000130038, ENSG00000107779, ENSG00000153956, ENSG00000135124, ENSG00000114346, ENSG00000067715, ENSG00000198626, ENSG00000005421, ENSG00000151651, ENSG00000102606, ENSG00000121207, ENSG00000159055, ENSG00000185950, ENSG00000100346, ENSG00000160299, ENSG00000101670, ENSG00000182107, ENSG00000130643, ENSG00000213533, ENSG00000175792, ENSG00000179914, ENSG00000075142, ENSG0000…	920	920	16792	1.34907	1	0.317956	0.312669
GOTERM_BP_ALL	GO:0051049~regulation of transport	119	11.4644	0.0198021	ENSG00000181104, ENSG00000096433, ENSG00000130038, ENSG00000109436, ENSG00000107779, ENSG00000153956, ENSG00000198863, ENSG00000114346, ENSG00000198626, ENSG00000067715, ENSG00000151651, ENSG00000163002, ENSG00000117450, ENSG00000121207, ENSG00000185950, ENSG00000148400, ENSG00000100346, ENSG00000143079, ENSG00000168418, ENSG00000101670, ENSG00000131899, ENSG00000213533, ENSG00000176720, ENSG0000…	920	1796	16792	1.20936	1	0.509108	0.500643
GOTERM_BP_ALL	GO:0032880~regulation of protein localization	64	6.1657	0.077018	ENSG00000181104, ENSG00000096433, ENSG00000107779, ENSG00000138757, ENSG00000114346, ENSG00000151651, ENSG00000117450, ENSG00000159055, ENSG00000185950, ENSG00000160299, ENSG00000061492, ENSG00000182107, ENSG00000136504, ENSG00000131899, ENSG00000213533, ENSG00000175792, ENSG00000075142, ENSG00000264364, ENSG00000173846, ENSG00000115263, ENSG00000163932, ENSG00000100099, ENSG00000166006, ENSG0000…	920	962	16792	1.21428	1	1	0.983524
GOTERM_BP_ALL	GO:0090316~positive regulation of intracellular protein transport	20	1.92678	0.109903	ENSG00000182107, ENSG00000198363, ENSG00000149541, ENSG00000107779, ENSG00000213533, ENSG00000175792, ENSG00000114346, ENSG00000157168, ENSG00000178568, ENSG00000137770, ENSG00000173846, ENSG00000054392, ENSG00000142230, ENSG00000138182, ENSG00000159055, ENSG00000164877, ENSG00000163932, ENSG00000160299, ENSG00000099904, ENSG00000100099	920	256	16792	1.42595	1	1	0.983524
GOTERM_BP_ALL	GO:1903829~positive regulation of cellular protein localization	26	2.50482	0.140452	ENSG00000156642, ENSG00000198363, ENSG00000107779, ENSG00000114346, ENSG00000159055, ENSG00000164877, ENSG00000160299, ENSG00000182107, ENSG00000136504, ENSG00000149541, ENSG00000213533, ENSG00000175792, ENSG00000157168, ENSG00000178568, ENSG00000264364, ENSG00000137770, ENSG00000173846, ENSG00000054392, ENSG00000142230, ENSG00000138182, ENSG00000145506, ENSG00000163932, ENSG00000010810, ENSG0000…	920	363	16792	1.30732	1	1	0.983524
GOTERM_BP_ALL	GO:0060341~regulation of cellular localization	54	5.20231	0.1406	ENSG00000181104, ENSG00000107779, ENSG00000135124, ENSG00000138757, ENSG00000114346, ENSG00000198626, ENSG00000117450, ENSG00000159055, ENSG00000160299, ENSG00000182107, ENSG00000136504, ENSG00000213533, ENSG00000175792, ENSG00000170385, ENSG00000075142, ENSG00000264364, ENSG00000176406, ENSG00000173846, ENSG00000115263, ENSG00000163932, ENSG00000100099, ENSG00000186439, ENSG00000086061, ENSG0000…	920	834	16792	1.1818	1	1	0.983524
GOTERM_BP_ALL	GO:0033157~regulation of intracellular protein transport	26	2.50482	0.170708	ENSG00000198363, ENSG00000107779, ENSG00000160949, ENSG00000114346, ENSG00000138757, ENSG00000117450, ENSG00000189058, ENSG00000159055, ENSG00000164877, ENSG00000160299, ENSG00000182107, ENSG00000149541, ENSG00000213533, ENSG00000175792, ENSG00000075142, ENSG00000157168, ENSG00000178568, ENSG00000137770, ENSG00000173846, ENSG00000054392, ENSG00000142230, ENSG00000138182, ENSG00000163932, ENSG0000…	920	373	16792	1.27227	1	1	0.983524
GOTERM_BP_ALL	GO:0051222~positive regulation of protein transport	31	2.98651	0.183452	ENSG00000131620, ENSG00000181104, ENSG00000198363, ENSG00000107779, ENSG00000114346, ENSG00000135821, ENSG00000151651, ENSG00000081760, ENSG00000159055, ENSG00000185950, ENSG00000130529, ENSG00000164877, ENSG00000160299, ENSG00000182107, ENSG00000149541, ENSG00000213533, ENSG00000175792, ENSG00000075142, ENSG00000157168, ENSG00000173432, ENSG00000178568, ENSG00000152556, ENSG00000137770, ENSG0000…	920	460	16792	1.23004	1	1	0.983524
GOTERM_BP_ALL	GO:1903827~regulation of cellular protein localization	37	3.56455	0.186506	ENSG00000157978, ENSG00000156642, ENSG00000198363, ENSG00000107779, ENSG00000160949, ENSG00000114346, ENSG00000138757, ENSG00000148180, ENSG00000117450, ENSG00000168036, ENSG00000189058, ENSG00000159055, ENSG00000161202, ENSG00000164877, ENSG00000160299, ENSG00000182107, ENSG00000136504, ENSG00000149541, ENSG00000213533, ENSG00000175792, ENSG00000075142, ENSG00000157168, ENSG00000178568, ENSG0000…	920	562	16792	1.20166	1	1	0.983524
GOTERM_BP_ALL	GO:0032388~positive regulation of intracellular transport	20	1.92678	0.231039	ENSG00000182107, ENSG00000198363, ENSG00000149541, ENSG00000107779, ENSG00000213533, ENSG00000175792, ENSG00000114346, ENSG00000157168, ENSG00000178568, ENSG00000137770, ENSG00000173846, ENSG00000054392, ENSG00000142230, ENSG00000138182, ENSG00000159055, ENSG00000164877, ENSG00000163932, ENSG00000160299, ENSG00000099904, ENSG00000100099	920	288	16792	1.26751	1	1	0.983524
GOTERM_BP_ALL	GO:1904951~positive regulation of establishment of protein localization	33	3.17919	0.256709	ENSG00000131620, ENSG00000181104, ENSG00000198363, ENSG00000107779, ENSG00000114346, ENSG00000135821, ENSG00000151651, ENSG00000081760, ENSG00000159055, ENSG00000185950, ENSG00000130529, ENSG00000164877, ENSG00000160299, ENSG00000182107, ENSG00000149541, ENSG00000213533, ENSG00000175792, ENSG00000075142, ENSG00000157168, ENSG00000173432, ENSG00000178568, ENSG00000264364, ENSG00000152556, ENSG0000…	920	517	16792	1.16503	1	1	0.983524
GOTERM_BP_ALL	GO:0051223~regulation of protein transport	46	4.4316	0.269092	ENSG00000131620, ENSG00000181104, ENSG00000096433, ENSG00000198363, ENSG00000107779, ENSG00000160949, ENSG00000114346, ENSG00000138757, ENSG00000115414, ENSG00000135821, ENSG00000151651, ENSG00000081760, ENSG00000117450, ENSG00000189058, ENSG00000159055, ENSG00000185950, ENSG00000130529, ENSG00000164877, ENSG00000160299, ENSG00000089685, ENSG00000182107, ENSG00000156675, ENSG00000149541, ENSG0000…	920	746	16792	1.12547	1	1	0.983524
GOTERM_BP_ALL	GO:0070201~regulation of establishment of protein localization	50	4.81696	0.277	ENSG00000181104, ENSG00000096433, ENSG00000107779, ENSG00000138757, ENSG00000114346, ENSG00000151651, ENSG00000117450, ENSG00000159055, ENSG00000185950, ENSG00000160299, ENSG00000182107, ENSG00000131899, ENSG00000213533, ENSG00000175792, ENSG00000075142, ENSG00000264364, ENSG00000173846, ENSG00000115263, ENSG00000163932, ENSG00000100099, ENSG00000166006, ENSG00000086061, ENSG00000131620, ENSG0000…	920	820	16792	1.11294	1	1	0.983524
GOTERM_BP_ALL	GO:1903533~regulation of protein targeting	19	1.83044	0.377493	ENSG00000107779, ENSG00000160949, ENSG00000213533, ENSG00000175792, ENSG00000114346, ENSG00000138757, ENSG00000075142, ENSG00000157168, ENSG00000178568, ENSG00000054392, ENSG00000142230, ENSG00000117450, ENSG00000159055, ENSG00000189058, ENSG00000164877, ENSG00000163932, ENSG00000099904, ENSG00000100099, ENSG00000168646	920	300	16792	1.15597	1	1	0.983524
GOTERM_BP_ALL	GO:0032386~regulation of intracellular transport	28	2.6975	0.433064	ENSG00000198363, ENSG00000107779, ENSG00000160949, ENSG00000114346, ENSG00000138757, ENSG00000117450, ENSG00000189058, ENSG00000159055, ENSG00000164877, ENSG00000160299, ENSG00000182107, ENSG00000149541, ENSG00000213533, ENSG00000175792, ENSG00000173598, ENSG00000075142, ENSG00000157168, ENSG00000178568, ENSG00000137770, ENSG00000173846, ENSG00000054392, ENSG00000142230, ENSG00000138182, ENSG0000…	920	472	16792	1.08276	1	1	0.983524
GOTERM_BP_ALL	GO:0072594~establishment of protein localization to organelle	32	3.08285	0.850108	ENSG00000181104, ENSG00000107779, ENSG00000160949, ENSG00000159399, ENSG00000114346, ENSG00000138757, ENSG00000198626, ENSG00000163002, ENSG00000170606, ENSG00000117450, ENSG00000168036, ENSG00000182481, ENSG00000189058, ENSG00000159055, ENSG00000164877, ENSG00000129197, ENSG00000139618, ENSG00000213533, ENSG00000175792, ENSG00000075142, ENSG00000157168, ENSG00000178568, ENSG00000264364, ENSG0000…	920	666	16792	0.876981	1	1	0.983524
GOTERM_BP_ALL	GO:0006886~intracellular protein transport	50	4.81696	0.851372	ENSG00000181104, ENSG00000109436, ENSG00000107779, ENSG00000099864, ENSG00000198863, ENSG00000138757, ENSG00000114346, ENSG00000163002, ENSG00000117450, ENSG00000170606, ENSG00000182481, ENSG00000159055, ENSG00000160299, ENSG00000182107, ENSG00000213533, ENSG00000175792, ENSG00000075142, ENSG00000176406, ENSG00000173846, ENSG00000124207, ENSG00000107282, ENSG00000163932, ENSG00000185467, ENSG0000…	920	1020	16792	0.894714	1	1	0.983524
GOTERM_BP_ALL	GO:0006605~protein targeting	32	3.08285	0.912296	ENSG00000181104, ENSG00000179364, ENSG00000099864, ENSG00000107779, ENSG00000130734, ENSG00000160949, ENSG00000114346, ENSG00000138757, ENSG00000163002, ENSG00000170606, ENSG00000117450, ENSG00000168036, ENSG00000182481, ENSG00000169760, ENSG00000189058, ENSG00000159055, ENSG00000164877, ENSG00000129197, ENSG00000213533, ENSG00000175792, ENSG00000075142, ENSG00000157168, ENSG00000178568, ENSG0000…	920	701	16792	0.833195	1	1	0.983524
Annotation Cluster 88	Enrichment Score: 0.7159730350746181
Category	Term	Count	%	PValue	Genes	List Total	Pop Hits	Pop Total	Fold Enrichment	Bonferroni	Benjamini	FDR
GOTERM_BP_ALL	GO:0040012~regulation of locomotion	53	5.10597	0.0648352	ENSG00000181104, ENSG00000107779, ENSG00000173482, ENSG00000171587, ENSG00000151651, ENSG00000196405, ENSG00000143434, ENSG00000102606, ENSG00000122694, ENSG00000185950, ENSG00000126458, ENSG00000148400, ENSG00000135919, ENSG00000125249, ENSG00000123143, ENSG00000140443, ENSG00000169071, ENSG00000173611, ENSG00000184292, ENSG00000115461, ENSG00000124406, ENSG00000140832, ENSG00000054654, ENSG0000…	920	768	16792	1.25959	1	0.959503	0.94355
GOTERM_BP_ALL	GO:2000145~regulation of cell motility	51	4.91329	0.0665061	ENSG00000181104, ENSG00000107779, ENSG00000173482, ENSG00000151651, ENSG00000196405, ENSG00000143434, ENSG00000102606, ENSG00000122694, ENSG00000185950, ENSG00000126458, ENSG00000148400, ENSG00000135919, ENSG00000125249, ENSG00000123143, ENSG00000140443, ENSG00000169071, ENSG00000173611, ENSG00000184292, ENSG00000115461, ENSG00000124406, ENSG00000140832, ENSG00000054654, ENSG00000107562, ENSG0000…	920	736	16792	1.26476	1	0.969283	0.953167
GOTERM_BP_ALL	GO:0051270~regulation of cellular component movement	55	5.29865	0.0672702	ENSG00000181104, ENSG00000107779, ENSG00000173482, ENSG00000198626, ENSG00000171587, ENSG00000151651, ENSG00000196405, ENSG00000143434, ENSG00000102606, ENSG00000122694, ENSG00000185950, ENSG00000126458, ENSG00000148400, ENSG00000135919, ENSG00000125249, ENSG00000123143, ENSG00000140443, ENSG00000075142, ENSG00000169071, ENSG00000173611, ENSG00000184292, ENSG00000115461, ENSG00000124406, ENSG0000…	920	802	16792	1.25171	1	0.969283	0.953167
GOTERM_BP_ALL	GO:2000146~negative regulation of cell motility	19	1.83044	0.0734728	ENSG00000107779, ENSG00000173482, ENSG00000154096, ENSG00000157168, ENSG00000178568, ENSG00000196405, ENSG00000173611, ENSG00000110880, ENSG00000184292, ENSG00000196935, ENSG00000115461, ENSG00000101448, ENSG00000189058, ENSG00000148400, ENSG00000126458, ENSG00000140832, ENSG00000125249, ENSG00000107562, ENSG00000106299	920	227	16792	1.52771	1	1	0.983524
GOTERM_BP_ALL	GO:0030336~negative regulation of cell migration	18	1.7341	0.0791701	ENSG00000107779, ENSG00000173482, ENSG00000154096, ENSG00000157168, ENSG00000178568, ENSG00000196405, ENSG00000173611, ENSG00000110880, ENSG00000184292, ENSG00000196935, ENSG00000115461, ENSG00000189058, ENSG00000148400, ENSG00000126458, ENSG00000140832, ENSG00000125249, ENSG00000107562, ENSG00000106299	920	214	16792	1.53523	1	1	0.983524
GOTERM_BP_ALL	GO:0030334~regulation of cell migration	46	4.4316	0.114059	ENSG00000181104, ENSG00000156687, ENSG00000113838, ENSG00000180871, ENSG00000107779, ENSG00000173482, ENSG00000115414, ENSG00000151651, ENSG00000148180, ENSG00000196405, ENSG00000110880, ENSG00000143434, ENSG00000196935, ENSG00000102606, ENSG00000113070, ENSG00000189058, ENSG00000122694, ENSG00000185950, ENSG00000126458, ENSG00000148400, ENSG00000135919, ENSG00000124216, ENSG00000125249, ENSG0000…	920	685	16792	1.22569	1	1	0.983524
GOTERM_BP_ALL	GO:0040013~negative regulation of locomotion	20	1.92678	0.117732	ENSG00000107779, ENSG00000173482, ENSG00000154096, ENSG00000157168, ENSG00000178568, ENSG00000196405, ENSG00000173611, ENSG00000110880, ENSG00000143434, ENSG00000184292, ENSG00000196935, ENSG00000115461, ENSG00000101448, ENSG00000189058, ENSG00000148400, ENSG00000126458, ENSG00000140832, ENSG00000125249, ENSG00000107562, ENSG00000106299	920	258	16792	1.4149	1	1	0.983524
GOTERM_BP_ALL	GO:0051271~negative regulation of cellular component movement	20	1.92678	0.119136	ENSG00000107779, ENSG00000173482, ENSG00000154096, ENSG00000157168, ENSG00000178568, ENSG00000196405, ENSG00000173611, ENSG00000110880, ENSG00000143434, ENSG00000184292, ENSG00000196935, ENSG00000115461, ENSG00000101448, ENSG00000189058, ENSG00000148400, ENSG00000126458, ENSG00000140832, ENSG00000125249, ENSG00000107562, ENSG00000106299	920	259	16792	1.40943	1	1	0.983524
GOTERM_BP_ALL	GO:0006928~movement of cell or subcellular component	108	10.4046	0.179921	ENSG00000181104, ENSG00000151012, ENSG00000177885, ENSG00000107779, ENSG00000153956, ENSG00000198626, ENSG00000151651, ENSG00000145934, ENSG00000126858, ENSG00000126458, ENSG00000185950, ENSG00000148400, ENSG00000100346, ENSG00000125249, ENSG00000184347, ENSG00000110934, ENSG00000169071, ENSG00000173611, ENSG00000184292, ENSG00000138160, ENSG00000151914, ENSG00000163932, ENSG00000054654, ENSG0000…	920	1795	16792	1.09818	1	1	0.983524
GOTERM_BP_ALL	GO:0051674~localization of cell	77	7.41811	0.345873	ENSG00000181104, ENSG00000151012, ENSG00000177885, ENSG00000107779, ENSG00000173482, ENSG00000150764, ENSG00000151651, ENSG00000196405, ENSG00000143434, ENSG00000102606, ENSG00000122694, ENSG00000185950, ENSG00000126458, ENSG00000148400, ENSG00000100346, ENSG00000135919, ENSG00000125249, ENSG00000184347, ENSG00000123143, ENSG00000140443, ENSG00000150471, ENSG00000110934, ENSG00000131697, ENSG0000…	920	1330	16792	1.0567	1	1	0.983524
GOTERM_BP_ALL	GO:0048870~cell motility	77	7.41811	0.345873	ENSG00000181104, ENSG00000151012, ENSG00000177885, ENSG00000107779, ENSG00000173482, ENSG00000150764, ENSG00000151651, ENSG00000196405, ENSG00000143434, ENSG00000102606, ENSG00000122694, ENSG00000185950, ENSG00000126458, ENSG00000148400, ENSG00000100346, ENSG00000135919, ENSG00000125249, ENSG00000184347, ENSG00000123143, ENSG00000140443, ENSG00000150471, ENSG00000110934, ENSG00000131697, ENSG0000…	920	1330	16792	1.0567	1	1	0.983524
GOTERM_BP_ALL	GO:0040011~locomotion	87	8.3815	0.414075	ENSG00000181104, ENSG00000151012, ENSG00000177885, ENSG00000107779, ENSG00000173482, ENSG00000150764, ENSG00000171587, ENSG00000151651, ENSG00000196405, ENSG00000143434, ENSG00000145934, ENSG00000102606, ENSG00000122694, ENSG00000185950, ENSG00000126458, ENSG00000148400, ENSG00000100346, ENSG00000135919, ENSG00000125249, ENSG00000184347, ENSG00000123143, ENSG00000140443, ENSG00000150471, ENSG0000…	920	1530	16792	1.03787	1	1	0.983524
GOTERM_BP_ALL	GO:0051272~positive regulation of cellular component movement	25	2.40848	0.442767	ENSG00000181104, ENSG00000180871, ENSG00000115414, ENSG00000171587, ENSG00000151651, ENSG00000143434, ENSG00000102606, ENSG00000113070, ENSG00000122694, ENSG00000185950, ENSG00000148400, ENSG00000130529, ENSG00000124216, ENSG00000140443, ENSG00000006128, ENSG00000137135, ENSG00000111961, ENSG00000111087, ENSG00000073060, ENSG00000169071, ENSG00000138182, ENSG00000124406, ENSG00000101367, ENSG0000…	920	420	16792	1.08644	1	1	0.983524
GOTERM_BP_ALL	GO:0040017~positive regulation of locomotion	25	2.40848	0.462354	ENSG00000181104, ENSG00000180871, ENSG00000115414, ENSG00000171587, ENSG00000151651, ENSG00000143434, ENSG00000102606, ENSG00000113070, ENSG00000122694, ENSG00000185950, ENSG00000148400, ENSG00000124216, ENSG00000140443, ENSG00000006128, ENSG00000137135, ENSG00000111961, ENSG00000111087, ENSG00000073060, ENSG00000169071, ENSG00000138182, ENSG00000124406, ENSG00000101367, ENSG00000054654, ENSG0000…	920	422	16792	1.08129	1	1	0.983524
GOTERM_BP_ALL	GO:0016477~cell migration	66	6.35838	0.485628	ENSG00000181104, ENSG00000151012, ENSG00000177885, ENSG00000107779, ENSG00000173482, ENSG00000150764, ENSG00000151651, ENSG00000196405, ENSG00000143434, ENSG00000102606, ENSG00000122694, ENSG00000185950, ENSG00000126458, ENSG00000148400, ENSG00000125249, ENSG00000184347, ENSG00000123143, ENSG00000140443, ENSG00000150471, ENSG00000110934, ENSG00000169071, ENSG00000173611, ENSG00000184292, ENSG0000…	920	1184	16792	1.01744	1	1	0.983524
GOTERM_BP_ALL	GO:0030335~positive regulation of cell migration	23	2.2158	0.498353	ENSG00000181104, ENSG00000180871, ENSG00000006128, ENSG00000137135, ENSG00000111961, ENSG00000115414, ENSG00000111087, ENSG00000073060, ENSG00000151651, ENSG00000169071, ENSG00000143434, ENSG00000102606, ENSG00000113070, ENSG00000138182, ENSG00000124406, ENSG00000122694, ENSG00000148400, ENSG00000185950, ENSG00000101367, ENSG00000124216, ENSG00000054654, ENSG00000107562, ENSG00000140443	920	395	16792	1.06278	1	1	0.983524
GOTERM_BP_ALL	GO:2000147~positive regulation of cell motility	23	2.2158	0.565229	ENSG00000181104, ENSG00000180871, ENSG00000006128, ENSG00000137135, ENSG00000111961, ENSG00000115414, ENSG00000111087, ENSG00000073060, ENSG00000151651, ENSG00000169071, ENSG00000143434, ENSG00000102606, ENSG00000113070, ENSG00000138182, ENSG00000124406, ENSG00000122694, ENSG00000148400, ENSG00000185950, ENSG00000101367, ENSG00000124216, ENSG00000054654, ENSG00000107562, ENSG00000140443	920	409	16792	1.02641	1	1	0.983524
Annotation Cluster 89	Enrichment Score: 0.7153372253384247
Category	Term	Count	%	PValue	Genes	List Total	Pop Hits	Pop Total	Fold Enrichment	Bonferroni	Benjamini	FDR
GOTERM_BP_ALL	GO:0048546~digestive tract morphogenesis	6	0.578035	0.136778	ENSG00000168036, ENSG00000148400, ENSG00000111087, ENSG00000166831, ENSG00000138686, ENSG00000176887	920	50	16792	2.19026	1	1	0.983524
GOTERM_BP_ALL	GO:0048565~digestive tract development	11	1.05973	0.192725	ENSG00000110148, ENSG00000168036, ENSG00000176890, ENSG00000148400, ENSG00000078699, ENSG00000134057, ENSG00000166250, ENSG00000111087, ENSG00000166831, ENSG00000138686, ENSG00000176887	920	133	16792	1.50958	1	1	0.983524
GOTERM_BP_ALL	GO:0055123~digestive system development	11	1.05973	0.27104	ENSG00000110148, ENSG00000168036, ENSG00000176890, ENSG00000148400, ENSG00000078699, ENSG00000134057, ENSG00000166250, ENSG00000111087, ENSG00000166831, ENSG00000138686, ENSG00000176887	920	145	16792	1.38465	1	1	0.983524
Annotation Cluster 90	Enrichment Score: 0.7060754252069352
Category	Term	Count	%	PValue	Genes	List Total	Pop Hits	Pop Total	Fold Enrichment	Bonferroni	Benjamini	FDR
GOTERM_BP_ALL	GO:0046785~microtubule polymerization	6	0.578035	0.153977	ENSG00000100503, ENSG00000275835, ENSG00000125746, ENSG00000112029, ENSG00000151849, ENSG00000101367	920	52	16792	2.10602	1	1	0.983524
GOTERM_BP_ALL	GO:0031109~microtubule polymerization or depolymerization	8	0.770713	0.154361	ENSG00000136108, ENSG00000100503, ENSG00000275835, ENSG00000125746, ENSG00000112029, ENSG00000151849, ENSG00000015592, ENSG00000101367	920	81	16792	1.80268	1	1	0.983524
GOTERM_BP_ALL	GO:0007020~microtubule nucleation	3	0.289017	0.320464	ENSG00000100503, ENSG00000275835, ENSG00000151849	920	21	16792	2.60745	1	1	0.983524
Annotation Cluster 91	Enrichment Score: 0.6980081368715756
Category	Term	Count	%	PValue	Genes	List Total	Pop Hits	Pop Total	Fold Enrichment	Bonferroni	Benjamini	FDR
GOTERM_BP_ALL	GO:0097421~liver regeneration	5	0.481696	0.0713953	ENSG00000110092, ENSG00000105697, ENSG00000176890, ENSG00000087586, ENSG00000111087	920	29	16792	3.14693	1	1	0.983524
GOTERM_BP_ALL	GO:0031100~organ regeneration	8	0.770713	0.121565	ENSG00000110092, ENSG00000105697, ENSG00000176890, ENSG00000148400, ENSG00000087586, ENSG00000145386, ENSG00000111087, ENSG00000107562	920	76	16792	1.92128	1	1	0.983524
GOTERM_BP_ALL	GO:0001889~liver development	9	0.867052	0.418855	ENSG00000110092, ENSG00000081760, ENSG00000105697, ENSG00000176890, ENSG00000148400, ENSG00000087586, ENSG00000111087, ENSG00000151552, ENSG00000163235	920	130	16792	1.26361	1	1	0.983524
GOTERM_BP_ALL	GO:0061008~hepaticobiliary system development	9	0.867052	0.444042	ENSG00000110092, ENSG00000081760, ENSG00000105697, ENSG00000176890, ENSG00000148400, ENSG00000087586, ENSG00000111087, ENSG00000151552, ENSG00000163235	920	133	16792	1.23511	1	1	0.983524
Annotation Cluster 92	Enrichment Score: 0.685574092475999
Category	Term	Count	%	PValue	Genes	List Total	Pop Hits	Pop Total	Fold Enrichment	Bonferroni	Benjamini	FDR
GOTERM_BP_ALL	GO:0030148~sphingolipid biosynthetic process	11	1.05973	0.0417332	ENSG00000117069, ENSG00000149926, ENSG00000119915, ENSG00000135454, ENSG00000168350, ENSG00000163932, ENSG00000078124, ENSG00000164181, ENSG00000163082, ENSG00000154227, ENSG00000070526	920	98	16792	2.04871	1	0.747548	0.73512
GOTERM_BP_ALL	GO:0046467~membrane lipid biosynthetic process	13	1.25241	0.0757115	ENSG00000135454, ENSG00000168350, ENSG00000078124, ENSG00000164181, ENSG00000163082, ENSG00000154227, ENSG00000175229, ENSG00000117069, ENSG00000149926, ENSG00000119915, ENSG00000163932, ENSG00000148288, ENSG00000070526	920	138	16792	1.71941	1	1	0.983524
GOTERM_BP_ALL	GO:0006672~ceramide metabolic process	9	0.867052	0.0931616	ENSG00000117069, ENSG00000149926, ENSG00000102393, ENSG00000135454, ENSG00000168350, ENSG00000163932, ENSG00000078124, ENSG00000154227, ENSG00000070526	920	85	16792	1.93258	1	1	0.983524
GOTERM_BP_ALL	GO:0046513~ceramide biosynthetic process	7	0.674374	0.0963088	ENSG00000117069, ENSG00000149926, ENSG00000135454, ENSG00000168350, ENSG00000163932, ENSG00000154227, ENSG00000070526	920	58	16792	2.20285	1	1	0.983524
GOTERM_BP_ALL	GO:0006665~sphingolipid metabolic process	13	1.25241	0.142803	ENSG00000102393, ENSG00000135454, ENSG00000168350, ENSG00000078124, ENSG00000164181, ENSG00000163082, ENSG00000154227, ENSG00000117069, ENSG00000149926, ENSG00000119915, ENSG00000163932, ENSG00000062096, ENSG00000070526	920	155	16792	1.53083	1	1	0.983524
GOTERM_BP_ALL	GO:0006643~membrane lipid metabolic process	16	1.54143	0.150737	ENSG00000102393, ENSG00000135454, ENSG00000168350, ENSG00000078124, ENSG00000164181, ENSG00000163082, ENSG00000154227, ENSG00000175229, ENSG00000117069, ENSG00000149926, ENSG00000121578, ENSG00000119915, ENSG00000163932, ENSG00000148288, ENSG00000062096, ENSG00000070526	920	204	16792	1.43154	1	1	0.983524
GOTERM_BP_ALL	GO:0001574~ganglioside biosynthetic process	3	0.289017	0.258495	ENSG00000117069, ENSG00000135454, ENSG00000070526	920	18	16792	3.04203	1	1	0.983524
GOTERM_BP_ALL	GO:0006687~glycosphingolipid metabolic process	6	0.578035	0.359096	ENSG00000117069, ENSG00000102393, ENSG00000135454, ENSG00000163932, ENSG00000062096, ENSG00000070526	920	72	16792	1.52101	1	1	0.983524
GOTERM_BP_ALL	GO:0001573~ganglioside metabolic process	3	0.289017	0.420225	ENSG00000117069, ENSG00000135454, ENSG00000070526	920	26	16792	2.10602	1	1	0.983524
GOTERM_BP_ALL	GO:0006688~glycosphingolipid biosynthetic process	3	0.289017	0.439311	ENSG00000117069, ENSG00000135454, ENSG00000070526	920	27	16792	2.02802	1	1	0.983524
GOTERM_BP_ALL	GO:0006664~glycolipid metabolic process	8	0.770713	0.4691	ENSG00000117069, ENSG00000102393, ENSG00000135454, ENSG00000163932, ENSG00000148288, ENSG00000062096, ENSG00000175229, ENSG00000070526	920	118	16792	1.23744	1	1	0.983524
GOTERM_BP_ALL	GO:1903509~liposaccharide metabolic process	8	0.770713	0.495671	ENSG00000117069, ENSG00000102393, ENSG00000135454, ENSG00000163932, ENSG00000148288, ENSG00000062096, ENSG00000175229, ENSG00000070526	920	121	16792	1.20676	1	1	0.983524
GOTERM_BP_ALL	GO:0009247~glycolipid biosynthetic process	5	0.481696	0.503103	ENSG00000117069, ENSG00000135454, ENSG00000148288, ENSG00000175229, ENSG00000070526	920	67	16792	1.3621	1	1	0.983524
Annotation Cluster 93	Enrichment Score: 0.6847277002169329
Category	Term	Count	%	PValue	Genes	List Total	Pop Hits	Pop Total	Fold Enrichment	Bonferroni	Benjamini	FDR
GOTERM_BP_ALL	GO:0007584~response to nutrient	14	1.34875	0.144636	ENSG00000019186, ENSG00000105697, ENSG00000129562, ENSG00000176890, ENSG00000114115, ENSG00000041982, ENSG00000005882, ENSG00000157005, ENSG00000111012, ENSG00000143379, ENSG00000110092, ENSG00000081760, ENSG00000163394, ENSG00000101670	920	171	16792	1.49433	1	1	0.983524
GOTERM_BP_ALL	GO:0031667~response to nutrient levels	27	2.60116	0.223044	ENSG00000105697, ENSG00000129562, ENSG00000176890, ENSG00000198400, ENSG00000041982, ENSG00000135821, ENSG00000005882, ENSG00000005421, ENSG00000111012, ENSG00000143379, ENSG00000081760, ENSG00000101439, ENSG00000102967, ENSG00000125863, ENSG00000101670, ENSG00000128016, ENSG00000131873, ENSG00000019186, ENSG00000114115, ENSG00000077463, ENSG00000157005, ENSG00000110092, ENSG00000163430, ENSG0000…	920	404	16792	1.21982	1	1	0.983524
GOTERM_BP_ALL	GO:0009991~response to extracellular stimulus	28	2.6975	0.273621	ENSG00000105697, ENSG00000129562, ENSG00000176890, ENSG00000198400, ENSG00000041982, ENSG00000135821, ENSG00000005882, ENSG00000005421, ENSG00000111012, ENSG00000143379, ENSG00000081760, ENSG00000101439, ENSG00000102967, ENSG00000125863, ENSG00000101670, ENSG00000128016, ENSG00000131873, ENSG00000019186, ENSG00000114115, ENSG00000077463, ENSG00000157005, ENSG00000110092, ENSG00000274276, ENSG0000…	920	435	16792	1.17485	1	1	0.983524
Annotation Cluster 94	Enrichment Score: 0.6797102623964142
Category	Term	Count	%	PValue	Genes	List Total	Pop Hits	Pop Total	Fold Enrichment	Bonferroni	Benjamini	FDR
GOTERM_BP_ALL	GO:0010817~regulation of hormone levels	38	3.66089	0.0195891	ENSG00000131620, ENSG00000096433, ENSG00000148660, ENSG00000135821, ENSG00000151632, ENSG00000081760, ENSG00000102606, ENSG00000100867, ENSG00000121207, ENSG00000185950, ENSG00000130529, ENSG00000089685, ENSG00000108786, ENSG00000156675, ENSG00000211452, ENSG00000149084, ENSG00000095596, ENSG00000006128, ENSG00000114115, ENSG00000075142, ENSG00000073060, ENSG00000115687, ENSG00000176887, ENSG0000…	920	475	16792	1.46017	1	0.509108	0.500643
GOTERM_BP_ALL	GO:0090277~positive regulation of peptide hormone secretion	10	0.963391	0.0542348	ENSG00000081760, ENSG00000131620, ENSG00000115263, ENSG00000102606, ENSG00000185950, ENSG00000130529, ENSG00000075142, ENSG00000135821, ENSG00000145103, ENSG00000152556	920	89	16792	2.05081	1	0.858998	0.844716
GOTERM_BP_ALL	GO:0046887~positive regulation of hormone secretion	12	1.15607	0.0556299	ENSG00000081760, ENSG00000131620, ENSG00000115263, ENSG00000102606, ENSG00000185950, ENSG00000006128, ENSG00000130529, ENSG00000075142, ENSG00000135821, ENSG00000145103, ENSG00000176887, ENSG00000152556	920	117	16792	1.87202	1	0.869203	0.854752
GOTERM_BP_ALL	GO:0046883~regulation of hormone secretion	21	2.02312	0.0653952	ENSG00000131620, ENSG00000096433, ENSG00000156675, ENSG00000006128, ENSG00000075142, ENSG00000135821, ENSG00000115687, ENSG00000176887, ENSG00000152556, ENSG00000081760, ENSG00000102606, ENSG00000115263, ENSG00000163394, ENSG00000164404, ENSG00000185950, ENSG00000130529, ENSG00000147642, ENSG00000089685, ENSG00000145103, ENSG00000166006, ENSG00000277443	920	254	16792	1.50904	1	0.96344	0.947422
GOTERM_BP_ALL	GO:0002793~positive regulation of peptide secretion	10	0.963391	0.0679423	ENSG00000081760, ENSG00000131620, ENSG00000115263, ENSG00000102606, ENSG00000185950, ENSG00000130529, ENSG00000075142, ENSG00000135821, ENSG00000145103, ENSG00000152556	920	93	16792	1.9626	1	0.972553	0.956384
GOTERM_BP_ALL	GO:0032024~positive regulation of insulin secretion	8	0.770713	0.0824654	ENSG00000081760, ENSG00000131620, ENSG00000115263, ENSG00000185950, ENSG00000130529, ENSG00000075142, ENSG00000135821, ENSG00000152556	920	69	16792	2.11619	1	1	0.983524
GOTERM_BP_ALL	GO:0046879~hormone secretion	23	2.2158	0.087505	ENSG00000131620, ENSG00000096433, ENSG00000156675, ENSG00000148660, ENSG00000006128, ENSG00000075142, ENSG00000135821, ENSG00000115687, ENSG00000176406, ENSG00000176887, ENSG00000152556, ENSG00000081760, ENSG00000102606, ENSG00000115263, ENSG00000164404, ENSG00000185950, ENSG00000130529, ENSG00000147642, ENSG00000054356, ENSG00000089685, ENSG00000145103, ENSG00000166006, ENSG00000277443	920	295	16792	1.42305	1	1	0.983524
GOTERM_BP_ALL	GO:0001678~cellular glucose homeostasis	11	1.05973	0.0946309	ENSG00000081760, ENSG00000131620, ENSG00000112759, ENSG00000069275, ENSG00000115263, ENSG00000185950, ENSG00000159399, ENSG00000130529, ENSG00000054356, ENSG00000075142, ENSG00000167910	920	114	16792	1.76117	1	1	0.983524
GOTERM_BP_ALL	GO:0030072~peptide hormone secretion	19	1.83044	0.112398	ENSG00000131620, ENSG00000096433, ENSG00000148660, ENSG00000075142, ENSG00000135821, ENSG00000115687, ENSG00000176406, ENSG00000152556, ENSG00000081760, ENSG00000102606, ENSG00000115263, ENSG00000185950, ENSG00000130529, ENSG00000147642, ENSG00000054356, ENSG00000089685, ENSG00000145103, ENSG00000166006, ENSG00000277443	920	241	16792	1.43897	1	1	0.983524
GOTERM_BP_ALL	GO:0009914~hormone transport	23	2.2158	0.116803	ENSG00000131620, ENSG00000096433, ENSG00000156675, ENSG00000148660, ENSG00000006128, ENSG00000075142, ENSG00000135821, ENSG00000115687, ENSG00000176406, ENSG00000176887, ENSG00000152556, ENSG00000081760, ENSG00000102606, ENSG00000115263, ENSG00000164404, ENSG00000185950, ENSG00000130529, ENSG00000147642, ENSG00000054356, ENSG00000089685, ENSG00000145103, ENSG00000166006, ENSG00000277443	920	306	16792	1.3719	1	1	0.983524
GOTERM_BP_ALL	GO:0030073~insulin secretion	13	1.25241	0.124781	ENSG00000131620, ENSG00000148660, ENSG00000075142, ENSG00000135821, ENSG00000176406, ENSG00000152556, ENSG00000081760, ENSG00000115263, ENSG00000185950, ENSG00000130529, ENSG00000147642, ENSG00000054356, ENSG00000089685	920	151	16792	1.57138	1	1	0.983524
GOTERM_BP_ALL	GO:0090276~regulation of peptide hormone secretion	16	1.54143	0.14249	ENSG00000131620, ENSG00000096433, ENSG00000075142, ENSG00000135821, ENSG00000115687, ENSG00000152556, ENSG00000081760, ENSG00000102606, ENSG00000115263, ENSG00000185950, ENSG00000130529, ENSG00000147642, ENSG00000089685, ENSG00000145103, ENSG00000166006, ENSG00000277443	920	202	16792	1.44572	1	1	0.983524
GOTERM_BP_ALL	GO:0002790~peptide secretion	19	1.83044	0.142913	ENSG00000131620, ENSG00000096433, ENSG00000148660, ENSG00000075142, ENSG00000135821, ENSG00000115687, ENSG00000176406, ENSG00000152556, ENSG00000081760, ENSG00000102606, ENSG00000115263, ENSG00000185950, ENSG00000130529, ENSG00000147642, ENSG00000054356, ENSG00000089685, ENSG00000145103, ENSG00000166006, ENSG00000277443	920	250	16792	1.38717	1	1	0.983524
GOTERM_BP_ALL	GO:0015833~peptide transport	20	1.92678	0.148253	ENSG00000131620, ENSG00000096433, ENSG00000148660, ENSG00000075142, ENSG00000135821, ENSG00000115687, ENSG00000176406, ENSG00000152556, ENSG00000081760, ENSG00000102606, ENSG00000115263, ENSG00000185950, ENSG00000130529, ENSG00000147642, ENSG00000054356, ENSG00000163406, ENSG00000089685, ENSG00000145103, ENSG00000166006, ENSG00000277443	920	268	16792	1.3621	1	1	0.983524
GOTERM_BP_ALL	GO:0071322~cellular response to carbohydrate stimulus	10	0.963391	0.148288	ENSG00000081760, ENSG00000131620, ENSG00000112759, ENSG00000115263, ENSG00000185950, ENSG00000130529, ENSG00000054356, ENSG00000075142, ENSG00000166501, ENSG00000167910	920	110	16792	1.65929	1	1	0.983524
GOTERM_BP_ALL	GO:0023061~signal release	29	2.79383	0.153683	ENSG00000131620, ENSG00000096433, ENSG00000148660, ENSG00000135821, ENSG00000067715, ENSG00000081760, ENSG00000102606, ENSG00000169760, ENSG00000185950, ENSG00000130529, ENSG00000089685, ENSG00000156675, ENSG00000006128, ENSG00000170385, ENSG00000075142, ENSG00000115687, ENSG00000176887, ENSG00000152556, ENSG00000176406, ENSG00000115263, ENSG00000107282, ENSG00000164404, ENSG00000147642, ENSG0000…	920	417	16792	1.26934	1	1	0.983524
GOTERM_BP_ALL	GO:0061178~regulation of insulin secretion involved in cellular response to glucose stimulus	6	0.578035	0.162897	ENSG00000131620, ENSG00000115263, ENSG00000147642, ENSG00000130529, ENSG00000075142, ENSG00000089685	920	53	16792	2.06628	1	1	0.983524
GOTERM_BP_ALL	GO:0002791~regulation of peptide secretion	16	1.54143	0.163578	ENSG00000131620, ENSG00000096433, ENSG00000075142, ENSG00000135821, ENSG00000115687, ENSG00000152556, ENSG00000081760, ENSG00000102606, ENSG00000115263, ENSG00000185950, ENSG00000130529, ENSG00000147642, ENSG00000089685, ENSG00000145103, ENSG00000166006, ENSG00000277443	920	207	16792	1.4108	1	1	0.983524
GOTERM_BP_ALL	GO:0071705~nitrogen compound transport	47	4.52794	0.163846	ENSG00000131620, ENSG00000096433, ENSG00000151012, ENSG00000148660, ENSG00000099960, ENSG00000138757, ENSG00000135821, ENSG00000111196, ENSG00000081760, ENSG00000164893, ENSG00000102606, ENSG00000144746, ENSG00000163002, ENSG00000185950, ENSG00000130529, ENSG00000051596, ENSG00000102743, ENSG00000089685, ENSG00000163406, ENSG00000164638, ENSG00000165349, ENSG00000058804, ENSG00000128016, ENSG0000…	920	725	16792	1.18324	1	1	0.983524
GOTERM_BP_ALL	GO:0071333~cellular response to glucose stimulus	9	0.867052	0.167829	ENSG00000081760, ENSG00000131620, ENSG00000112759, ENSG00000115263, ENSG00000185950, ENSG00000130529, ENSG00000054356, ENSG00000075142, ENSG00000167910	920	98	16792	1.67622	1	1	0.983524
GOTERM_BP_ALL	GO:0090087~regulation of peptide transport	16	1.54143	0.172445	ENSG00000131620, ENSG00000096433, ENSG00000075142, ENSG00000135821, ENSG00000115687, ENSG00000152556, ENSG00000081760, ENSG00000102606, ENSG00000115263, ENSG00000185950, ENSG00000130529, ENSG00000147642, ENSG00000089685, ENSG00000145103, ENSG00000166006, ENSG00000277443	920	209	16792	1.3973	1	1	0.983524
GOTERM_BP_ALL	GO:0071326~cellular response to monosaccharide stimulus	9	0.867052	0.188107	ENSG00000081760, ENSG00000131620, ENSG00000112759, ENSG00000115263, ENSG00000185950, ENSG00000130529, ENSG00000054356, ENSG00000075142, ENSG00000167910	920	101	16792	1.62643	1	1	0.983524
GOTERM_BP_ALL	GO:0071331~cellular response to hexose stimulus	9	0.867052	0.188107	ENSG00000081760, ENSG00000131620, ENSG00000112759, ENSG00000115263, ENSG00000185950, ENSG00000130529, ENSG00000054356, ENSG00000075142, ENSG00000167910	920	101	16792	1.62643	1	1	0.983524
GOTERM_BP_ALL	GO:0035773~insulin secretion involved in cellular response to glucose stimulus	5	0.481696	0.207515	ENSG00000131620, ENSG00000115263, ENSG00000130529, ENSG00000054356, ENSG00000075142	920	43	16792	2.12235	1	1	0.983524
GOTERM_BP_ALL	GO:0035774~positive regulation of insulin secretion involved in cellular response to glucose stimulus	4	0.385356	0.210093	ENSG00000131620, ENSG00000115263, ENSG00000130529, ENSG00000075142	920	29	16792	2.51754	1	1	0.983524
GOTERM_BP_ALL	GO:0033500~carbohydrate homeostasis	15	1.44509	0.22805	ENSG00000131620, ENSG00000112759, ENSG00000069275, ENSG00000159399, ENSG00000075142, ENSG00000077463, ENSG00000005882, ENSG00000152556, ENSG00000081760, ENSG00000115461, ENSG00000115263, ENSG00000185950, ENSG00000130529, ENSG00000054356, ENSG00000167910	920	204	16792	1.34207	1	1	0.983524
GOTERM_BP_ALL	GO:0042593~glucose homeostasis	15	1.44509	0.22805	ENSG00000131620, ENSG00000112759, ENSG00000069275, ENSG00000159399, ENSG00000075142, ENSG00000077463, ENSG00000005882, ENSG00000152556, ENSG00000081760, ENSG00000115461, ENSG00000115263, ENSG00000185950, ENSG00000130529, ENSG00000054356, ENSG00000167910	920	204	16792	1.34207	1	1	0.983524
GOTERM_BP_ALL	GO:0042886~amide transport	20	1.92678	0.235764	ENSG00000131620, ENSG00000096433, ENSG00000148660, ENSG00000075142, ENSG00000135821, ENSG00000115687, ENSG00000176406, ENSG00000152556, ENSG00000081760, ENSG00000102606, ENSG00000115263, ENSG00000185950, ENSG00000130529, ENSG00000147642, ENSG00000054356, ENSG00000163406, ENSG00000089685, ENSG00000145103, ENSG00000166006, ENSG00000277443	920	289	16792	1.26313	1	1	0.983524
GOTERM_BP_ALL	GO:0050796~regulation of insulin secretion	13	1.25241	0.251066	ENSG00000131620, ENSG00000096433, ENSG00000075142, ENSG00000135821, ENSG00000152556, ENSG00000081760, ENSG00000115263, ENSG00000185950, ENSG00000130529, ENSG00000147642, ENSG00000089685, ENSG00000166006, ENSG00000277443	920	175	16792	1.35588	1	1	0.983524
GOTERM_BP_ALL	GO:1903530~regulation of secretion by cell	36	3.46821	0.478127	ENSG00000131620, ENSG00000181104, ENSG00000096433, ENSG00000115414, ENSG00000135821, ENSG00000067715, ENSG00000151651, ENSG00000081760, ENSG00000102606, ENSG00000169760, ENSG00000185950, ENSG00000148400, ENSG00000130529, ENSG00000100346, ENSG00000089685, ENSG00000156675, ENSG00000131899, ENSG00000006128, ENSG00000170385, ENSG00000075142, ENSG00000154813, ENSG00000173432, ENSG00000115687, ENSG0000…	920	630	16792	1.04298	1	1	0.983524
GOTERM_BP_ALL	GO:0009743~response to carbohydrate	12	1.15607	0.523855	ENSG00000081760, ENSG00000131620, ENSG00000112759, ENSG00000115263, ENSG00000101439, ENSG00000185950, ENSG00000130529, ENSG00000054356, ENSG00000075142, ENSG00000135821, ENSG00000166501, ENSG00000167910	920	198	16792	1.10619	1	1	0.983524
GOTERM_BP_ALL	GO:1903532~positive regulation of secretion by cell	19	1.83044	0.524429	ENSG00000131620, ENSG00000181104, ENSG00000006128, ENSG00000075142, ENSG00000173432, ENSG00000135821, ENSG00000067715, ENSG00000151651, ENSG00000176887, ENSG00000152556, ENSG00000081760, ENSG00000102606, ENSG00000115263, ENSG00000169760, ENSG00000185950, ENSG00000130529, ENSG00000100346, ENSG00000145103, ENSG00000107562	920	327	16792	1.06052	1	1	0.983524
GOTERM_BP_ALL	GO:0009749~response to glucose	10	0.963391	0.545364	ENSG00000081760, ENSG00000131620, ENSG00000112759, ENSG00000115263, ENSG00000185950, ENSG00000130529, ENSG00000054356, ENSG00000075142, ENSG00000135821, ENSG00000167910	920	164	16792	1.11294	1	1	0.983524
GOTERM_BP_ALL	GO:0051046~regulation of secretion	38	3.66089	0.550923	ENSG00000131620, ENSG00000181104, ENSG00000096433, ENSG00000135124, ENSG00000115414, ENSG00000135821, ENSG00000067715, ENSG00000151651, ENSG00000081760, ENSG00000102606, ENSG00000169760, ENSG00000185950, ENSG00000148400, ENSG00000130529, ENSG00000100346, ENSG00000089685, ENSG00000156675, ENSG00000131899, ENSG00000006128, ENSG00000170385, ENSG00000075142, ENSG00000154813, ENSG00000157168, ENSG0000…	920	683	16792	1.01549	1	1	0.983524
GOTERM_BP_ALL	GO:0051047~positive regulation of secretion	20	1.92678	0.574005	ENSG00000131620, ENSG00000181104, ENSG00000135124, ENSG00000006128, ENSG00000075142, ENSG00000173432, ENSG00000135821, ENSG00000067715, ENSG00000151651, ENSG00000176887, ENSG00000152556, ENSG00000081760, ENSG00000102606, ENSG00000115263, ENSG00000169760, ENSG00000185950, ENSG00000130529, ENSG00000100346, ENSG00000145103, ENSG00000107562	920	355	16792	1.02829	1	1	0.983524
GOTERM_BP_ALL	GO:0009746~response to hexose	10	0.963391	0.581992	ENSG00000081760, ENSG00000131620, ENSG00000112759, ENSG00000115263, ENSG00000185950, ENSG00000130529, ENSG00000054356, ENSG00000075142, ENSG00000135821, ENSG00000167910	920	169	16792	1.08001	1	1	0.983524
GOTERM_BP_ALL	GO:0034284~response to monosaccharide	10	0.963391	0.617221	ENSG00000081760, ENSG00000131620, ENSG00000112759, ENSG00000115263, ENSG00000185950, ENSG00000130529, ENSG00000054356, ENSG00000075142, ENSG00000135821, ENSG00000167910	920	174	16792	1.04898	1	1	0.983524
GOTERM_BP_ALL	GO:0046903~secretion	57	5.49133	0.732186	ENSG00000181104, ENSG00000096433, ENSG00000110148, ENSG00000135124, ENSG00000067715, ENSG00000151651, ENSG00000102606, ENSG00000102967, ENSG00000185950, ENSG00000148400, ENSG00000100346, ENSG00000135919, ENSG00000168899, ENSG00000109944, ENSG00000112759, ENSG00000131899, ENSG00000170385, ENSG00000075142, ENSG00000176887, ENSG00000176406, ENSG00000110092, ENSG00000115263, ENSG00000114491, ENSG0000…	920	1098	16792	0.947517	1	1	0.983524
GOTERM_BP_ALL	GO:0050714~positive regulation of protein secretion	11	1.05973	0.740311	ENSG00000081760, ENSG00000131620, ENSG00000181104, ENSG00000115263, ENSG00000185950, ENSG00000130529, ENSG00000075142, ENSG00000173432, ENSG00000135821, ENSG00000151651, ENSG00000152556	920	214	16792	0.938196	1	1	0.983524
GOTERM_BP_ALL	GO:0050708~regulation of protein secretion	20	1.92678	0.740738	ENSG00000131620, ENSG00000181104, ENSG00000096433, ENSG00000156675, ENSG00000131899, ENSG00000075142, ENSG00000154813, ENSG00000173432, ENSG00000115414, ENSG00000135821, ENSG00000151651, ENSG00000152556, ENSG00000081760, ENSG00000115263, ENSG00000185950, ENSG00000130529, ENSG00000147642, ENSG00000089685, ENSG00000166006, ENSG00000277443	920	392	16792	0.931233	1	1	0.983524
GOTERM_BP_ALL	GO:0009306~protein secretion	23	2.2158	0.802616	ENSG00000131620, ENSG00000181104, ENSG00000096433, ENSG00000156675, ENSG00000148660, ENSG00000075142, ENSG00000154813, ENSG00000173432, ENSG00000115414, ENSG00000135821, ENSG00000151651, ENSG00000176406, ENSG00000152556, ENSG00000081760, ENSG00000115263, ENSG00000148400, ENSG00000185950, ENSG00000130529, ENSG00000147642, ENSG00000054356, ENSG00000089685, ENSG00000166006, ENSG00000277443	920	469	16792	0.895096	1	1	0.983524
GOTERM_BP_ALL	GO:0032940~secretion by cell	46	4.4316	0.890644	ENSG00000131620, ENSG00000181104, ENSG00000096433, ENSG00000148660, ENSG00000115414, ENSG00000135821, ENSG00000067715, ENSG00000151651, ENSG00000081760, ENSG00000102606, ENSG00000169760, ENSG00000185950, ENSG00000148400, ENSG00000130529, ENSG00000100346, ENSG00000135919, ENSG00000089685, ENSG00000168899, ENSG00000112419, ENSG00000156675, ENSG00000131899, ENSG00000006128, ENSG00000170385, ENSG0000…	920	966	16792	0.869151	1	1	0.983524
Annotation Cluster 95	Enrichment Score: 0.673104974526459
Category	Term	Count	%	PValue	Genes	List Total	Pop Hits	Pop Total	Fold Enrichment	Bonferroni	Benjamini	FDR
GOTERM_BP_ALL	GO:0030278~regulation of ossification	18	1.7341	0.0220788	ENSG00000131873, ENSG00000154122, ENSG00000129167, ENSG00000107779, ENSG00000113658, ENSG00000006128, ENSG00000111087, ENSG00000138696, ENSG00000176887, ENSG00000111012, ENSG00000143369, ENSG00000115461, ENSG00000168036, ENSG00000148400, ENSG00000130529, ENSG00000125931, ENSG00000183688, ENSG00000168646	920	182	16792	1.80516	1	0.532165	0.523317
GOTERM_BP_ALL	GO:0030500~regulation of bone mineralization	7	0.674374	0.192037	ENSG00000143369, ENSG00000154122, ENSG00000107779, ENSG00000130529, ENSG00000138696, ENSG00000183688, ENSG00000111012	920	71	16792	1.79951	1	1	0.983524
GOTERM_BP_ALL	GO:0030502~negative regulation of bone mineralization	3	0.289017	0.258495	ENSG00000143369, ENSG00000130529, ENSG00000183688	920	18	16792	3.04203	1	1	0.983524
GOTERM_BP_ALL	GO:0070167~regulation of biomineral tissue development	7	0.674374	0.263695	ENSG00000143369, ENSG00000154122, ENSG00000107779, ENSG00000130529, ENSG00000138696, ENSG00000183688, ENSG00000111012	920	79	16792	1.61728	1	1	0.983524
GOTERM_BP_ALL	GO:0070168~negative regulation of biomineral tissue development	3	0.289017	0.299891	ENSG00000143369, ENSG00000130529, ENSG00000183688	920	20	16792	2.73783	1	1	0.983524
GOTERM_BP_ALL	GO:0030282~bone mineralization	7	0.674374	0.370497	ENSG00000143369, ENSG00000107779, ENSG00000130529, ENSG00000138696, ENSG00000183688, ENSG00000168646, ENSG00000111012	920	90	16792	1.41961	1	1	0.983524
GOTERM_BP_ALL	GO:0031214~biomineral tissue development	8	0.770713	0.604787	ENSG00000143369, ENSG00000154122, ENSG00000107779, ENSG00000130529, ENSG00000138696, ENSG00000183688, ENSG00000168646, ENSG00000111012	920	134	16792	1.08968	1	1	0.983524
Annotation Cluster 96	Enrichment Score: 0.6653333342111659
Category	Term	Count	%	PValue	Genes	List Total	Pop Hits	Pop Total	Fold Enrichment	Bonferroni	Benjamini	FDR
GOTERM_BP_ALL	GO:0009100~glycoprotein metabolic process	33	3.17919	0.0197634	ENSG00000110328, ENSG00000129562, ENSG00000163638, ENSG00000081479, ENSG00000138696, ENSG00000171302, ENSG00000175229, ENSG00000167080, ENSG00000126759, ENSG00000113070, ENSG00000101439, ENSG00000168036, ENSG00000123989, ENSG00000187676, ENSG00000148288, ENSG00000176022, ENSG00000131873, ENSG00000172461, ENSG00000149541, ENSG00000135916, ENSG00000135454, ENSG00000171451, ENSG00000111962, ENSG0000…	920	399	16792	1.50958	1	0.509108	0.500643
GOTERM_BP_ALL	GO:0009101~glycoprotein biosynthetic process	30	2.89017	0.0199103	ENSG00000110328, ENSG00000129562, ENSG00000081479, ENSG00000138696, ENSG00000171302, ENSG00000175229, ENSG00000167080, ENSG00000126759, ENSG00000113070, ENSG00000168036, ENSG00000123989, ENSG00000187676, ENSG00000148288, ENSG00000176022, ENSG00000131873, ENSG00000172461, ENSG00000149541, ENSG00000135916, ENSG00000135454, ENSG00000171451, ENSG00000111962, ENSG00000077463, ENSG00000136720, ENSG0000…	920	354	16792	1.54679	1	0.509889	0.501412
GOTERM_BP_ALL	GO:0006486~protein glycosylation	19	1.83044	0.268772	ENSG00000176022, ENSG00000110328, ENSG00000129562, ENSG00000172461, ENSG00000149541, ENSG00000135454, ENSG00000081479, ENSG00000077463, ENSG00000167080, ENSG00000117069, ENSG00000167311, ENSG00000121578, ENSG00000126759, ENSG00000187676, ENSG00000148288, ENSG00000144057, ENSG00000144278, ENSG00000070526, ENSG00000162885	920	279	16792	1.24298	1	1	0.983524
GOTERM_BP_ALL	GO:0043413~macromolecule glycosylation	19	1.83044	0.268772	ENSG00000176022, ENSG00000110328, ENSG00000129562, ENSG00000172461, ENSG00000149541, ENSG00000135454, ENSG00000081479, ENSG00000077463, ENSG00000167080, ENSG00000117069, ENSG00000167311, ENSG00000121578, ENSG00000126759, ENSG00000187676, ENSG00000148288, ENSG00000144057, ENSG00000144278, ENSG00000070526, ENSG00000162885	920	279	16792	1.24298	1	1	0.983524
GOTERM_BP_ALL	GO:0070085~glycosylation	19	1.83044	0.319221	ENSG00000176022, ENSG00000110328, ENSG00000129562, ENSG00000172461, ENSG00000149541, ENSG00000135454, ENSG00000081479, ENSG00000077463, ENSG00000167080, ENSG00000117069, ENSG00000167311, ENSG00000121578, ENSG00000126759, ENSG00000187676, ENSG00000148288, ENSG00000144057, ENSG00000144278, ENSG00000070526, ENSG00000162885	920	289	16792	1.19997	1	1	0.983524
GOTERM_BP_ALL	GO:1901137~carbohydrate derivative biosynthetic process	45	4.33526	0.360974	ENSG00000110328, ENSG00000129562, ENSG00000106348, ENSG00000175040, ENSG00000108309, ENSG00000099864, ENSG00000176890, ENSG00000197355, ENSG00000081479, ENSG00000138696, ENSG00000171302, ENSG00000175229, ENSG00000152402, ENSG00000111452, ENSG00000167080, ENSG00000126759, ENSG00000113070, ENSG00000168036, ENSG00000102967, ENSG00000123989, ENSG00000187676, ENSG00000148288, ENSG00000176022, ENSG0000…	920	756	16792	1.08644	1	1	0.983524
GOTERM_BP_ALL	GO:0044723~single-organism carbohydrate metabolic process	37	3.56455	0.515934	ENSG00000110328, ENSG00000129562, ENSG00000159399, ENSG00000081479, ENSG00000005882, ENSG00000175229, ENSG00000167080, ENSG00000126759, ENSG00000189058, ENSG00000185950, ENSG00000187676, ENSG00000148288, ENSG00000184207, ENSG00000176022, ENSG00000102393, ENSG00000172461, ENSG00000176444, ENSG00000149541, ENSG00000135454, ENSG00000077463, ENSG00000115687, ENSG00000115840, ENSG00000152556, ENSG0000…	920	656	16792	1.02947	1	1	0.983524
GOTERM_BP_ALL	GO:1901135~carbohydrate derivative metabolic process	65	6.26204	0.727047	ENSG00000129562, ENSG00000108309, ENSG00000163638, ENSG00000099864, ENSG00000165060, ENSG00000171302, ENSG00000186281, ENSG00000175229, ENSG00000167080, ENSG00000101439, ENSG00000102967, ENSG00000123989, ENSG00000148288, ENSG00000102393, ENSG00000135454, ENSG00000138801, ENSG00000099256, ENSG00000114573, ENSG00000136104, ENSG00000121578, ENSG00000115263, ENSG00000114491, ENSG00000163932, ENSG0000…	920	1247	16792	0.951396	1	1	0.983524
GOTERM_BP_ALL	GO:0005975~carbohydrate metabolic process	38	3.66089	0.836699	ENSG00000110328, ENSG00000129562, ENSG00000175040, ENSG00000159399, ENSG00000081479, ENSG00000005882, ENSG00000175229, ENSG00000167080, ENSG00000126759, ENSG00000189058, ENSG00000185950, ENSG00000187676, ENSG00000148288, ENSG00000184207, ENSG00000176022, ENSG00000102393, ENSG00000172461, ENSG00000176444, ENSG00000149541, ENSG00000135454, ENSG00000077463, ENSG00000115687, ENSG00000115840, ENSG0000…	920	778	16792	0.891494	1	1	0.983524
Annotation Cluster 97	Enrichment Score: 0.6649287548761121
Category	Term	Count	%	PValue	Genes	List Total	Pop Hits	Pop Total	Fold Enrichment	Bonferroni	Benjamini	FDR
GOTERM_BP_ALL	GO:0009108~coenzyme biosynthetic process	14	1.34875	0.0499335	ENSG00000130377, ENSG00000149084, ENSG00000163738, ENSG00000164181, ENSG00000005882, ENSG00000151552, ENSG00000154930, ENSG00000115520, ENSG00000169710, ENSG00000163050, ENSG00000228716, ENSG00000119915, ENSG00000168906, ENSG00000164951	920	143	16792	1.78693	1	0.824595	0.810885
GOTERM_BP_ALL	GO:0035384~thioester biosynthetic process	8	0.770713	0.063913	ENSG00000130377, ENSG00000169710, ENSG00000149084, ENSG00000119915, ENSG00000164181, ENSG00000164951, ENSG00000005882, ENSG00000154930	920	65	16792	2.24642	1	0.957652	0.94173
GOTERM_BP_ALL	GO:0071616~acyl-CoA biosynthetic process	8	0.770713	0.063913	ENSG00000130377, ENSG00000169710, ENSG00000149084, ENSG00000119915, ENSG00000164181, ENSG00000164951, ENSG00000005882, ENSG00000154930	920	65	16792	2.24642	1	0.957652	0.94173
GOTERM_BP_ALL	GO:0051188~cofactor biosynthetic process	15	1.44509	0.129248	ENSG00000130377, ENSG00000149084, ENSG00000163738, ENSG00000165060, ENSG00000164181, ENSG00000005882, ENSG00000151552, ENSG00000154930, ENSG00000115520, ENSG00000169710, ENSG00000163050, ENSG00000228716, ENSG00000119915, ENSG00000168906, ENSG00000164951	920	183	16792	1.49608	1	1	0.983524
GOTERM_BP_ALL	GO:0035338~long-chain fatty-acyl-CoA biosynthetic process	5	0.481696	0.19604	ENSG00000130377, ENSG00000169710, ENSG00000149084, ENSG00000119915, ENSG00000164181	920	42	16792	2.17288	1	1	0.983524
GOTERM_BP_ALL	GO:0046949~fatty-acyl-CoA biosynthetic process	5	0.481696	0.207515	ENSG00000130377, ENSG00000169710, ENSG00000149084, ENSG00000119915, ENSG00000164181	920	43	16792	2.12235	1	1	0.983524
GOTERM_BP_ALL	GO:0035336~long-chain fatty-acyl-CoA metabolic process	5	0.481696	0.242991	ENSG00000130377, ENSG00000169710, ENSG00000149084, ENSG00000119915, ENSG00000164181	920	46	16792	1.98393	1	1	0.983524
GOTERM_BP_ALL	GO:0035383~thioester metabolic process	8	0.770713	0.272156	ENSG00000130377, ENSG00000169710, ENSG00000149084, ENSG00000119915, ENSG00000164181, ENSG00000164951, ENSG00000005882, ENSG00000154930	920	96	16792	1.52101	1	1	0.983524
GOTERM_BP_ALL	GO:0006637~acyl-CoA metabolic process	8	0.770713	0.272156	ENSG00000130377, ENSG00000169710, ENSG00000149084, ENSG00000119915, ENSG00000164181, ENSG00000164951, ENSG00000005882, ENSG00000154930	920	96	16792	1.52101	1	1	0.983524
GOTERM_BP_ALL	GO:0035337~fatty-acyl-CoA metabolic process	5	0.481696	0.279689	ENSG00000130377, ENSG00000169710, ENSG00000149084, ENSG00000119915, ENSG00000164181	920	49	16792	1.86247	1	1	0.983524
GOTERM_BP_ALL	GO:0006633~fatty acid biosynthetic process	10	0.963391	0.398099	ENSG00000074416, ENSG00000169710, ENSG00000012779, ENSG00000149084, ENSG00000083535, ENSG00000205678, ENSG00000119915, ENSG00000164181, ENSG00000154930, ENSG00000144115	920	145	16792	1.25877	1	1	0.983524
GOTERM_BP_ALL	GO:0006732~coenzyme metabolic process	19	1.83044	0.459574	ENSG00000130377, ENSG00000149084, ENSG00000163738, ENSG00000176890, ENSG00000159399, ENSG00000164181, ENSG00000077463, ENSG00000005882, ENSG00000151552, ENSG00000152556, ENSG00000154930, ENSG00000115520, ENSG00000169710, ENSG00000163050, ENSG00000228716, ENSG00000119915, ENSG00000168906, ENSG00000164951, ENSG00000168209	920	315	16792	1.10092	1	1	0.983524
GOTERM_BP_ALL	GO:0051186~cofactor metabolic process	21	2.02312	0.628318	ENSG00000130377, ENSG00000149084, ENSG00000163738, ENSG00000176890, ENSG00000165060, ENSG00000159399, ENSG00000164181, ENSG00000077463, ENSG00000005882, ENSG00000151552, ENSG00000151632, ENSG00000152556, ENSG00000154930, ENSG00000115520, ENSG00000169710, ENSG00000163050, ENSG00000228716, ENSG00000119915, ENSG00000168906, ENSG00000164951, ENSG00000168209	920	385	16792	0.995573	1	1	0.983524
GOTERM_BP_ALL	GO:0006631~fatty acid metabolic process	18	1.7341	0.791012	ENSG00000130377, ENSG00000074416, ENSG00000106853, ENSG00000149084, ENSG00000164181, ENSG00000005882, ENSG00000151632, ENSG00000154930, ENSG00000081760, ENSG00000169710, ENSG00000012779, ENSG00000083535, ENSG00000165591, ENSG00000205678, ENSG00000119915, ENSG00000185950, ENSG00000164951, ENSG00000144115	920	366	16792	0.897648	1	1	0.983524
Annotation Cluster 98	Enrichment Score: 0.660477181760375
Category	Term	Count	%	PValue	Genes	List Total	Pop Hits	Pop Total	Fold Enrichment	Bonferroni	Benjamini	FDR
GOTERM_BP_ALL	GO:0035295~tube development	40	3.85356	0.105193	ENSG00000180871, ENSG00000110148, ENSG00000107779, ENSG00000176890, ENSG00000113658, ENSG00000134057, ENSG00000166250, ENSG00000041982, ENSG00000116106, ENSG00000198626, ENSG00000157216, ENSG00000168556, ENSG00000198719, ENSG00000149418, ENSG00000168036, ENSG00000169641, ENSG00000161202, ENSG00000148400, ENSG00000078699, ENSG00000125863, ENSG00000135919, ENSG00000169946, ENSG00000166831, ENSG0000…	920	580	16792	1.25877	1	1	0.983524
GOTERM_BP_ALL	GO:0048568~embryonic organ development	30	2.89017	0.110242	ENSG00000177885, ENSG00000107779, ENSG00000187091, ENSG00000198626, ENSG00000198719, ENSG00000149418, ENSG00000182040, ENSG00000168036, ENSG00000161202, ENSG00000148400, ENSG00000125863, ENSG00000124216, ENSG00000169946, ENSG00000166831, ENSG00000160973, ENSG00000150275, ENSG00000077943, ENSG00000115507, ENSG00000163508, ENSG00000112655, ENSG00000170166, ENSG00000111087, ENSG00000138686, ENSG0000…	920	417	16792	1.31311	1	1	0.983524
GOTERM_BP_ALL	GO:0060429~epithelium development	67	6.45472	0.145028	ENSG00000151012, ENSG00000177885, ENSG00000107779, ENSG00000113658, ENSG00000198626, ENSG00000115112, ENSG00000149418, ENSG00000101439, ENSG00000078699, ENSG00000148400, ENSG00000135919, ENSG00000125249, ENSG00000055732, ENSG00000081181, ENSG00000160973, ENSG00000150275, ENSG00000139618, ENSG00000092621, ENSG00000196116, ENSG00000197448, ENSG00000138686, ENSG00000176887, ENSG00000169071, ENSG0000…	920	1060	16792	1.15368	1	1	0.983524
GOTERM_BP_ALL	GO:0048729~tissue morphogenesis	40	3.85356	0.208797	ENSG00000177885, ENSG00000180871, ENSG00000107779, ENSG00000041982, ENSG00000116106, ENSG00000198626, ENSG00000171843, ENSG00000198719, ENSG00000149418, ENSG00000113070, ENSG00000168036, ENSG00000169641, ENSG00000161202, ENSG00000148400, ENSG00000125863, ENSG00000124216, ENSG00000125249, ENSG00000169946, ENSG00000160973, ENSG00000150275, ENSG00000077943, ENSG00000163508, ENSG00000111602, ENSG0000…	920	622	16792	1.17377	1	1	0.983524
GOTERM_BP_ALL	GO:0002009~morphogenesis of an epithelium	34	3.27553	0.219643	ENSG00000177885, ENSG00000180871, ENSG00000041982, ENSG00000116106, ENSG00000198626, ENSG00000171843, ENSG00000198719, ENSG00000149418, ENSG00000113070, ENSG00000168036, ENSG00000169641, ENSG00000161202, ENSG00000148400, ENSG00000125863, ENSG00000124216, ENSG00000125249, ENSG00000160973, ENSG00000150275, ENSG00000111602, ENSG00000196576, ENSG00000112655, ENSG00000138686, ENSG00000176887, ENSG0000…	920	521	16792	1.19112	1	1	0.983524
GOTERM_BP_ALL	GO:0009887~organ morphogenesis	61	5.87669	0.226798	ENSG00000107779, ENSG00000173482, ENSG00000198626, ENSG00000171587, ENSG00000196405, ENSG00000133740, ENSG00000182040, ENSG00000112280, ENSG00000148400, ENSG00000061492, ENSG00000166831, ENSG00000184347, ENSG00000169946, ENSG00000160973, ENSG00000164853, ENSG00000150275, ENSG00000069188, ENSG00000115507, ENSG00000196116, ENSG00000138686, ENSG00000176887, ENSG00000169071, ENSG00000184292, ENSG0000…	920	992	16792	1.12236	1	1	0.983524
GOTERM_BP_ALL	GO:0060562~epithelial tube morphogenesis	21	2.02312	0.250319	ENSG00000180871, ENSG00000111602, ENSG00000196576, ENSG00000112655, ENSG00000041982, ENSG00000116106, ENSG00000198626, ENSG00000138686, ENSG00000176887, ENSG00000184292, ENSG00000121039, ENSG00000198719, ENSG00000149418, ENSG00000138182, ENSG00000169641, ENSG00000168036, ENSG00000161202, ENSG00000148400, ENSG00000125863, ENSG00000125931, ENSG00000160973	920	309	16792	1.24044	1	1	0.983524
GOTERM_BP_ALL	GO:0035239~tube morphogenesis	23	2.2158	0.27135	ENSG00000180871, ENSG00000111602, ENSG00000196576, ENSG00000112655, ENSG00000041982, ENSG00000116106, ENSG00000111087, ENSG00000198626, ENSG00000138686, ENSG00000176887, ENSG00000184292, ENSG00000121039, ENSG00000198719, ENSG00000149418, ENSG00000138182, ENSG00000169641, ENSG00000168036, ENSG00000161202, ENSG00000148400, ENSG00000125863, ENSG00000125931, ENSG00000166831, ENSG00000160973	920	348	16792	1.20632	1	1	0.983524
GOTERM_BP_ALL	GO:0009888~tissue development	103	9.92293	0.275589	ENSG00000151012, ENSG00000154122, ENSG00000177885, ENSG00000107779, ENSG00000113658, ENSG00000116128, ENSG00000198626, ENSG00000101439, ENSG00000078699, ENSG00000148400, ENSG00000125249, ENSG00000144320, ENSG00000055732, ENSG00000168899, ENSG00000081181, ENSG00000164853, ENSG00000150275, ENSG00000092621, ENSG00000117724, ENSG00000138686, ENSG00000169071, ENSG00000110092, ENSG00000184292, ENSG0000…	920	1756	16792	1.0706	1	1	0.983524
GOTERM_BP_ALL	GO:0048562~embryonic organ morphogenesis	19	1.83044	0.303844	ENSG00000150275, ENSG00000077943, ENSG00000115507, ENSG00000112655, ENSG00000170166, ENSG00000111087, ENSG00000198626, ENSG00000138686, ENSG00000176887, ENSG00000169071, ENSG00000121039, ENSG00000198719, ENSG00000182040, ENSG00000168036, ENSG00000161202, ENSG00000148400, ENSG00000125863, ENSG00000166831, ENSG00000160973	920	286	16792	1.21256	1	1	0.983524
GOTERM_BP_ALL	GO:0048598~embryonic morphogenesis	32	3.08285	0.545689	ENSG00000177885, ENSG00000107779, ENSG00000115414, ENSG00000198626, ENSG00000198719, ENSG00000149418, ENSG00000182040, ENSG00000168036, ENSG00000169641, ENSG00000161202, ENSG00000148400, ENSG00000125863, ENSG00000124216, ENSG00000144320, ENSG00000166831, ENSG00000160973, ENSG00000150275, ENSG00000077943, ENSG00000115507, ENSG00000163508, ENSG00000196576, ENSG00000112655, ENSG00000170166, ENSG0000…	920	571	16792	1.02289	1	1	0.983524
Annotation Cluster 99	Enrichment Score: 0.6578901675363986
Category	Term	Count	%	PValue	Genes	List Total	Pop Hits	Pop Total	Fold Enrichment	Bonferroni	Benjamini	FDR
GOTERM_BP_ALL	GO:0097581~lamellipodium organization	8	0.770713	0.0982065	ENSG00000139132, ENSG00000102606, ENSG00000084112, ENSG00000136002, ENSG00000075618, ENSG00000132254, ENSG00000172830, ENSG00000110880	920	72	16792	2.02802	1	1	0.983524
GOTERM_BP_ALL	GO:1902743~regulation of lamellipodium organization	5	0.481696	0.142067	ENSG00000102606, ENSG00000084112, ENSG00000075618, ENSG00000172830, ENSG00000110880	920	37	16792	2.46651	1	1	0.983524
GOTERM_BP_ALL	GO:1902745~positive regulation of lamellipodium organization	3	0.289017	0.381096	ENSG00000102606, ENSG00000075618, ENSG00000110880	920	24	16792	2.28152	1	1	0.983524
GOTERM_BP_ALL	GO:0010591~regulation of lamellipodium assembly	3	0.289017	0.439311	ENSG00000084112, ENSG00000075618, ENSG00000172830	920	27	16792	2.02802	1	1	0.983524
Annotation Cluster 100	Enrichment Score: 0.6543653843156795
Category	Term	Count	%	PValue	Genes	List Total	Pop Hits	Pop Total	Fold Enrichment	Bonferroni	Benjamini	FDR
GOTERM_BP_ALL	GO:0031110~regulation of microtubule polymerization or depolymerization	6	0.578035	0.153977	ENSG00000136108, ENSG00000182628, ENSG00000125746, ENSG00000015592, ENSG00000101367, ENSG00000165480	920	52	16792	2.10602	1	1	0.983524
GOTERM_BP_ALL	GO:0031109~microtubule polymerization or depolymerization	8	0.770713	0.154361	ENSG00000136108, ENSG00000100503, ENSG00000275835, ENSG00000125746, ENSG00000112029, ENSG00000151849, ENSG00000015592, ENSG00000101367	920	81	16792	1.80268	1	1	0.983524
GOTERM_BP_ALL	GO:0031111~negative regulation of microtubule polymerization or depolymerization	3	0.289017	0.458047	ENSG00000136108, ENSG00000125746, ENSG00000101367	920	28	16792	1.95559	1	1	0.983524
Annotation Cluster 101	Enrichment Score: 0.6519038981454227
Category	Term	Count	%	PValue	Genes	List Total	Pop Hits	Pop Total	Fold Enrichment	Bonferroni	Benjamini	FDR
GOTERM_BP_ALL	GO:0008156~negative regulation of DNA replication	5	0.481696	0.113003	ENSG00000125482, ENSG00000139618, ENSG00000075131, ENSG00000183765, ENSG00000094804	920	34	16792	2.68414	1	1	0.983524
GOTERM_BP_ALL	GO:2000104~negative regulation of DNA-dependent DNA replication	3	0.289017	0.217185	ENSG00000139618, ENSG00000075131, ENSG00000183765	920	16	16792	3.42228	1	1	0.983524
GOTERM_BP_ALL	GO:0051053~negative regulation of DNA metabolic process	8	0.770713	0.451199	ENSG00000185480, ENSG00000140451, ENSG00000125482, ENSG00000113318, ENSG00000139618, ENSG00000075131, ENSG00000183765, ENSG00000094804	920	116	16792	1.25877	1	1	0.983524
Annotation Cluster 102	Enrichment Score: 0.6429104637621932
Category	Term	Count	%	PValue	Genes	List Total	Pop Hits	Pop Total	Fold Enrichment	Bonferroni	Benjamini	FDR
GOTERM_BP_ALL	GO:0022607~cellular component assembly	166	15.9923	0.0251532	ENSG00000075856, ENSG00000096433, ENSG00000175063, ENSG00000104147, ENSG00000177885, ENSG00000135723, ENSG00000108106, ENSG00000114346, ENSG00000116128, ENSG00000083635, ENSG00000067715, ENSG00000145934, ENSG00000170606, ENSG00000100503, ENSG00000125249, ENSG00000168418, ENSG00000168778, ENSG00000109944, ENSG00000110934, ENSG00000150275, ENSG00000069188, ENSG00000131899, ENSG00000180263, ENSG0000…	920	2618	16792	1.15732	1	0.568922	0.559463
GOTERM_BP_ALL	GO:0044085~cellular component biogenesis	177	17.052	0.0753515	ENSG00000075856, ENSG00000096433, ENSG00000175063, ENSG00000152464, ENSG00000104147, ENSG00000177885, ENSG00000135723, ENSG00000108106, ENSG00000114346, ENSG00000116128, ENSG00000083635, ENSG00000067715, ENSG00000145934, ENSG00000170606, ENSG00000100503, ENSG00000148400, ENSG00000125249, ENSG00000168418, ENSG00000168778, ENSG00000109944, ENSG00000110934, ENSG00000150275, ENSG00000069188, ENSG0000…	920	2914	16792	1.10866	1	1	0.983524
GOTERM_BP_ALL	GO:0043933~macromolecular complex subunit organization	147	14.1618	0.144502	ENSG00000075856, ENSG00000125482, ENSG00000096433, ENSG00000175063, ENSG00000104147, ENSG00000177885, ENSG00000108106, ENSG00000113810, ENSG00000114346, ENSG00000116128, ENSG00000083635, ENSG00000067715, ENSG00000170606, ENSG00000100503, ENSG00000178691, ENSG00000168418, ENSG00000101670, ENSG00000110934, ENSG00000136824, ENSG00000131899, ENSG00000175110, ENSG00000117724, ENSG00000176720, ENSG0000…	920	2461	16792	1.09024	1	1	0.983524
GOTERM_BP_ALL	GO:0034622~cellular macromolecular complex assembly	60	5.78035	0.286464	ENSG00000075856, ENSG00000158406, ENSG00000175063, ENSG00000104147, ENSG00000177885, ENSG00000108106, ENSG00000083635, ENSG00000132254, ENSG00000196405, ENSG00000134278, ENSG00000130475, ENSG00000170606, ENSG00000100503, ENSG00000275835, ENSG00000151849, ENSG00000100028, ENSG00000119969, ENSG00000159055, ENSG00000058804, ENSG00000130643, ENSG00000175792, ENSG00000117724, ENSG00000132780, ENSG0000…	920	1004	16792	1.09077	1	1	0.983524
GOTERM_BP_ALL	GO:0070271~protein complex biogenesis	81	7.80347	0.478761	ENSG00000075856, ENSG00000158406, ENSG00000096433, ENSG00000175063, ENSG00000104147, ENSG00000177885, ENSG00000108106, ENSG00000158806, ENSG00000135124, ENSG00000114346, ENSG00000116128, ENSG00000083635, ENSG00000067715, ENSG00000132254, ENSG00000196405, ENSG00000134278, ENSG00000130475, ENSG00000170606, ENSG00000100503, ENSG00000275835, ENSG00000151849, ENSG00000159055, ENSG00000168418, ENSG0000…	920	1446	16792	1.02242	1	1	0.983524
GOTERM_BP_ALL	GO:0006461~protein complex assembly	81	7.80347	0.478932	ENSG00000075856, ENSG00000158406, ENSG00000096433, ENSG00000175063, ENSG00000104147, ENSG00000177885, ENSG00000108106, ENSG00000158806, ENSG00000135124, ENSG00000114346, ENSG00000116128, ENSG00000083635, ENSG00000067715, ENSG00000132254, ENSG00000196405, ENSG00000134278, ENSG00000130475, ENSG00000170606, ENSG00000100503, ENSG00000275835, ENSG00000151849, ENSG00000159055, ENSG00000168418, ENSG0000…	920	1445	16792	1.02313	1	1	0.983524
GOTERM_BP_ALL	GO:0065003~macromolecular complex assembly	92	8.8632	0.630959	ENSG00000075856, ENSG00000158406, ENSG00000096433, ENSG00000175063, ENSG00000104147, ENSG00000177885, ENSG00000108106, ENSG00000158806, ENSG00000135124, ENSG00000114346, ENSG00000116128, ENSG00000083635, ENSG00000067715, ENSG00000132254, ENSG00000196405, ENSG00000134278, ENSG00000130475, ENSG00000170606, ENSG00000100503, ENSG00000275835, ENSG00000151849, ENSG00000100028, ENSG00000119969, ENSG0000…	920	1710	16792	0.981988	1	1	0.983524
GOTERM_BP_ALL	GO:0071822~protein complex subunit organization	90	8.67052	0.633425	ENSG00000075856, ENSG00000158406, ENSG00000096433, ENSG00000175063, ENSG00000104147, ENSG00000177885, ENSG00000108106, ENSG00000158806, ENSG00000015592, ENSG00000135124, ENSG00000113810, ENSG00000114346, ENSG00000116128, ENSG00000083635, ENSG00000067715, ENSG00000132254, ENSG00000196405, ENSG00000134278, ENSG00000130475, ENSG00000170606, ENSG00000100503, ENSG00000275835, ENSG00000151849, ENSG0000…	920	1674	16792	0.9813	1	1	0.983524
Annotation Cluster 103	Enrichment Score: 0.6395678361105345
Category	Term	Count	%	PValue	Genes	List Total	Pop Hits	Pop Total	Fold Enrichment	Bonferroni	Benjamini	FDR
GOTERM_BP_ALL	GO:0006297~nucleotide-excision repair, DNA gap filling	5	0.481696	0.0395089	ENSG00000062822, ENSG00000133119, ENSG00000106628, ENSG00000070501, ENSG00000073050	920	24	16792	3.80254	1	0.714534	0.702654
GOTERM_BP_ALL	GO:0000722~telomere maintenance via recombination	5	0.481696	0.103962	ENSG00000062822, ENSG00000133119, ENSG00000139618, ENSG00000163029, ENSG00000106628	920	33	16792	2.76548	1	1	0.983524
GOTERM_BP_ALL	GO:0006312~mitotic recombination	6	0.578035	0.10518	ENSG00000062822, ENSG00000133119, ENSG00000139618, ENSG00000163029, ENSG00000106628, ENSG00000185379	920	46	16792	2.38072	1	1	0.983524
GOTERM_BP_ALL	GO:0006289~nucleotide-excision repair	11	1.05973	0.107641	ENSG00000062822, ENSG00000133119, ENSG00000166169, ENSG00000139618, ENSG00000106628, ENSG00000185379, ENSG00000070501, ENSG00000184900, ENSG00000187735, ENSG00000109674, ENSG00000073050	920	117	16792	1.71602	1	1	0.983524
GOTERM_BP_ALL	GO:0000731~DNA synthesis involved in DNA repair	8	0.770713	0.109554	ENSG00000062822, ENSG00000174371, ENSG00000133119, ENSG00000139618, ENSG00000198765, ENSG00000106628, ENSG00000083093, ENSG00000185379	920	74	16792	1.97321	1	1	0.983524
GOTERM_BP_ALL	GO:0000723~telomere maintenance	12	1.15607	0.116889	ENSG00000062822, ENSG00000140451, ENSG00000158406, ENSG00000133119, ENSG00000139618, ENSG00000168036, ENSG00000163029, ENSG00000106628, ENSG00000185379, ENSG00000077463, ENSG00000178999, ENSG00000198924	920	134	16792	1.63452	1	1	0.983524
GOTERM_BP_ALL	GO:0071897~DNA biosynthetic process	16	1.54143	0.138463	ENSG00000174371, ENSG00000133119, ENSG00000139618, ENSG00000176890, ENSG00000198765, ENSG00000136982, ENSG00000106628, ENSG00000117724, ENSG00000178999, ENSG00000062822, ENSG00000140451, ENSG00000166169, ENSG00000168036, ENSG00000083093, ENSG00000185379, ENSG00000070501	920	201	16792	1.45291	1	1	0.983524
GOTERM_BP_ALL	GO:0032200~telomere organization	12	1.15607	0.182118	ENSG00000062822, ENSG00000140451, ENSG00000158406, ENSG00000133119, ENSG00000139618, ENSG00000168036, ENSG00000163029, ENSG00000106628, ENSG00000185379, ENSG00000077463, ENSG00000178999, ENSG00000198924	920	147	16792	1.48997	1	1	0.983524
GOTERM_BP_ALL	GO:0042769~DNA damage response, detection of DNA damage	4	0.385356	0.314937	ENSG00000062822, ENSG00000133119, ENSG00000106628, ENSG00000086061	920	36	16792	2.02802	1	1	0.983524
GOTERM_BP_ALL	GO:0006301~postreplication repair	5	0.481696	0.355011	ENSG00000062822, ENSG00000133119, ENSG00000169189, ENSG00000071794, ENSG00000106628	920	55	16792	1.65929	1	1	0.983524
GOTERM_BP_ALL	GO:0006271~DNA strand elongation involved in DNA replication	3	0.289017	0.420225	ENSG00000062822, ENSG00000133119, ENSG00000106628	920	26	16792	2.10602	1	1	0.983524
GOTERM_BP_ALL	GO:0022616~DNA strand elongation	3	0.289017	0.529157	ENSG00000062822, ENSG00000133119, ENSG00000106628	920	32	16792	1.71114	1	1	0.983524
GOTERM_BP_ALL	GO:0006283~transcription-coupled nucleotide-excision repair	5	0.481696	0.582368	ENSG00000062822, ENSG00000133119, ENSG00000106628, ENSG00000187735, ENSG00000073050	920	74	16792	1.23325	1	1	0.983524
GOTERM_BP_ALL	GO:0006296~nucleotide-excision repair, DNA incision, 5'-to lesion	3	0.289017	0.608709	ENSG00000062822, ENSG00000133119, ENSG00000106628	920	37	16792	1.47991	1	1	0.983524
GOTERM_BP_ALL	GO:0033683~nucleotide-excision repair, DNA incision	3	0.289017	0.664665	ENSG00000062822, ENSG00000133119, ENSG00000106628	920	41	16792	1.33552	1	1	0.983524
GOTERM_BP_ALL	GO:0019985~translesion synthesis	3	0.289017	0.664665	ENSG00000062822, ENSG00000133119, ENSG00000106628	920	41	16792	1.33552	1	1	0.983524
Annotation Cluster 104	Enrichment Score: 0.6332946447807193
Category	Term	Count	%	PValue	Genes	List Total	Pop Hits	Pop Total	Fold Enrichment	Bonferroni	Benjamini	FDR
GOTERM_BP_ALL	GO:0044237~cellular metabolic process	597	57.5145	0.00471498	ENSG00000181104, ENSG00000110148, ENSG00000186918, ENSG00000156384, ENSG00000113658, ENSG00000077232, ENSG00000171302, ENSG00000101439, ENSG00000185950, ENSG00000148400, ENSG00000078699, ENSG00000265817, ENSG00000178053, ENSG00000100100, ENSG00000143079, ENSG00000147316, ENSG00000094804, ENSG00000101670, ENSG00000157349, ENSG00000091651, ENSG00000092621, ENSG00000181472, ENSG00000163806, ENSG0000…	920	10202	16792	1.06808	1	0.191996	0.188804
GOTERM_BP_ALL	GO:0071704~organic substance metabolic process	621	59.8266	0.00864216	ENSG00000181104, ENSG00000110148, ENSG00000186918, ENSG00000156384, ENSG00000113658, ENSG00000166192, ENSG00000158201, ENSG00000077232, ENSG00000171302, ENSG00000101439, ENSG00000185950, ENSG00000148400, ENSG00000078699, ENSG00000265817, ENSG00000178053, ENSG00000100100, ENSG00000143079, ENSG00000147316, ENSG00000094804, ENSG00000101670, ENSG00000157349, ENSG00000091651, ENSG00000092621, ENSG0000…	920	10707	16792	1.05862	1	0.288311	0.283517
GOTERM_BP_ALL	GO:0043170~macromolecule metabolic process	536	51.6378	0.00871486	ENSG00000181104, ENSG00000186918, ENSG00000156384, ENSG00000113658, ENSG00000166192, ENSG00000077232, ENSG00000171302, ENSG00000101439, ENSG00000185950, ENSG00000148400, ENSG00000078699, ENSG00000265817, ENSG00000178053, ENSG00000143079, ENSG00000147316, ENSG00000094804, ENSG00000101670, ENSG00000157349, ENSG00000091651, ENSG00000092621, ENSG00000181472, ENSG00000163806, ENSG00000134243, ENSG0000…	920	9130	16792	1.07154	1	0.288559	0.283761
GOTERM_BP_ALL	GO:0044260~cellular macromolecule metabolic process	491	47.3025	0.0192427	ENSG00000181104, ENSG00000186918, ENSG00000156384, ENSG00000113658, ENSG00000077232, ENSG00000171302, ENSG00000101439, ENSG00000185950, ENSG00000148400, ENSG00000078699, ENSG00000265817, ENSG00000178053, ENSG00000143079, ENSG00000094804, ENSG00000157349, ENSG00000091651, ENSG00000181472, ENSG00000163806, ENSG00000135454, ENSG00000006025, ENSG00000135336, ENSG00000173611, ENSG00000173846, ENSG0000…	920	8387	16792	1.06854	1	0.505272	0.496872
GOTERM_BP_ALL	GO:0090304~nucleic acid metabolic process	312	30.0578	0.0196567	ENSG00000075856, ENSG00000181104, ENSG00000174371, ENSG00000111912, ENSG00000152464, ENSG00000107779, ENSG00000186918, ENSG00000156384, ENSG00000108506, ENSG00000113658, ENSG00000155858, ENSG00000116128, ENSG00000145934, ENSG00000163002, ENSG00000101439, ENSG00000148400, ENSG00000078699, ENSG00000265817, ENSG00000178053, ENSG00000167967, ENSG00000094804, ENSG00000157349, ENSG00000197362, ENSG0000…	920	5158	16792	1.10405	1	0.509108	0.500643
GOTERM_BP_ALL	GO:0044238~primary metabolic process	591	56.9364	0.0217438	ENSG00000181104, ENSG00000110148, ENSG00000186918, ENSG00000156384, ENSG00000113658, ENSG00000166192, ENSG00000158201, ENSG00000077232, ENSG00000101439, ENSG00000185950, ENSG00000148400, ENSG00000078699, ENSG00000265817, ENSG00000178053, ENSG00000100100, ENSG00000143079, ENSG00000094804, ENSG00000101670, ENSG00000157349, ENSG00000091651, ENSG00000092621, ENSG00000181472, ENSG00000163806, ENSG0000…	920	10243	16792	1.05311	1	0.527971	0.519193
GOTERM_BP_ALL	GO:0008152~metabolic process	635	61.1753	0.0243674	ENSG00000181104, ENSG00000110148, ENSG00000186918, ENSG00000156384, ENSG00000113658, ENSG00000166192, ENSG00000139921, ENSG00000158201, ENSG00000077232, ENSG00000171302, ENSG00000101439, ENSG00000185950, ENSG00000148400, ENSG00000078699, ENSG00000265817, ENSG00000178053, ENSG00000100100, ENSG00000143079, ENSG00000147316, ENSG00000094804, ENSG00000101670, ENSG00000157349, ENSG00000091651, ENSG0000…	920	11075	16792	1.04651	1	0.566498	0.55708
GOTERM_BP_ALL	GO:0044249~cellular biosynthetic process	359	34.5857	0.0556841	ENSG00000181104, ENSG00000174371, ENSG00000111912, ENSG00000129562, ENSG00000177885, ENSG00000107779, ENSG00000186918, ENSG00000156384, ENSG00000108506, ENSG00000113658, ENSG00000155858, ENSG00000116128, ENSG00000171302, ENSG00000175229, ENSG00000145934, ENSG00000163002, ENSG00000101439, ENSG00000148400, ENSG00000078699, ENSG00000185950, ENSG00000265817, ENSG00000178053, ENSG00000167967, ENSG0000…	920	6118	16792	1.07102	1	0.869203	0.854752
GOTERM_BP_ALL	GO:1901360~organic cyclic compound metabolic process	358	34.4894	0.0823651	ENSG00000075856, ENSG00000181104, ENSG00000174371, ENSG00000111912, ENSG00000152464, ENSG00000107779, ENSG00000186918, ENSG00000156384, ENSG00000108506, ENSG00000113658, ENSG00000155858, ENSG00000116128, ENSG00000145934, ENSG00000163002, ENSG00000101439, ENSG00000148400, ENSG00000078699, ENSG00000265817, ENSG00000178053, ENSG00000167967, ENSG00000094804, ENSG00000157349, ENSG00000197362, ENSG0000…	920	6149	16792	1.06266	1	1	0.983524
GOTERM_BP_ALL	GO:0006807~nitrogen compound metabolic process	400	38.5356	0.104914	ENSG00000181104, ENSG00000186918, ENSG00000156384, ENSG00000113658, ENSG00000158201, ENSG00000101439, ENSG00000148400, ENSG00000078699, ENSG00000265817, ENSG00000178053, ENSG00000094804, ENSG00000157349, ENSG00000091651, ENSG00000092621, ENSG00000181472, ENSG00000135454, ENSG00000099256, ENSG00000135336, ENSG00000173611, ENSG00000173846, ENSG00000101546, ENSG00000121297, ENSG00000101544, ENSG0000…	920	6948	16792	1.05079	1	1	0.983524
GOTERM_BP_ALL	GO:0009058~biosynthetic process	365	35.1638	0.109121	ENSG00000181104, ENSG00000174371, ENSG00000111912, ENSG00000129562, ENSG00000177885, ENSG00000107779, ENSG00000186918, ENSG00000156384, ENSG00000108506, ENSG00000113658, ENSG00000158201, ENSG00000155858, ENSG00000116128, ENSG00000171302, ENSG00000175229, ENSG00000145934, ENSG00000163002, ENSG00000101439, ENSG00000148400, ENSG00000078699, ENSG00000185950, ENSG00000265817, ENSG00000178053, ENSG0000…	920	6320	16792	1.05412	1	1	0.983524
GOTERM_BP_ALL	GO:0006139~nucleobase-containing compound metabolic process	336	32.3699	0.10937	ENSG00000075856, ENSG00000181104, ENSG00000174371, ENSG00000111912, ENSG00000152464, ENSG00000107779, ENSG00000186918, ENSG00000156384, ENSG00000108506, ENSG00000113658, ENSG00000155858, ENSG00000116128, ENSG00000145934, ENSG00000163002, ENSG00000101439, ENSG00000148400, ENSG00000078699, ENSG00000265817, ENSG00000178053, ENSG00000167967, ENSG00000094804, ENSG00000157349, ENSG00000197362, ENSG0000…	920	5794	16792	1.05846	1	1	0.983524
GOTERM_BP_ALL	GO:1901576~organic substance biosynthetic process	358	34.4894	0.135153	ENSG00000181104, ENSG00000174371, ENSG00000111912, ENSG00000129562, ENSG00000177885, ENSG00000107779, ENSG00000186918, ENSG00000156384, ENSG00000108506, ENSG00000113658, ENSG00000155858, ENSG00000116128, ENSG00000171302, ENSG00000175229, ENSG00000145934, ENSG00000163002, ENSG00000101439, ENSG00000148400, ENSG00000078699, ENSG00000185950, ENSG00000265817, ENSG00000178053, ENSG00000167967, ENSG0000…	920	6227	16792	1.04935	1	1	0.983524
GOTERM_BP_ALL	GO:0019222~regulation of metabolic process	354	34.104	0.149564	ENSG00000075856, ENSG00000181104, ENSG00000111912, ENSG00000177885, ENSG00000110148, ENSG00000107779, ENSG00000186918, ENSG00000156384, ENSG00000113658, ENSG00000116128, ENSG00000077232, ENSG00000151136, ENSG00000145934, ENSG00000163002, ENSG00000117450, ENSG00000101439, ENSG00000148400, ENSG00000078699, ENSG00000185950, ENSG00000265817, ENSG00000178053, ENSG00000100100, ENSG00000147316, ENSG0000…	920	6171	16792	1.04704	1	1	0.983524
GOTERM_BP_ALL	GO:0046483~heterocycle metabolic process	339	32.659	0.164138	ENSG00000075856, ENSG00000181104, ENSG00000174371, ENSG00000111912, ENSG00000152464, ENSG00000107779, ENSG00000186918, ENSG00000156384, ENSG00000108506, ENSG00000113658, ENSG00000155858, ENSG00000116128, ENSG00000145934, ENSG00000163002, ENSG00000101439, ENSG00000148400, ENSG00000078699, ENSG00000265817, ENSG00000178053, ENSG00000167967, ENSG00000094804, ENSG00000157349, ENSG00000197362, ENSG0000…	920	5919	16792	1.04536	1	1	0.983524
GOTERM_BP_ALL	GO:0006725~cellular aromatic compound metabolic process	341	32.8516	0.179643	ENSG00000075856, ENSG00000181104, ENSG00000174371, ENSG00000111912, ENSG00000152464, ENSG00000107779, ENSG00000186918, ENSG00000156384, ENSG00000108506, ENSG00000113658, ENSG00000155858, ENSG00000116128, ENSG00000145934, ENSG00000163002, ENSG00000101439, ENSG00000148400, ENSG00000078699, ENSG00000265817, ENSG00000178053, ENSG00000167967, ENSG00000094804, ENSG00000157349, ENSG00000197362, ENSG0000…	920	5965	16792	1.04342	1	1	0.983524
GOTERM_BP_ALL	GO:0034641~cellular nitrogen compound metabolic process	370	35.6455	0.191259	ENSG00000075856, ENSG00000181104, ENSG00000174371, ENSG00000111912, ENSG00000152464, ENSG00000107779, ENSG00000186918, ENSG00000156384, ENSG00000108506, ENSG00000113658, ENSG00000155858, ENSG00000116128, ENSG00000145934, ENSG00000163002, ENSG00000101439, ENSG00000148400, ENSG00000078699, ENSG00000265817, ENSG00000178053, ENSG00000167967, ENSG00000081181, ENSG00000094804, ENSG00000157349, ENSG0000…	920	6505	16792	1.03817	1	1	0.983524
GOTERM_BP_ALL	GO:0006366~transcription from RNA polymerase II promoter	108	10.4046	0.226984	ENSG00000111912, ENSG00000135723, ENSG00000107779, ENSG00000108506, ENSG00000113658, ENSG00000155858, ENSG00000116128, ENSG00000083635, ENSG00000198626, ENSG00000145934, ENSG00000078699, ENSG00000148400, ENSG00000178691, ENSG00000167967, ENSG00000187735, ENSG00000176390, ENSG00000136944, ENSG00000105229, ENSG00000169071, ENSG00000131652, ENSG00000110092, ENSG00000173846, ENSG00000115263, ENSG0000…	920	1820	16792	1.0831	1	1	0.983524
GOTERM_BP_ALL	GO:0060255~regulation of macromolecule metabolic process	329	31.6956	0.254751	ENSG00000075856, ENSG00000181104, ENSG00000111912, ENSG00000177885, ENSG00000107779, ENSG00000186918, ENSG00000156384, ENSG00000113658, ENSG00000116128, ENSG00000077232, ENSG00000151136, ENSG00000145934, ENSG00000163002, ENSG00000117450, ENSG00000101439, ENSG00000148400, ENSG00000078699, ENSG00000185950, ENSG00000265817, ENSG00000178053, ENSG00000147316, ENSG00000167967, ENSG00000094804, ENSG0000…	920	5815	16792	1.03267	1	1	0.983524
GOTERM_BP_ALL	GO:0034645~cellular macromolecule biosynthetic process	284	27.3603	0.265981	ENSG00000181104, ENSG00000174371, ENSG00000111912, ENSG00000129562, ENSG00000107779, ENSG00000186918, ENSG00000156384, ENSG00000108506, ENSG00000113658, ENSG00000155858, ENSG00000116128, ENSG00000171302, ENSG00000175229, ENSG00000145934, ENSG00000163002, ENSG00000101439, ENSG00000148400, ENSG00000078699, ENSG00000185950, ENSG00000265817, ENSG00000178053, ENSG00000167967, ENSG00000094804, ENSG0000…	920	5012	16792	1.03424	1	1	0.983524
GOTERM_BP_ALL	GO:0031323~regulation of cellular metabolic process	326	31.4066	0.372255	ENSG00000075856, ENSG00000181104, ENSG00000111912, ENSG00000177885, ENSG00000110148, ENSG00000107779, ENSG00000186918, ENSG00000156384, ENSG00000113658, ENSG00000116128, ENSG00000077232, ENSG00000145934, ENSG00000163002, ENSG00000117450, ENSG00000101439, ENSG00000148400, ENSG00000078699, ENSG00000185950, ENSG00000265817, ENSG00000178053, ENSG00000100100, ENSG00000147316, ENSG00000167967, ENSG0000…	920	5844	16792	1.01817	1	1	0.983524
GOTERM_BP_ALL	GO:0009059~macromolecule biosynthetic process	287	27.6493	0.433471	ENSG00000181104, ENSG00000174371, ENSG00000111912, ENSG00000129562, ENSG00000107779, ENSG00000186918, ENSG00000156384, ENSG00000108506, ENSG00000113658, ENSG00000155858, ENSG00000116128, ENSG00000171302, ENSG00000175229, ENSG00000145934, ENSG00000163002, ENSG00000101439, ENSG00000148400, ENSG00000078699, ENSG00000185950, ENSG00000265817, ENSG00000178053, ENSG00000167967, ENSG00000094804, ENSG0000…	920	5175	16792	1.01225	1	1	0.983524
GOTERM_BP_ALL	GO:0080090~regulation of primary metabolic process	319	30.7322	0.487876	ENSG00000075856, ENSG00000181104, ENSG00000111912, ENSG00000177885, ENSG00000110148, ENSG00000107779, ENSG00000186918, ENSG00000156384, ENSG00000113658, ENSG00000116128, ENSG00000077232, ENSG00000151136, ENSG00000145934, ENSG00000163002, ENSG00000117450, ENSG00000101439, ENSG00000148400, ENSG00000078699, ENSG00000185950, ENSG00000265817, ENSG00000178053, ENSG00000100100, ENSG00000167967, ENSG0000…	920	5798	16792	1.00422	1	1	0.983524
[truncated: 2,215 more rows]

## Sheet: DAVID_GO_CC_ALL
Annotation Cluster 1	Enrichment Score: 15.168275805904678
[truncated: 405 more rows]

## Sheet: DAVID_GO_MF_ALL
Annotation Cluster 1	Enrichment Score: 2.1247479039360377
[truncated: 485 more rows]
