# Supplementary material for: Preventive Effects of Green Tea Extract against Obesity Development in Zebrafish
Source: Molecules. 2021 Apr 30;26(9):2627. doi: 10.3390/molecules26092627 (PMC8124760; doi:10.3390/molecules26092627)
Supplement: Supplementary file 1 [file molecules-26-02627-s001.zip › molecules-1160899-supplementary/Supplementary Files-revision/210305_Supplementary_Table_S3.xlsx]

## Sheet: Sheet1
Supplementary Table S3. Primer sequences used in this study.
Gene	Description	Accession NO.	Forward Primer	Reverse Primer	Product Size
jak2a	Janus kinase 2a	NM_131093	GGTGAGGATAAACAGGGTCAGA	CCCACACAGACAGATCCTCA	102
stat3	signal transduction and activation of transcription 3	AB018219	GGACTTCCCGGACAGTGAG	ATCGCTTGTGTTGCCAGAG	67
ccna2	cyclin A2	NM_152949	TGGAGAACAACCAGAGGAGACA	GCATTTTCTTCAGGTTTACACGCAAT	91
cdk1	cyclin-dependent kinase 1	NM_212564	CTCTGGGGACCCCTAACAAT	CGGATGTGTCATTGCTTGTC	200
cdk2	cyclin-dependent kinase 2	NM_213406	CAGCTCTTCCGGATATTTCG	CCGAGATCCTCTTGTTTGGA	199
cebpa	CCAAT enhancer binding protein alpha	NM_131885	AACGGAGCGAGCTTGACTT	AAATCATGCCCATTAGCTGC	250
cebpb	CCAAT enhancer binding protein beta	NM_131884	CGACYYYCYCYCYGAGGGGAACA	CAGCGAGATGTAGTTCTTGTAGTTCT	70
stat1a	signal transduction and activation of transcription 1a	NM_131480	GCTCAACAACAAAGCTCCAGG	TCCTTCTTTGTGTACGGCTCC	141
stat1b	signal transducer and activator of transcription 1b	NM_200091	CGGAGGAATCACCTTCACAT	CATTGGAGCAGCAAGTGTGT	142
cebpd	CCAAT enhancer binding protein delta	NM_131887	CAAGGAGAAGGGCAAAAAGAACG	TCGCCTTGTCTCTGCTTTTACG	101
actb1	actin, beta 1	NM_131031	CATCCATCGTCCACAGGAAGTG	TGGTCGTTCGTTTGAATCTCAT	83
